# Supplementary material for: Linking prostate cancer cell AR heterogeneity to distinct castration and enzalutamide responses
Source: Nat Commun. 2018 Sep 6;9:3600. doi: 10.1038/s41467-018-06067-7 (PMC6127155; doi:10.1038/s41467-018-06067-7)
Supplement: Supplementary file 3 — Supplementary Data 1 [file 41467_2018_6067_MOESM3_ESM.xlsx]

## Sheet: Jiaoti & UCLA
Supplementary Data 1. Information available on patient samples in the 3 TMAs and 8 whole-mount sections*
	Source	Case/Subject ID	Tissue type	Treatment
Whole Mount	UCLA	U12-6929	Prostate	LHRH agonist
		U12-7606	Prostate	LHRH agonist and bicalutamide
		U13-01316	Prostate	LHRH agonist
		U13-6707	Prostate	LHRH agonist
		S13-13553	Prostate	Abiraterone and enzalutimide
		S13-19900	Prostate	LHRH agonist
		TURP (S10-6170)	Prostate	LHRH agonist (4 months) and bicalutamide (2 months)
		Huang-1	Prostate	LHRH agonist
	Source	Case/Subject ID	Tissue type	Treatment
CRPC TMA	UCLA	UCLA CRPC TMA (20 CRPC samples /40 cores)
		CRPC-1	Prostate	LHRH agonist
		CRPC-2	Prostate	LHRH agonist
		CRPC-3	Prostate	LHRH agonist
		CRPC-4	Prostate	LHRH agonist
		CRPC-5	Prostate	LHRH agonist
		CRPC-6	Prostate	LHRH agonist
		CRPC-7	Prostate	LHRH agonist
		CRPC-8	Prostate	LHRH agonist
		CRPC-9	Prostate	LHRH agonist
		CRPC-10	Prostate	LHRH agonist
		CRPC-11	Prostate	LHRH agonist
		CRPC-12	Prostate	LHRH agonist
		CRPC-13	Prostate	LHRH agonist
		CRPC-14	Prostate	Radiation, LHRH agonist, and bicalutamide
		CRPC-15	Prostate	Radiation, LHRH agonist, and bicalutamide
		CRPC-16	Prostate	Radiation, LHRH agonist, and bicalutamide
		CRPC-17	Prostate	Radiation, LHRH agonist, and bicalutamide
		CRPC-18	Prostate	Radiation and cryotherapy
		CRPC-19	Prostate	LHRH agonist (2 weeks)
		CRPC-20	Prostate	LHRH agonist (4 mo) + bicalutamide (2 mo)
	Source	Case/Subject ID	Tissue type	Treatment
CRPC TMA	RPCI	RPCI CRPC TMA (28 CRPC samples/56 cores)
		PR-C-00677	Prostate	LHRH agonist and bicalutamide
		PR-C-00678_2	Prostate	LHRH agonist and bicalutamide
		PR-C-00679	Prostate	Orchiectomy
		PR-C-00680	Prostate	Unknown
		PR-C-00682	Prostate	LHRH agonist
		PR-C-00684	Prostate	LHRH agonist
		PR-C-00685	Prostate	LHRH agonist
		PR-C-00687	Prostate	LHRH agonist
		PR-C-00711	Prostate	LHRH agonist
		PR-C-00751	Prostate	LHRH agonist
		PR-C-00752	Prostate	LHRH agonist
		PR-C-00767	Prostate	Orchiectomy
		PR-C-00769	Prostate	Orchiectomy and flutamide
		PR-C-00771	Prostate	Orchiectomy
		PR-C-00773	Prostate	LHRH agonist and flutamide
		PR-C-00775	Prostate	Primary hypogonadism (testosterone 23)
		PR-C-00777	Prostate	Orchiectomy
		PR-C-00779	Prostate	Orchiectomy
		PR-C-00787	Prostate	Orchiectomy
		PR-C-00789	Prostate	Orchiectomy
		PR-C-00798	Prostate	Diethylstilbesterol
		PR-C-00799	Prostate	LHRH agonist
		PR-C-00802	Prostate	Flutamide
		PR-C-00803	Prostate	LHRH agonist and flutamide
		PR-C-00807	Prostate	Orchiectomy
		PR-C-00808	Prostate	LHRH agonist
		PR-C-00973	Prostate	LHRH agonist and bicalutamide
		PR-C-00974	Prostate	LHRH agonist
CRPC TMA	Cornell	Cornell CRPC TMA (33 CRPC samples/99 cores)
		Subject ID	Tissue type	Diagonsis after LHRH agonist failure
		STID000090001	Prostate	Small Cell Ca
		STID000090002	Prostate	Small Cell Ca
		STID000090003	Prostate	Small Cell Ca
		STID000090004	Prostate	NEPC
		STID000090004	Prostate	Adeno Ca
		STID000090005	Prostate	Small Cell Ca
		STID000090006	LN met	Small Cell Ca
		STID000090007	Prostate	Adeno Ca
		STID000090008	Prostate	Adeno Ca
		STID000090008	Prostate	NEPC
		STID000090008	LN met	NEPC
		STID000090009	Prostate	Adeno Ca
		STID000090009	Prostate	Small Cell Ca
		STID000090010	Bone	Small Cell Ca
		STID000090011	Spine met	NEPC
		STID000090012	Prostate	Small Cell Ca
		STID000090013	Prostate	NEPC
		STID000090013	Prostate	Small Cell Ca
		STID000090014	Prostate	Small Cell Ca
		STID000090015	Prostate	Small Cell Ca
		STID000090016	Prostate	Adeno Ca
		STID000090016	LN met	NEPC
		STID000090017	Prostate	NEPC
		STID000090018	Pelvic mass	NEPC
		STID000090019	Prostate	NEPC
		STID000090019	Prostate	Adeno Ca
		STID000090020	Prostate	NEPC
		STID000090021	Prostate	Adeno Ca
		STID000090021	Prostate	NEPC
		STID000090022	Prostate	NEPC
		STID000090023	Prostate	Small Cell Ca
		STID000090024	Prostate	Small Cell Ca
		STID000090025	Prostate	Mixed (Adeno+Small Cell)
		STID000090025	Prostate	Small Cell Ca
*Presented is available patient/sample information for the 3 CRPC TMA sets, labled as the UCLA, RPCI, and Cornell CRPC TMA sets, respectively,
and 8 whole mount CRPC samples from UCLA (Figure 1a-c; Supplementary Figure 1b-d). The 3 TMA sets contained a total of 195 cores derived from
either duplicate (UCLA and RPCI) or triplicate (Cornell) sections of 81 patient CRPC samples. All samples in the UCLA and RPCI TMA sets and all 8
UCLA whole-mount sections were from the prostate (radical prostatectomy or TURP). The Cornell CRPC TMA contains 6 samples from metastases (indicated
in red) with the rest samples from the prostate. Note that virtually all samples were collected from patients treated decades ago (mostly with LHRH agonists)
before the introduction of new generation antiandrogens; only one patient (whole mount S13-13553) was treated with abiraterone and enzalutamide.
De-identified patient samples were used and detailed treatment information for most patients is unavailable. For Cornell TMA, all samples were collected from patients
who were treated with and subsequently failed LHRH agonists and bicalutamide or flutamide) and castration-resistant tumors were diagnozed as adenocarcinoma
(Adeno), small-cell carcinomas, NEPC, or a mixture of adenocarcinoma and small cell carcinoma.
