# Supplementary material for: Linking prostate cancer cell AR heterogeneity to distinct castration and enzalutamide responses
Source: Nat Commun. 2018 Sep 6;9:3600. doi: 10.1038/s41467-018-06067-7 (PMC6127155; doi:10.1038/s41467-018-06067-7)
Supplement: Supplementary file 4 — Supplementary Data 2 [file 41467_2018_6067_MOESM4_ESM.xls]

## Sheet: LNCaP PriCRPCvsAD FC>2FDR<0.05 
Supplementary Data 2. RNA-Seq analysis reveals 2,451 differentially expressed genes (DEGs; FC≥2 and FDR<0.05) preferentially
expressed in LNCaP primary CRPC compared to LNCaP AD tumors (see Venn diagram in Supplementary Fig. 11f).
locus	gene	log2ratio	FC	pvalue	FDR	gene_name
chr6:169215780-169254044	ENSG00000186340.12	11.0685	2147.55	2.75192e-75	3.29294e-72	THBS2
chr13:102394630-102395703	ENSG00000272143.1	9.86879	934.976	1.21646e-49	5.82245e-47	FGF14-AS2
chr1:67307364-67396900	ENSG00000081985.8	9.47731	712.778	2.90528e-31	5.80461e-29	IL12RB2
chr3:112596794-112601902	ENSG00000272761.1	9.18515	582.113	2.67001e-18	2.34061e-16	LINC01279
chrX:55452105-55453566	ENSG00000187601.4	8.62885	395.861	7.09788e-35	1.78807e-32	MAGEH1
chr12:24810022-24949459	ENSG00000060982.12	8.12299	278.782	1.76454e-12	8.79769e-11	BCAT1
chrX:116461682-116463003	ENSG00000204019.4	8.06071	267.003	9.07509e-105	3.10264e-101	CT83
chr1:156699618-156705816	ENSG00000143320.6	7.70011	207.952	1.04343e-193	2.49713e-189	CRABP2
chr20:45898621-45912152	ENSG00000100979.12	7.64374	199.984	2.11116e-161	2.52621e-157	PLTP
chr1:179591613-179691270	ENSG00000162782.13	7.59555	193.414	7.24974e-111	3.47002e-107	TDRD5
chrX:153423752-153426481	ENSG00000259886.2	7.51542	182.965	4.38541e-22	5.27395e-20	U82695.10
chr4:184088706-184217961	ENSG00000164303.8	7.49758	180.717	5.33878e-32	1.10144e-29	ENPP6
chr3:193241125-193270855	ENSG00000127252.5	7.46252	176.377	1.21905e-18	1.11779e-16	HRASLS
chr5:9546200-9550609	ENSG00000250786.1	7.13564	140.618	2.27678e-24	3.2824e-22	SNHG18
chr19:46466498-46471563	ENSG00000182013.15	7.12848	139.922	5.3143e-13	2.82e-11	PNMAL1
chr12:33374238-33439819	ENSG00000110975.6	7.1246	139.546	6.77525e-06	0.000115406	SYT10
chr12:114408754-114412831	ENSG00000255399.3	7.04704	132.242	4.02895e-18	3.46838e-16	TBX5-AS1
chr6:78867607-78946440	ENSG00000146243.11	6.96705	125.11	4.75353e-20	4.92474e-18	IRAK1BP1
chr10:80529597-80535942	ENSG00000226659.1	6.86789	116.8	1.48061e-11	6.72372e-10	RP11-137H2.4
chr21:39597147-39612441	ENSG00000184809.10	6.77021	109.153	9.282e-27	1.52148e-24	C21orf88
chr9:110048696-110172512	ENSG00000241978.7	6.73119	106.241	1.5063e-12	7.5892e-11	AKAP2
chr16:10386055-10483638	ENSG00000166669.11	6.71577	105.111	2.59948e-51	1.32363e-48	ATF7IP2
chr11:11963106-12009370	ENSG00000050165.15	6.64243	99.9014	5.70764e-80	7.58862e-77	DKK3
chr1:209675420-209676388	ENSG00000123689.5	6.61689	98.1482	4.4817e-49	2.06262e-46	G0S2
chr1:209661366-209724125	ENSG00000227591.3	6.60622	97.4248	6.89342e-55	4.12433e-52	RP1-28O10.1
chr13:63975451-63976422	ENSG00000237849.1	6.56479	94.6669	1.57764e-08	4.67278e-07	NFYAP1
chr6:39792366-39904868	ENSG00000146122.14	6.56099	94.4181	2.3065e-92	5.51991e-89	DAAM2
chrX:116692910-116694188	ENSG00000230159.1	6.55229	93.8504	1.18717e-42	4.25771e-40	RP11-232D9.3
chr21:39556442-39673137	ENSG00000183778.15	6.52535	92.114	1.8643e-14	1.18033e-12	B3GALT5
chr1:176857302-177164867	ENSG00000152092.13	6.51773	91.629	1.83064e-86	3.37007e-83	ASTN1
chr13:113468901-113476135	ENSG00000233613.3	6.45144	87.514	3.18237e-09	1.05194e-07	DCUN1D2-AS
chr4:186890969-186892366	ENSG00000250829.2	6.44969	87.4075	6.87726e-10	2.4862e-08	RP11-11N5.1
chr17:35435096-35448837	ENSG00000154760.11	6.38907	83.8114	3.12831e-38	9.5983e-36	SLFN13
chrX:27977993-27981355	ENSG00000226372.2	6.34504	81.2917	3.46815e-07	7.95448e-06	DCAF8L1
chrX:27590383-27748791	ENSG00000189186.8	6.33888	80.9454	3.99331e-14	2.40725e-12	DCAF8L2
chr6:5851506-5870220	ENSG00000233064.2	6.2574	76.5005	1.50725e-07	3.70344e-06	RP3-380B8.4
chr2:154696462-154697817	ENSG00000235949.1	6.20532	73.7883	1.54668e-45	5.97019e-43	AC061961.2
chrX:52369030-52375680	ENSG00000155622.6	6.10835	68.9915	1.47479e-25	2.23384e-23	XAGE2B
chr21:17901263-18267373	ENSG00000154645.11	6.02637	65.1806	3.79076e-08	1.04276e-06	CHODL
chr17:48133445-48430275	ENSG00000141293.13	5.99852	63.9343	1.98213e-60	1.43746e-57	SKAP1
chr12:98453835-98457145	ENSG00000227825.4	5.98459	63.3201	2.91055e-31	5.80461e-29	SLC9A7P1
chr20:45206997-45209772	ENSG00000124233.11	5.92242	60.6492	1.41077e-10	5.58982e-09	SEMG1
chr17:35350305-35373620	ENSG00000172716.14	5.90827	60.0574	8.15923e-06	0.00013598	SLFN11
chr10:4922564-5135226	ENSG00000151632.14	5.90008	59.7175	1.03157e-13	5.99209e-12	AKR1C2
chr14:43995781-44384545	ENSG00000258969.1	5.86304	58.2036	2.29536e-06	4.40872e-05	RP11-305B6.3
chrX:110673856-110795765	ENSG00000101938.12	5.85106	57.7223	3.79091e-106	1.51207e-102	CHRDL1
chr8:85327608-85379014	ENSG00000133742.11	5.82854	56.8282	9.35551e-10	3.35174e-08	CA1
chr22:39014083-39020352	ENSG00000244509.3	5.81059	56.1259	1.09601e-128	8.74323e-125	APOBEC3C
chr19:35487324-35495558	ENSG00000188508.8	5.80872	56.0531	9.95299e-06	0.000160834	KRTDAP
chr14:30437992-30573629	ENSG00000257636.4	5.78363	55.0868	1.26925e-16	9.70471e-15	RP11-1103G16.1
chr2:227685210-227718010	ENSG00000135917.11	5.77516	54.7643	8.69821e-11	3.54626e-09	SLC19A3
chrX:89921882-89922883	ENSG00000153779.9	5.75371	53.956	8.99016e-06	0.000147163	TGIF2LX
chr12:14503661-14568349	ENSG00000121316.8	5.74478	53.6228	9.48152e-09	2.92789e-07	PLBD1
chr18:66501083-66604134	ENSG00000071991.6	5.69292	51.7296	2.43982e-38	7.5831e-36	CDH19
chr18:15196999-15197729	ENSG00000265015.1	5.67194	50.9827	3.50759e-08	9.73825e-07	RP11-454P7.3
chr10:27398187-27414368	ENSG00000182077.8	5.66395	50.7013	2.73708e-32	5.69598e-30	PTCHD3
chr8:67422125-67746343	ENSG00000165078.9	5.63222	49.5985	7.14979e-11	2.94001e-09	CPA6
chr5:147585439-147782848	ENSG00000176049.13	5.62621	49.3921	1.72805e-10	6.76853e-09	JAKMIP2
chr16:76634998-76658478	ENSG00000250514.1	5.62569	49.3744	2.6201e-19	2.51824e-17	RP11-96P7.1
chr3:12153051-12159351	ENSG00000157150.4	5.56369	47.2974	3.02879e-21	3.41911e-19	TIMP4
chr10:24848607-24952604	ENSG00000099256.16	5.48195	44.6921	3.74005e-64	3.31507e-61	PRTFDC1
chr16:50712844-50713589	ENSG00000270120.1	5.44459	43.5497	0.000249526	0.00262864	RP11-327F22.6
chr20:46118272-46129863	ENSG00000101017.11	5.42617	42.997	8.72391e-34	2.00751e-31	CD40
chr2:154286589-154287425	ENSG00000230251.1	5.40328	42.3203	9.07676e-13	4.66148e-11	PHBP4
chr2:159937851-160062610	ENSG00000153246.9	5.37632	41.5368	5.28526e-43	1.97636e-40	PLA2R1
chr4:104468312-104494894	ENSG00000168772.10	5.35869	41.0324	1.96284e-66	1.87898e-63	CXXC4
chr9:93951622-93955372	ENSG00000131668.11	5.35396	40.8981	6.48199e-52	3.37233e-49	BARX1
chrX:73126037-73128080	ENSG00000204118.1	5.34765	40.7195	2.93318e-34	7.16295e-32	NAP1L6
chr1:209428820-209432545	ENSG00000230937.7	5.34204	40.5615	2.93943e-08	8.26634e-07	MIR205HG
chr2:222424517-222560948	ENSG00000163082.9	5.33933	40.4853	1.02562e-52	5.57844e-50	SGPP2
chr1:178513133-178548602	ENSG00000240021.7	5.33192	40.2779	9.22707e-08	2.38469e-06	TEX35
chr11:45240301-45286319	ENSG00000019505.5	5.32942	40.2084	1.56276e-93	4.15556e-90	SYT13
chr12:51353753-51391409	ENSG00000139629.13	5.31561	39.8253	6.53352e-84	1.11686e-80	GALNT6
chr7:90119400-90125600	ENSG00000235436.8	5.2994	39.3803	1.3168e-35	3.42539e-33	DPY19L2P4
chr2:48669797-48733148	ENSG00000242441.5	5.28728	39.0509	0.00172087	0.0132467	GTF2A1L
chr10:49154725-49188400	ENSG00000204161.11	5.27537	38.7299	1.23347e-05	0.000194976	C10orf128
chr8:38552248-38559020	ENSG00000254100.1	5.27138	38.6227	0.00019416	0.00212856	RP11-675F6.4
chr7:27201842-27207259	ENSG00000243766.5	5.26847	38.5449	2.77297e-07	6.49342e-06	HOTTIP
chr18:14337423-14342524	ENSG00000265787.1	5.25872	38.2852	1.51854e-05	0.00023316	CYP4F35P
chr5:64506299-64612312	ENSG00000186479.4	5.25117	38.0854	1.82647e-21	2.1427e-19	RGS7BP
chr10:4963445-5107522	ENSG00000187134.10	5.24873	38.0211	2.23458e-06	4.3058e-05	AKR1C1
chr10:1526637-1556984	ENSG00000205696.4	5.22235	37.3322	3.67892e-05	0.000508336	ADARB2-AS1
chr1:165400923-165445355	ENSG00000143171.10	5.22077	37.2915	6.24822e-07	1.36062e-05	RXRG
chr6:2887266-2903280	ENSG00000170542.5	5.2166	37.1839	3.77291e-47	1.61238e-44	SERPINB9
chr17:39868216-39877896	ENSG00000186075.10	5.18355	36.3417	2.26536e-08	6.54032e-07	ZPBP2
chr11:69004398-69013409	ENSG00000172935.8	5.18006	36.2538	8.82724e-13	4.55288e-11	MRGPRF
chr2:154698299-154858351	ENSG00000162989.4	5.13796	35.2111	2.04856e-127	1.22566e-123	KCNJ3
chr14:59919423-59920339	ENSG00000261120.1	5.11782	34.723	0.0011757	0.0097091	RP11-62H20.1
chr1:157993273-158100261	ENSG00000183853.15	5.08482	33.9378	9.0006e-31	1.75124e-28	KIRREL
chr14:44763157-44782829	ENSG00000258998.1	5.07789	33.7752	2.79953e-11	1.24301e-09	RP11-398E10.1
chr20:1266316-1309328	ENSG00000101298.11	5.07766	33.7697	5.43481e-11	2.30205e-09	SNPH
chr2:201487425-201619175	ENSG00000155754.12	5.06528	33.4812	5.41106e-14	3.23744e-12	ALS2CR11
chr6:83512538-83525704	ENSG00000146250.6	5.02714	32.6076	7.43937e-09	2.33954e-07	PRSS35
chrX:17970197-18104644	ENSG00000225882.1	5.00734	32.1631	3.60269e-09	1.18271e-07	LINC01456
chrX:2752050-2815927	ENSG00000124343.10	5.00683	32.1519	5.67471e-29	1.02884e-26	XG
chr15:25902360-26053120	ENSG00000206187.3	5.00612	32.1361	4.05159e-05	0.000551551	RP11-1084I9.1
chr20:26018832-26020684	ENSG00000204556.4	4.98792	31.7331	2.24612e-23	3.03695e-21	CTD-2514C3.1
chr1:76074719-76634601	ENSG00000184005.10	4.98737	31.7211	0.00356349	0.0239555	ST6GALNAC3
chr19:50996008-51002711	ENSG00000129455.13	4.94447	30.7916	8.93574e-07	1.87753e-05	KLK8
chr9:112173522-112173971	ENSG00000225513.1	4.92944	30.4725	8.09693e-06	0.000135035	RP11-165N19.2
chr17:43927563-43932622	ENSG00000267420.1	4.91676	30.206	0.00157714	0.0123589	RP11-527L4.6
chr11:27040725-27127675	ENSG00000129151.6	4.91625	30.1953	0.000150112	0.00171173	BBOX1
chr1:153614255-153616986	ENSG00000189334.6	4.89265	29.7053	3.63636e-14	2.21439e-12	S100A14
chr11:57597518-57614853	ENSG00000149131.13	4.88561	29.5608	4.01893e-05	0.000548353	SERPING1
chr20:45892694-45893419	ENSG00000271984.1	4.87958	29.4375	0.00468277	0.0297184	RP3-337O18.9
chr2:43675380-43676322	ENSG00000223658.6	4.86464	29.1341	4.27405e-57	2.7645e-54	AC011242.6
chr12:105019790-105084577	ENSG00000136010.11	4.80305	27.9166	6.4259e-16	4.53642e-14	ALDH1L2
chr3:46829542-46833823	ENSG00000178055.10	4.8009	27.875	0.00171276	0.0132029	PRSS42
chr2:182140036-182522577	ENSG00000115252.16	4.79369	27.736	8.26204e-82	1.31818e-78	PDE1A
chr6:2621913-2634603	ENSG00000164385.6	4.78648	27.5977	0.000147158	0.00168265	C6orf195
chr11:22283730-22338245	ENSG00000254768.3	4.7793	27.4608	1.47828e-09	5.14965e-08	CTD-2140G10.2
chr5:137801193-137810751	ENSG00000226306.6	4.76601	27.2089	2.85412e-06	5.33631e-05	NPY6R
chr7:43112599-43566001	ENSG00000002746.12	4.75987	27.0933	6.68072e-54	3.89959e-51	HECW1
chrX:104011147-104013687	ENSG00000123569.8	4.74755	26.863	0.00418004	0.0272324	H2BFWT
chr21:43140523-43141092	ENSG00000236663.1	4.74548	26.8244	2.33577e-05	0.000342732	AP001631.9
chr4:23560923-23768652	ENSG00000250137.1	4.73524	26.6349	0.000696316	0.00625065	RP11-380P13.1
chr14:93718298-93788481	ENSG00000175785.10	4.72318	26.4131	2.06332e-18	1.83567e-16	PRIMA1
chr13:63986371-64076011	ENSG00000227674.1	4.71641	26.2894	4.67221e-41	1.59736e-38	LINC00355
chrX:12138466-12724523	ENSG00000169933.10	4.69276	25.862	0.00705992	0.0409595	FRMPD4
chr7:116288073-116506108	ENSG00000105971.12	4.69237	25.8549	0.00107495	0.00901243	CAV2
chr8:24913012-24919093	ENSG00000104722.11	4.68685	25.7563	1.17788e-06	2.40932e-05	NEFM
chr2:11658178-11670164	ENSG00000169006.6	4.67959	25.6269	2.4795e-05	0.000360725	NTSR2
chr10:5035354-5102210	ENSG00000196139.9	4.6773	25.5863	4.78381e-16	3.39721e-14	AKR1C3
chr8:64596135-64798761	ENSG00000172817.3	4.67068	25.4692	1.19616e-35	3.14578e-33	CYP7B1
chr17:75646243-75647975	ENSG00000259120.2	4.65314	25.1614	1.54597e-20	1.6517e-18	SMIM6
chr7:43239066-43249268	ENSG00000228680.1	4.64736	25.0607	0.00248569	0.0177681	AC004692.4
chr12:114353931-114408442	ENSG00000089225.17	4.64107	24.9518	2.96581e-37	8.55155e-35	TBX5
chr6:49499958-49527047	ENSG00000203972.7	4.63495	24.8461	6.01105e-39	1.91809e-36	GLYATL3
chr20:21087604-21106358	ENSG00000225127.2	4.63179	24.7917	0.00822741	0.0461476	LINC00237
chr3:112604560-112641269	ENSG00000091986.13	4.61936	24.579	4.11339e-13	2.22718e-11	CCDC80
chrX:151953124-151974679	ENSG00000102287.14	4.60694	24.3683	1.02727e-26	1.64998e-24	GABRE
chr11:86800521-86952910	ENSG00000150687.9	4.59867	24.2292	2.06801e-53	1.17837e-50	PRSS23
chr6:139468995-139474596	ENSG00000238099.2	4.58992	24.0827	0.00645164	0.0382701	RP11-12A2.3
chr3:185959943-185980872	ENSG00000171658.6	4.58906	24.0682	1.36285e-14	8.74418e-13	RP11-443P15.2
chr1:50048014-50201868	ENSG00000162374.14	4.57541	23.8416	2.63619e-14	1.65589e-12	ELAVL4
chr4:83796436-84284327	ENSG00000250546.3	4.57384	23.8156	5.93795e-08	1.57897e-06	RP11-8L2.1
chrX:79360388-79367552	ENSG00000078596.8	4.56382	23.6509	1.03416e-06	2.14097e-05	ITM2A
chr1:39624153-39639945	ENSG00000163909.7	4.55229	23.4625	7.20529e-08	1.90118e-06	HEYL
chr10:99532933-99536524	ENSG00000119919.10	4.54498	23.3439	4.33705e-09	1.40643e-07	NKX2-3
chr2:126655935-126696675	ENSG00000136732.12	4.53638	23.2052	1.49985e-07	3.69588e-06	GYPC
chr3:46409514-46412997	ENSG00000121797.9	4.53552	23.1914	9.42671e-15	6.14714e-13	CCRL2
chr2:153871913-154453849	ENSG00000144278.12	4.52697	23.0545	2.46451e-101	7.37259e-98	GALNT13
chr4:67820876-67884032	ENSG00000153802.9	4.52355	22.9998	0.000796408	0.00701238	TMPRSS11D
chr3:64561667-64590084	ENSG00000241158.3	4.50418	22.6931	0.00580165	0.035124	ADAMTS9-AS1
chr18:74434099-74457268	ENSG00000187773.8	4.48742	22.431	2.24697e-06	4.32619e-05	FAM69C
chr20:23823769-23826731	ENSG00000170369.3	4.48593	22.4078	3.17864e-08	8.88682e-07	CST2
chr14:70230224-70232426	ENSG00000274330.1	4.47353	22.216	0.000786078	0.00694441	RP11-486O13.5
chr13:71437966-71867192	ENSG00000276644.2	4.47102	22.1775	9.84831e-28	1.7079e-25	DACH1
chr11:22261209-22262256	ENSG00000255372.1	4.47018	22.1645	4.63288e-06	8.21898e-05	CTD-3064C13.1
chr8:47189305-47189560	ENSG00000254348.1	4.46987	22.1598	0.00592212	0.0357255	RP11-1134I14.4
chr20:26188408-26196891	ENSG00000238129.3	4.46646	22.1074	1.66708e-08	4.92551e-07	RP3-410C9.2
chr6:112154765-112166468	ENSG00000237234.4	4.46198	22.039	0.000274223	0.00285459	RP1-142L7.5
chr1:74577430-74626098	ENSG00000234497.3	4.45431	21.922	1.19196e-11	5.48576e-10	ERICH3-AS1
chr11:5596109-5612952	ENSG00000121236.17	4.45347	21.9093	1.10923e-35	2.94957e-33	TRIM6
chr6:9596290-9939328	ENSG00000181355.18	4.43353	21.6085	1.07389e-05	0.000172485	OFCC1
chr13:113748511-113751089	ENSG00000279770.1	4.42989	21.554	4.80476e-11	2.04969e-09	LINC00552
chr18:14748240-14852480	ENSG00000180777.11	4.41594	21.3467	1.99872e-16	1.49948e-14	ANKRD30B
chr11:2268495-2270952	ENSG00000183734.4	4.39418	21.0271	7.67899e-56	4.71214e-53	ASCL2
chrX:101550531-101554700	ENSG00000126947.9	4.3876	20.9315	2.68529e-79	3.38234e-76	ARMCX1
chr20:21511010-21514026	ENSG00000125820.5	4.36092	20.5479	0.000397755	0.00391409	NKX2-2
chr6:52750089-52763569	ENSG00000244067.2	4.35598	20.4777	5.46029e-08	1.46497e-06	GSTA2
chr10:45100080-45154596	ENSG00000232554.6	4.34303	20.2946	1.6107e-05	0.000246309	RSU1P2
chr2:158795358-158862958	ENSG00000163331.8	4.31349	19.8833	5.16613e-47	2.16905e-44	DAPL1
chrX:153056409-153060467	ENSG00000183837.9	4.30893	19.8206	2.44697e-88	4.88008e-85	PNMA3
chr2:132416574-132646559	ENSG00000183840.6	4.30502	19.767	1.85894e-30	3.503e-28	GPR39
chr13:113648804-113658186	ENSG00000186009.4	4.29477	19.6271	0.00117813	0.00971906	ATP4B
chr14:29264381-29378656	ENSG00000257522.3	4.28031	19.4313	5.55638e-08	1.48576e-06	RP11-562L8.1
chr4:165873258-166103895	ENSG00000038295.5	4.27909	19.4149	4.69445e-18	4.01241e-16	TLL1
chr1:235975830-236065162	ENSG00000116962.12	4.27749	19.3933	1.65558e-13	9.45615e-12	NID1
chr11:26994184-26996121	ENSG00000176971.3	4.26289	19.1981	0.00353411	0.0238182	FIBIN
chr9:133532164-133575519	ENSG00000197859.7	4.24857	19.0085	2.35571e-37	6.87524e-35	ADAMTSL2
chr14:90402523-90405235	ENSG00000258424.1	4.23792	18.8686	7.32821e-28	1.28014e-25	RP11-471B22.2
chrX:111245103-111270523	ENSG00000077274.8	4.23298	18.8042	6.3702e-09	2.01655e-07	CAPN6
chr9:112040785-112175408	ENSG00000106868.14	4.21791	18.6088	3.18484e-61	2.54066e-58	SUSD1
chr5:137617500-137736090	ENSG00000146021.12	4.21722	18.5999	1.26002e-60	9.42339e-58	KLHL3
chr3:75356516-75357503	ENSG00000179799.8	4.21282	18.5432	0.00438675	0.0282063	OR7E22P
chr6:147660703-147953937	ENSG00000227681.3	4.21135	18.5244	0.0033868	0.0229742	RP11-307P5.1
chr12:102877495-102958366	ENSG00000171759.6	4.20323	18.4204	8.24122e-24	1.16017e-21	PAH
chr3:36380344-36548007	ENSG00000144681.8	4.19492	18.3146	1.86112e-06	3.65683e-05	STAC
chrX:154654546-154655325	ENSG00000226141.1	4.19472	18.3121	2.05355e-05	0.000304684	AF277315.13
chr7:157501322-157503577	ENSG00000223872.1	4.18988	18.2507	0.00102217	0.00863789	AC006372.5
chr11:18704312-18726230	ENSG00000179057.11	4.16942	17.9938	2.18671e-06	4.22375e-05	IGSF22
chr20:31844301-31845619	ENSG00000179772.7	4.16576	17.9481	1.08683e-14	7.06795e-13	FOXS1
chr17:72030654-72041297	ENSG00000256124.3	4.16084	17.8871	9.80586e-20	9.73751e-18	LINC01152
chr8:38543652-38552680	ENSG00000253361.1	4.15914	17.866	4.43329e-06	7.91773e-05	RP11-675F6.3
chr19:35497220-35513652	ENSG00000161249.18	4.15862	17.8595	9.98974e-27	1.62636e-24	DMKN
chr4:110617428-110642123	ENSG00000164093.13	4.1473	17.7199	2.61105e-07	6.13827e-06	PITX2
chr20:45221300-45224458	ENSG00000124157.6	4.14191	17.6539	1.22803e-13	7.06469e-12	SEMG2
chr9:132769453-132770212	ENSG00000224992.1	4.13284	17.5432	0.00269241	0.0189514	RP11-295G24.5
chrX:52862528-52868068	ENSG00000171402.12	4.13246	17.5385	0.000118355	0.00139875	XAGE3
chrX:154651972-154653579	ENSG00000126890.13	4.1317	17.5293	2.80581e-80	3.94992e-77	CTAG2
chr7:150824627-150861504	ENSG00000002726.17	4.12896	17.4961	2.22726e-05	0.000328218	AOC1
chr1:153606886-153613083	ENSG00000188643.8	4.11596	17.3391	4.03975e-81	6.04246e-78	S100A16
chr3:159988750-159996012	ENSG00000168811.4	4.11526	17.3307	1.06006e-19	1.04832e-17	IL12A
chr14:51826195-51966843	ENSG00000186469.6	4.10877	17.2529	2.44384e-16	1.81071e-14	GNG2
chr9:122372605-122372825	ENSG00000269970.1	4.10334	17.1881	0.000232319	0.00247876	RP11-498E2.9
chr16:30989256-31010628	ENSG00000099365.7	4.09014	17.0316	2.89238e-10	1.10753e-08	STX1B
chrX:30834623-30835300	ENSG00000231542.1	4.08654	16.9892	0.00691661	0.0403728	TAB3-AS1
chr16:19168249-19268334	ENSG00000103528.14	4.05669	16.6413	3.08933e-70	3.52066e-67	SYT17
chr21:39525583-39529855	ENSG00000235012.1	4.0541	16.6114	4.49255e-12	2.1633e-10	AF121897.4
chr11:1223066-1262172	ENSG00000117983.15	4.03994	16.4491	9.13137e-20	9.14359e-18	MUC5B
chr11:113269532-113273806	ENSG00000227487.3	4.03317	16.3722	0.00151012	0.0119354	NCAM1-AS1
chr12:57619527-57626140	ENSG00000135502.14	4.01433	16.1597	1.10958e-05	0.000177978	SLC26A10
chr6:84033756-84090881	ENSG00000135324.5	4.01234	16.1375	2.00483e-13	1.12628e-11	MRAP2
chr17:27929548-27974223	ENSG00000260019.1	4.00765	16.085	5.62662e-05	0.000729054	RP11-218F4.1
chr3:154337672-154429715	ENSG00000174948.5	4.0065	16.0722	1.21888e-07	3.08027e-06	GPR149
chr3:13549131-13638422	ENSG00000163520.11	4.00031	16.0034	5.14117e-69	5.3495e-66	FBLN2
chr11:102047443-102084560	ENSG00000137691.10	3.99809	15.9789	2.74841e-48	1.24104e-45	C11orf70
chr21:31873315-32004064	ENSG00000142149.6	3.99699	15.9666	5.84515e-10	2.13567e-08	HUNK
chr9:112032555-112037730	ENSG00000259953.1	3.99042	15.8941	8.20094e-15	5.42168e-13	RP11-4O1.2
chr11:88113242-88175467	ENSG00000123892.9	3.97386	15.7127	6.82309e-43	2.51216e-40	RAB38
chr17:79019209-79027601	ENSG00000265096.1	3.96435	15.6094	8.17772e-47	3.37429e-44	C1QTNF1-AS1
chr10:47365496-47384273	ENSG00000265763.3	3.96116	15.575	5.17961e-20	5.34304e-18	ZNF488
chr12:130988312-130990028	ENSG00000280002.1	3.95211	15.4776	6.20933e-65	5.71545e-62	RP11-76C10.6
chr1:154479481-154502113	ENSG00000169291.7	3.94619	15.4142	6.51604e-15	4.34378e-13	SHE
chr7:106865296-106907132	ENSG00000105851.8	3.9423	15.3727	1.68154e-08	4.95599e-07	PIK3CG
chr3:115623324-115721490	ENSG00000172020.10	3.94204	15.3699	9.93056e-05	0.00119848	GAP43
chr3:148312147-148399956	ENSG00000242440.1	3.9411	15.3599	2.79419e-10	1.07164e-08	RP11-501O2.5
chr18:77983020-77986610	ENSG00000264334.1	3.93557	15.3011	9.31704e-23	1.19238e-20	RP11-671C19.2
chr7:84847877-84848253	ENSG00000235243.1	3.93541	15.2995	0.00539124	0.0332362	AC093716.1
chr6:167271169-167296196	ENSG00000112494.7	3.93138	15.2567	3.4154e-23	4.56633e-21	UNC93A
chr14:70187123-70230187	ENSG00000258422.3	3.92908	15.2325	0.00426031	0.0276084	RP11-486O13.2
chr2:170715351-170718078	ENSG00000204335.3	3.92878	15.2294	1.05071e-08	3.21555e-07	SP5
chr1:94672918-94674161	ENSG00000244433.2	3.92737	15.2144	0.000435818	0.00422438	PGBD4P7
chr18:5393103-5628991	ENSG00000082397.13	3.91879	15.1242	1.01571e-58	6.75224e-56	EPB41L3
chr5:56457795-56481769	ENSG00000248727.3	3.91732	15.1088	0.000886144	0.00766987	CTC-236F12.4
chr11:131370478-132336822	ENSG00000182667.12	3.90045	14.9332	3.12901e-18	2.71317e-16	NTM
chr9:135702185-135793150	ENSG00000107147.9	3.89995	14.928	4.76702e-50	2.35241e-47	KCNT1
chr4:87568035-87732370	ENSG00000249001.3	3.89488	14.8756	1.15462e-14	7.46821e-13	RP11-742B18.1
chr1:165598463-165623331	ENSG00000236206.1	3.88749	14.7996	0.00846296	0.0471561	RP11-306I1.2
chr2:30910467-31138726	ENSG00000158089.12	3.88686	14.7932	5.89772e-48	2.56626e-45	GALNT14
chr3:36712422-36739861	ENSG00000163673.6	3.87954	14.7183	0.00718155	0.0415142	DCLK3
chr8:94249253-94262350	ENSG00000164949.5	3.87837	14.7063	5.23764e-23	6.7391e-21	GEM
chr7:897901-955407	ENSG00000105963.11	3.87723	14.6947	2.10292e-42	7.29378e-40	ADAP1
chrY:9517599-9525487	ENSG00000234803.5	3.87709	14.6933	0.0018486	0.014058	FAM197Y2
chr1:226548800-226609214	ENSG00000203685.7	3.87664	14.6888	1.57165e-16	1.18652e-14	C1orf95
chr14:94561091-94569902	ENSG00000100665.9	3.87193	14.6409	3.31716e-07	7.66276e-06	SERPINA4
chr7:113078331-113086089	ENSG00000164604.10	3.86405	14.5612	1.0215e-12	5.20756e-11	GPR85
chr2:84290683-84292202	ENSG00000182814.7	3.85605	14.4806	1.91809e-21	2.22834e-19	FUNDC2P2
chr20:3667970-3682246	ENSG00000149451.15	3.84273	14.3476	1.50108e-07	3.69588e-06	ADAM33
chr20:23918771-23922169	ENSG00000228476.1	3.84188	14.3391	0.00108764	0.00910439	CSTP1
chr14:105721794-105722527	ENSG00000253692.3	3.84172	14.3375	7.07696e-06	0.000119778	IGHEP1
chr6:31494881-31511123	ENSG00000204516.7	3.83777	14.2982	1.90591e-05	0.000285612	MICB
chr1:71395940-72282734	ENSG00000172260.11	3.83669	14.2876	4.37455e-06	7.8245e-05	NEGR1
chr4:186286094-186500997	ENSG00000251165.3	3.83648	14.2855	5.1259e-10	1.89019e-08	F11-AS1
chr16:50697139-50733077	ENSG00000167207.9	3.8286	14.2077	3.04745e-26	4.73582e-24	NOD2
chr12:130990138-130993976	ENSG00000256151.1	3.8277	14.1988	2.96805e-61	2.44936e-58	RP11-76C10.5
chr19:14053365-14059159	ENSG00000187867.6	3.82274	14.1501	7.14917e-09	2.2542e-07	PALM3
chrX:84317874-84502453	ENSG00000165259.11	3.80732	13.9996	1.08056e-46	4.38304e-44	HDX
chr16:33563030-33570935	ENSG00000261405.2	3.80374	13.9649	6.4958e-11	2.69892e-09	RP11-23E10.4
chr10:44911200-44937002	ENSG00000187783.9	3.80294	13.9572	3.17724e-08	8.88682e-07	TMEM72
chr11:26309599-26660680	ENSG00000134343.10	3.80217	13.9497	4.0217e-23	5.31753e-21	ANO3
chr18:77971814-77993722	ENSG00000265843.2	3.79917	13.9208	7.31081e-46	2.86823e-43	LINC01029
chr4:65702202-65705553	ENSG00000248479.1	3.79754	13.9051	0.000130201	0.00151776	RP11-807H7.2
chr16:54934913-54954665	ENSG00000259711.1	3.79115	13.8436	1.01537e-12	5.19226e-11	CTD-3032H12.2
chrX:153052150-153052413	ENSG00000229979.1	3.78491	13.7839	0.00318217	0.0218086	U82670.9
chr4:79225694-79325523	ENSG00000156269.4	3.78127	13.7492	1.19217e-69	1.29686e-66	NAA11
chr11:128899565-128905697	ENSG00000174370.7	3.76974	13.6397	9.15202e-19	8.45661e-17	C11orf45
chr10:103446786-103452402	ENSG00000138172.8	3.76946	13.6371	2.95813e-11	1.30616e-09	CALHM2
chr9:101591615-101595001	ENSG00000188386.5	3.76045	13.5522	1.43417e-07	3.55674e-06	PPP3R2
chr5:61201309-61252889	ENSG00000249279.3	3.75629	13.5132	0.0015362	0.0121055	CTC-436P18.3
chr20:31847637-31870664	ENSG00000149599.13	3.75454	13.4968	2.58886e-56	1.63043e-53	DUSP15
chr19:49506816-49524780	ENSG00000104870.10	3.75337	13.4858	3.24283e-68	3.23364e-65	FCGRT
chr12:54126098-54132843	ENSG00000250742.1	3.74401	13.3986	4.52089e-25	6.63766e-23	RP11-834C11.4
chr13:28820348-29505947	ENSG00000132938.16	3.73758	13.339	4.42284e-08	1.20693e-06	MTUS2
chr20:23747731-23751268	ENSG00000170373.6	3.73487	13.314	6.2359e-07	1.35918e-05	CST1
chr4:161383897-162164035	ENSG00000168843.11	3.73003	13.2694	4.21748e-15	2.84318e-13	FSTL5
chr5:104973287-105246364	ENSG00000253584.1	3.72196	13.1954	2.98831e-10	1.14243e-08	CTD-2374C24.1
chr14:96204679-96244166	ENSG00000168398.6	3.71483	13.1303	1.13433e-24	1.64526e-22	BDKRB2
chr7:122304331-122310691	ENSG00000128610.9	3.70796	13.068	9.41694e-12	4.3931e-10	FEZF1
chr2:170783786-170798971	ENSG00000204334.7	3.70002	12.9963	0.00024167	0.00256367	ERICH2
chr9:33697459-33700986	ENSG00000260947.1	3.68893	12.8967	0.000411144	0.00402928	RP11-384P7.7
chr14:94561442-94592796	ENSG00000188488.11	3.68556	12.8666	2.19038e-16	1.63813e-14	SERPINA5
chr1:31365891-31376850	ENSG00000121769.5	3.68413	12.8539	0.000337449	0.00340465	FABP3
chr1:200920994-200966530	ENSG00000233217.1	3.67529	12.7753	4.75201e-05	0.000629707	MROH3P
chr13:38687129-38887131	ENSG00000150893.10	3.67222	12.7482	0.0033545	0.0228042	FREM2
chr15:48206302-48304078	ENSG00000074803.15	3.67103	12.7376	0.000635933	0.00579778	SLC12A1
chr9:122370530-122395702	ENSG00000095303.12	3.67088	12.7364	7.04135e-60	4.95628e-57	PTGS1
chr17:3513190-3557805	ENSG00000167723.12	3.6584	12.6266	1.30942e-36	3.64385e-34	TRPV3
chr12:47972965-48004486	ENSG00000139219.15	3.63722	12.4426	5.57188e-10	2.0447e-08	COL2A1
chr9:42384805-42386136	ENSG00000268234.1	3.63496	12.4232	5.01584e-09	1.61778e-07	FKBP4P6
chr17:4583999-4608319	ENSG00000188176.9	3.62586	12.3451	2.75118e-22	3.37647e-20	SMTNL2
chr22:16746869-16748645	ENSG00000235343.1	3.60953	12.2061	2.89433e-06	5.40306e-05	AC005301.8
chr4:68615393-68616137	ENSG00000251101.1	3.608	12.1931	0.00179714	0.0137497	RP11-1267H10.1
chr21:18269116-18403656	ENSG00000154646.6	3.60757	12.1895	2.72398e-05	0.000390595	TMPRSS15
chr15:51056598-51105276	ENSG00000183578.5	3.59772	12.1066	0.00649908	0.0385085	TNFAIP8L3
chr7:69595958-69597448	ENSG00000234215.2	3.59281	12.0655	0.00474702	0.029991	RP5-942I16.1
chrX:27460804-27463296	ENSG00000224960.3	3.58734	12.0198	1.26483e-15	8.77392e-14	SMEK3P
chr6:46997703-47042363	ENSG00000153292.13	3.58665	12.014	5.78376e-05	0.000745452	GPR110
chr18:14253548-14254075	ENSG00000274214.1	3.58614	12.0098	0.00351201	0.0237026	RP11-757O6.6
chrX:129446505-129523500	ENSG00000102038.13	3.58256	11.9801	6.03184e-63	5.1555e-60	SMARCA1
chr17:321392-322453	ENSG00000262920.3	3.58107	11.9677	2.31675e-09	7.82008e-08	RP11-1260E13.1
chr7:25134697-25180354	ENSG00000153790.9	3.58064	11.9641	3.76643e-33	8.5036e-31	C7orf31
chr14:105599941-105601728	ENSG00000211891.5	3.57172	11.8904	7.33173e-08	1.93241e-06	IGHE
chr19:13862063-13880755	ENSG00000187556.7	3.56134	11.8051	0.000302547	0.00310354	NANOS3
chr11:111091932-111097357	ENSG00000271584.1	3.55713	11.7707	6.76936e-05	0.000858073	RP11-89C3.4
chr3:154334809-154337047	ENSG00000279305.1	3.55634	11.7642	0.00510659	0.0317926	RP11-316N24.2
chr7:95359944-95396361	ENSG00000105852.8	3.54271	11.6536	4.19933e-07	9.50789e-06	PON3
chr3:139517434-139539829	ENSG00000114115.7	3.53779	11.614	9.47597e-32	1.93828e-29	RBP1
chr20:20258407-20267809	ENSG00000243810.1	3.5118	11.4067	8.90945e-08	2.31009e-06	RP5-1096J16.1
chr1:20294211-20323187	ENSG00000226664.1	3.49848	11.3018	2.87109e-05	0.000409238	RP4-745E8.2
chr7:27195018-27200106	ENSG00000106031.6	3.4919	11.2504	1.05834e-29	1.97877e-27	HOXA13
chr14:88024609-88097619	ENSG00000258867.3	3.48215	11.1746	1.6832e-42	5.92386e-40	LINC01146
chr12:109783087-109833401	ENSG00000111199.8	3.4744	11.1147	6.16548e-13	3.24291e-11	TRPV4
chr17:35731649-35743521	ENSG00000270885.1	3.47418	11.113	3.85475e-52	2.05004e-49	RASL10B
chr16:18571188-18598328	ENSG00000256340.6	3.47293	11.1034	2.53717e-18	2.23233e-16	ABCC6P1
chr5:136734927-136754686	ENSG00000250284.1	3.46962	11.0779	5.97019e-05	0.000765694	CTB-1I21.1
chr9:90801787-90898549	ENSG00000165025.12	3.46787	11.0645	1.63471e-12	8.18447e-11	SYK
chr7:117363222-117427523	ENSG00000154438.5	3.45466	10.9637	5.87821e-06	0.000102217	ASZ1
chr11:60515413-60542721	ENSG00000204979.5	3.44774	10.9113	5.19715e-12	2.4826e-10	MS4A13
chr3:57078943-57080101	ENSG00000272202.1	3.44634	10.9006	3.26553e-05	0.000458093	RP11-157F20.3
chr2:8600892-8622942	ENSG00000231083.1	3.44406	10.8834	0.0008673	0.00753129	AC011747.6
chr8:16175263-16567362	ENSG00000038945.12	3.43752	10.8342	3.32707e-07	7.67825e-06	MSR1
chr4:23779590-23782560	ENSG00000249453.1	3.43056	10.7821	0.000128374	0.00150232	RP13-497K6.1
chr2:217319167-217756593	ENSG00000231672.4	3.42787	10.762	1.46196e-07	3.61069e-06	DIRC3
chr2:169127109-169362685	ENSG00000081479.10	3.42396	10.7329	4.23569e-07	9.58115e-06	LRP2
chr19:15476235-15498956	ENSG00000161031.10	3.42127	10.7128	6.79085e-24	9.61649e-22	PGLYRP2
chr18:41482476-41632185	ENSG00000267313.4	3.4204	10.7064	1.44175e-15	9.97226e-14	KC6
chr20:45293450-45308327	ENSG00000124159.13	3.41766	10.686	7.38492e-09	2.32547e-07	MATN4
chr11:57542641-57550274	ENSG00000214872.6	3.41107	10.6374	0.000386715	0.00382272	SMTNL1
chr22:45502891-45601135	ENSG00000077942.15	3.41083	10.6356	1.40747e-37	4.15846e-35	FBLN1
chr10:80344745-80368073	ENSG00000133665.10	3.41082	10.6355	1.22176e-09	4.29989e-08	DYDC2
chr17:9021542-9244000	ENSG00000065320.6	3.41067	10.6344	8.46413e-25	1.23514e-22	NTN1
chr5:104484204-105392970	ENSG00000251574.4	3.41009	10.6302	4.8945e-08	1.32058e-06	RP11-6N13.1
chr13:22915651-22916523	ENSG00000234685.1	3.40798	10.6146	4.24396e-09	1.3781e-07	NUS1P2
chrX:47983356-48071141	ENSG00000221994.8	3.40631	10.6023	1.33602e-11	6.10183e-10	ZNF630
chr20:43559042-43588237	ENSG00000101049.12	3.40516	10.5939	1.91372e-35	4.92464e-33	SGK2
chr1:200027602-200177424	ENSG00000116833.11	3.39626	10.5287	0.000304027	0.00311605	NR5A2
chr9:129738331-129753047	ENSG00000148344.10	3.39455	10.5163	5.93091e-53	3.30089e-50	PTGES
chrX:103928099-103929017	ENSG00000230312.2	3.39182	10.4964	0.000668249	0.00604862	LL0XNC01-116E7.4
chr17:49576122-49582290	ENSG00000182575.7	3.38829	10.4708	0.000619667	0.00567108	NXPH3
chr11:35432113-35530300	ENSG00000149090.9	3.3825	10.4288	0.000719945	0.00644411	PAMR1
chr4:78057570-78446558	ENSG00000138759.15	3.37978	10.4091	2.46987e-21	2.84178e-19	FRAS1
chr13:108596152-109208007	ENSG00000041515.13	3.37593	10.3814	3.32925e-36	9.15812e-34	MYO16
chr6:46852599-46954943	ENSG00000069122.16	3.37269	10.3581	6.35107e-09	2.01316e-07	GPR116
chr6:147406531-147406824	ENSG00000273997.1	3.36208	10.2822	0.000129848	0.00151513	RP11-361F15.5
chr6:121435692-121449727	ENSG00000152661.7	3.35531	10.2341	4.72198e-08	1.27547e-06	GJA1
chr7:130481491-130484392	ENSG00000259920.1	3.35256	10.2146	0.000179543	0.00199296	RP11-2E11.5
chr22:19017834-19020248	ENSG00000273032.1	3.35255	10.2145	1.97864e-18	1.77351e-16	DGCR9
chr10:116620953-116645143	ENSG00000266200.4	3.35007	10.197	5.6869e-05	0.000736466	PNLIPRP2
chr9:93955597-93959140	ENSG00000235601.1	3.34281	10.1458	1.36993e-08	4.10842e-07	BARX1-AS1
chr6:33721667-33746985	ENSG00000161896.8	3.33409	10.0846	2.45562e-40	8.0504e-38	IP6K3
chr22:39570753-39689737	ENSG00000100346.15	3.32788	10.0414	1.61005e-34	3.97235e-32	CACNA1I
chrX:49687450-49695993	ENSG00000068985.4	3.32619	10.0296	0.00396287	0.026105	PAGE1
chr18:49562031-49599182	ENSG00000101670.9	3.32236	10.003	8.2807e-59	5.66211e-56	LIPG
chr3:46581150-46617226	ENSG00000241186.5	3.32038	9.98928	1.83258e-07	4.46612e-06	TDGF1
chr12:57549998-57586632	ENSG00000155980.9	3.3015	9.85943	4.13319e-06	7.43168e-05	KIF5A
chrY:13703567-13706024	ENSG00000154620.5	3.29312	9.80233	2.86372e-05	0.00040843	TMSB4Y
chr3:121049640-121049715	ENSG00000264477.1	3.29171	9.79273	0.000928491	0.00797517	MIR5682
chr12:72272683-72670757	ENSG00000072657.6	3.28937	9.77687	0.00826684	0.0463196	TRHDE
chr2:26562582-26579532	ENSG00000173557.12	3.2884	9.77026	6.6443e-07	1.43902e-05	C2orf70
chr20:23685640-23689040	ENSG00000101441.4	3.27827	9.70192	0.00434412	0.0279848	CST4
chr16:89969791-89972544	ENSG00000261317.1	3.27614	9.68763	3.58982e-10	1.35936e-08	RP11-566K11.5
chr12:130953907-131141247	ENSG00000111452.10	3.27428	9.67514	2.56908e-21	2.94178e-19	GPR133
chr7:122303658-122310077	ENSG00000230316.4	3.27276	9.66494	1.17419e-19	1.1564e-17	FEZF1-AS1
chr1:159834474-159855347	ENSG00000188004.7	3.27228	9.66173	7.8828e-09	2.46925e-07	C1orf204
chr1:66999332-67054099	ENSG00000116704.7	3.26304	9.60003	3.69382e-48	1.63705e-45	SLC35D1
chr6:32840717-32844703	ENSG00000204264.6	3.25843	9.56941	3.96062e-13	2.15648e-11	PSMB8
chrX:41275739-41276778	ENSG00000223714.1	3.25678	9.55848	2.41523e-05	0.000352662	RP5-1172N10.2
chr2:29192774-29921566	ENSG00000171094.13	3.24784	9.49944	2.2083e-05	0.000326027	ALK
chr4:54657918-54740715	ENSG00000157404.13	3.24683	9.49276	1.79419e-21	2.11521e-19	KIT
chr14:73591706-73596496	ENSG00000177465.4	3.24611	9.48803	3.57321e-39	1.15559e-36	ACOT4
chr8:34228439-34346731	ENSG00000253108.1	3.24535	9.48303	0.00483999	0.0304257	RP1-84O15.2
chr11:93818232-93850531	ENSG00000214376.5	3.24496	9.48047	3.95616e-33	8.84849e-31	VSTM5
chr2:86784611-86808396	ENSG00000153563.13	3.2444	9.47681	1.1081e-34	2.76239e-32	CD8A
chr8:94128240-94217303	ENSG00000079112.7	3.239	9.44138	1.4841e-05	0.000228556	CDH17
chr7:27412164-27412891	ENSG00000279429.1	3.23858	9.43868	0.00102855	0.00868571	AC004009.2
chr12:53097436-53102345	ENSG00000167779.5	3.23637	9.42423	0.0040586	0.0265746	IGFBP6
chr1:94621151-94624184	ENSG00000235565.1	3.23605	9.42211	1.06612e-08	3.25854e-07	RP11-86H7.7
chr1:159866954-159867685	ENSG00000272668.1	3.23569	9.41974	6.17445e-06	0.000106537	RP11-190A12.8
chr10:65615636-65766541	ENSG00000228065.8	3.23384	9.40768	1.7152e-23	2.3456e-21	LINC01515
chrX:26558337-26561052	ENSG00000259849.1	3.22882	9.37503	0.00405012	0.0265409	VENTXP1
chr16:32877469-32885142	ENSG00000214617.7	3.22378	9.34232	9.82674e-23	1.25092e-20	SLC6A10P
chr3:160225636-160228212	ENSG00000180044.4	3.21788	9.3042	5.31746e-28	9.35717e-26	C3orf80
chr5:36606355-36688334	ENSG00000079215.11	3.21662	9.29607	2.82789e-26	4.42334e-24	SLC1A3
chr17:73334384-73644089	ENSG00000069188.14	3.21657	9.29575	5.62067e-22	6.7257e-20	SDK2
chr21:41176322-41186773	ENSG00000225745.6	3.21367	9.27708	2.60355e-07	6.12666e-06	PLAC4
chr9:87008455-87042126	ENSG00000269994.1	3.21097	9.25974	2.27067e-07	5.41001e-06	RP11-276H19.2
chr2:218126004-218137253	ENSG00000180871.5	3.20883	9.24603	9.03341e-14	5.31174e-12	CXCR2
chr15:29120254-29570723	ENSG00000104059.4	3.20279	9.20738	8.22566e-07	1.74209e-05	FAM189A1
chr17:8310283-8322516	ENSG00000198844.8	3.20268	9.20666	2.62219e-22	3.23476e-20	ARHGEF15
chr22:36189129-36204840	ENSG00000100336.15	3.19752	9.17378	4.81649e-50	2.35241e-47	APOL4
chrX:134549973-134559923	ENSG00000227060.4	3.19395	9.15114	0.00263113	0.0185857	LINC00629
chr6:147406889-147408281	ENSG00000220494.4	3.19368	9.14939	1.26023e-15	8.76739e-14	YAP1P1
chr15:27754875-28099358	ENSG00000104044.13	3.19304	9.14537	0.00875626	0.0484408	OCA2
chr16:74671861-74700914	ENSG00000168404.10	3.19175	9.13719	8.43034e-34	1.95879e-31	MLKL
chr17:8013327-8016378	ENSG00000279174.1	3.19102	9.13255	4.48327e-13	2.40569e-11	RP11-1099M24.9
chr9:101569353-101738580	ENSG00000198785.4	3.18702	9.1073	2.67861e-21	3.03812e-19	GRIN3A
chr12:2676001-2691118	ENSG00000246627.4	3.1831	9.08258	1.54803e-06	3.07958e-05	CACNA1C-AS1
chrX:17375420-17735994	ENSG00000188158.12	3.1819	9.07504	3.77493e-11	1.63367e-09	NHS
chr19:16888860-16892606	ENSG00000127533.3	3.1786	9.05425	1.39171e-10	5.53261e-09	F2RL3
chr1:156806243-156816862	ENSG00000027869.9	3.17833	9.05256	2.08682e-27	3.59294e-25	SH2D2A
chrX:103062651-103064240	ENSG00000133169.5	3.1736	9.02294	2.85029e-13	1.57173e-11	BEX1
chr12:203642-205094	ENSG00000256577.2	3.17044	9.00323	1.35469e-05	0.000210796	RP11-283I3.2
chr4:15935569-15938740	ENSG00000137440.4	3.16763	8.98569	0.00577477	0.035041	FGFBP1
chr20:45252239-45254564	ENSG00000124107.5	3.16756	8.98525	5.88137e-06	0.000102217	SLPI
chrX:102153712-102156057	ENSG00000184515.8	3.1659	8.97494	1.2384e-46	4.93958e-44	BEX5
chrX:104063871-104076194	ENSG00000269226.5	3.16379	8.96182	2.76838e-22	3.38025e-20	TMSB15A
chr8:46579213-46614523	ENSG00000248498.3	3.16261	8.95446	5.82632e-33	1.27922e-30	ASNSP1
chr1:2013213-2015530	ENSG00000233542.1	3.1607	8.94266	0.00795372	0.0449996	RP11-547D24.1
chr22:22513736-22520270	ENSG00000169548.3	3.15847	8.92883	1.83487e-22	2.27524e-20	ZNF280A
chr4:186104419-186172140	ENSG00000109794.11	3.15759	8.92339	1.00184e-18	9.22158e-17	FAM149A
chr16:14820792-14824669	ENSG00000255277.3	3.14915	8.87133	9.44163e-20	9.41488e-18	ABCC6P2
chr22:37225261-37244270	ENSG00000128340.12	3.14909	8.87096	0.000152224	0.00173148	RAC2
chr3:120908072-121424761	ENSG00000145087.10	3.13695	8.79662	4.64328e-27	7.77085e-25	STXBP5L
chr3:48223347-48225491	ENSG00000164047.4	3.13652	8.794	2.16385e-07	5.20454e-06	CAMP
chr12:66765-178460	ENSG00000120645.9	3.13204	8.76673	0.000405255	0.00397645	IQSEC3
chrX:101418287-101533459	ENSG00000196440.9	3.13128	8.76214	8.07232e-31	1.5835e-28	ARMCX4
chr1:94585556-94592297	ENSG00000223675.1	3.12162	8.70364	4.72958e-05	0.000627679	RP11-86H7.6
chr14:103123461-103137439	ENSG00000185215.6	3.12146	8.70266	2.2246e-49	1.0439e-46	TNFAIP2
chr11:22193176-22283357	ENSG00000171714.10	3.11738	8.67808	4.87542e-07	1.09147e-05	ANO5
chr12:22964572-23174123	ENSG00000256995.4	3.11027	8.63541	0.000387291	0.00382527	RP11-114G22.1
chr1:201039514-201112566	ENSG00000081248.8	3.10979	8.63256	0.000585651	0.0054078	CACNA1S
chrX:103917411-103919548	ENSG00000231728.3	3.10934	8.6299	1.99162e-06	3.89407e-05	LL0XNC01-116E7.2
chrX:103918896-103965987	ENSG00000158427.12	3.10836	8.62401	4.21725e-22	5.09733e-20	TMSB15B
chr3:149658210-149661364	ENSG00000241313.2	3.1079	8.62125	1.79991e-13	1.01354e-11	WWTR1-AS1
chr15:26050538-26052276	ENSG00000258931.1	3.10756	8.61926	0.00510443	0.0317926	RP11-1084I9.2
chr21:42346357-42351128	ENSG00000160181.6	3.10429	8.5997	1.32196e-26	2.09517e-24	TFF2
chr7:84194529-84492724	ENSG00000075213.8	3.09991	8.57365	3.72041e-05	0.000512885	SEMA3A
chrX:75368431-75523502	ENSG00000102383.11	3.09991	8.57363	8.85543e-37	2.52295e-34	ZDHHC15
chr5:9035026-9546075	ENSG00000112902.9	3.09736	8.55849	5.40225e-07	1.1971e-05	SEMA5A
chr12:64264762-64390691	ENSG00000185306.10	3.08825	8.50462	2.92403e-24	4.1903e-22	C12orf56
chr4:85475114-86002670	ENSG00000138639.15	3.08634	8.49337	0.00122205	0.010015	ARHGAP24
chr1:223393417-223395470	ENSG00000178395.6	3.08364	8.47751	0.00579558	0.0350961	CCDC185
chr17:43914433-43923001	ENSG00000267166.3	3.07958	8.45366	0.00454139	0.029029	RP11-527L4.5
chr4:36496537-36641900	ENSG00000248215.3	3.07309	8.41572	5.01478e-05	0.000659416	RP11-722M1.1
chr20:57561080-57568112	ENSG00000124253.10	3.05889	8.33329	2.00626e-05	0.000298407	PCK1
chr7:138706295-138798196	ENSG00000105929.13	3.05882	8.3329	1.73757e-16	1.30765e-14	ATP6V0A4
chr3:121099108-121099774	ENSG00000243813.1	3.05183	8.29261	7.14376e-11	2.94001e-09	RP11-678L1.1
chr3:112302478-112332791	ENSG00000239482.4	3.04148	8.23336	0.000678934	0.00612121	RP11-90K6.1
chr4:186157896-186158843	ENSG00000250327.1	3.03937	8.22132	0.000544569	0.00509485	RP11-173M11.2
chr1:178542796-178548889	ENSG00000213057.5	3.03626	8.20361	8.0682e-07	1.71271e-05	C1orf220
chr15:74202705-74221557	ENSG00000259264.3	3.03299	8.18502	0.000465001	0.00446745	RP11-60L3.1
chr10:80271820-80289684	ENSG00000151224.10	3.02592	8.14503	2.48762e-35	6.33338e-33	MAT1A
chr1:117953864-118185223	ENSG00000155761.11	3.01445	8.08054	3.2196e-28	5.75011e-26	SPAG17
chr11:3638514-3642316	ENSG00000167311.11	3.01017	8.05659	3.23035e-06	5.96519e-05	ART5
chr1:163068775-163076802	ENSG00000117152.11	3.00966	8.05373	7.72221e-08	2.0264e-06	RGS4
chr13:30103178-30108868	ENSG00000224511.1	3.00733	8.04076	3.46289e-06	6.34076e-05	LINC00365
chr2:19868874-19885047	ENSG00000228784.5	3.00533	8.02964	0.000242019	0.00256396	LINC00954
chr5:37812677-37839680	ENSG00000168621.12	3.00421	8.0234	7.36408e-07	1.57777e-05	GDNF
chr22:50059391-50085902	ENSG00000100427.13	2.99874	7.993	0.00412149	0.0268982	MLC1
chr3:149318498-149333761	ENSG00000163762.4	2.99231	7.95749	1.34512e-13	7.70127e-12	TM4SF18
chr14:50397013-50398345	ENSG00000258857.1	2.98807	7.93413	1.1082e-08	3.37424e-07	RP11-247L20.3
chr11:118077038-118121890	ENSG00000137648.14	2.98764	7.93178	2.01824e-38	6.35532e-36	TMPRSS4
chr8:24912165-24914717	ENSG00000272163.1	2.9827	7.90462	1.02471e-12	5.20756e-11	GS1-72M22.1
chr2:160141981-160271888	ENSG00000115221.8	2.97961	7.88775	5.65945e-07	1.24373e-05	ITGB6
chr1:94650544-94651378	ENSG00000232857.2	2.97478	7.86134	0.00806963	0.0454941	KATNBL1P2
chr17:35147817-35189345	ENSG00000141161.9	2.96604	7.81389	2.62341e-16	1.9318e-14	UNC45B
chr17:58192737-58205174	ENSG00000121053.5	2.96526	7.80964	3.2384e-05	0.000455088	EPX
chr22:19023056-19023550	ENSG00000273164.1	2.95844	7.77281	0.00130004	0.0105431	DGCR10
chr7:100589402-100604038	ENSG00000224729.5	2.95387	7.74824	0.00579531	0.0350961	PCOLCE-AS1
chr7:134527592-134541408	ENSG00000198074.7	2.95352	7.74636	4.2507e-13	2.29116e-11	AKR1B10
chr1:94638461-94820096	ENSG00000224081.5	2.95344	7.74594	1.85437e-10	7.21606e-09	LINC01057
chr13:22918591-22924602	ENSG00000262198.1	2.94917	7.72305	0.00907542	0.0497347	RP11-124N19.3
chr19:14305458-14363990	ENSG00000266913.1	2.94624	7.70737	4.14059e-05	0.000561131	CTC-548K16.2
chr15:36798596-36818459	ENSG00000223518.5	2.94493	7.70036	0.000292943	0.00301665	CSNK1A1P1
chr9:114155560-114312511	ENSG00000196739.12	2.94388	7.69476	1.11761e-07	2.84539e-06	COL27A1
chr14:28982303-28982410	ENSG00000252065.1	2.93944	7.67111	0.0025825	0.018307	RNU6-864P
chr1:92029982-92063536	ENSG00000172031.6	2.93879	7.66767	2.44218e-44	9.27718e-42	EPHX4
chr5:141653401-141682221	ENSG00000120318.13	2.93499	7.64753	1.67025e-25	2.49828e-23	ARAP3
chr5:151504094-151568944	ENSG00000086570.10	2.93287	7.6363	2.96189e-18	2.58701e-16	FAT2
chrX:38006582-38128816	ENSG00000147041.9	2.93171	7.63014	0.00236106	0.0170555	SYTL5
chr3:80993868-81095647	ENSG00000243694.2	2.92792	7.61012	0.000522686	0.00492865	RP11-6B4.1
chr16:88427471-88440757	ENSG00000225614.2	2.92723	7.6065	6.02551e-07	1.31812e-05	ZNF469
chr12:57610180-57617243	ENSG00000240771.4	2.91842	7.5602	1.26454e-36	3.56035e-34	ARHGEF25
chr1:160400586-160428678	ENSG00000162738.5	2.90996	7.51596	1.07198e-35	2.88253e-33	VANGL2
chr3:186147201-186362237	ENSG00000058866.12	2.9085	7.50835	2.15006e-06	4.15968e-05	DGKG
chr6:46704317-46735693	ENSG00000146070.14	2.90136	7.4713	3.92179e-14	2.37011e-12	PLA2G7
chr12:26120026-26125127	ENSG00000123095.5	2.89963	7.46235	0.000558163	0.00519025	BHLHE41
chr16:50880209-50884101	ENSG00000263082.1	2.89384	7.43248	0.000261098	0.00273461	CTD-2034I21.2
chr5:136466677-136520298	ENSG00000249803.3	2.89224	7.4242	6.27543e-10	2.27551e-08	RP11-114H21.2
chr7:65235790-65236723	ENSG00000237026.1	2.89077	7.41664	0.00172833	0.0132955	RP11-328P23.2
chr3:55508308-56468363	ENSG00000187672.10	2.8887	7.40604	8.60316e-36	2.33967e-33	ERC2
chr15:47184101-47774221	ENSG00000137872.13	2.888	7.40246	1.31397e-12	6.64818e-11	SEMA6D
chrX:51490011-51496596	ENSG00000196368.4	2.88644	7.39441	6.04842e-38	1.80939e-35	NUDT11
chr6:143494811-143511690	ENSG00000001036.11	2.87969	7.35994	6.96423e-41	2.34744e-38	FUCA2
chr3:12827446-12871916	ENSG00000144712.9	2.8795	7.35897	3.84904e-31	7.61282e-29	CAND2
chrX:70528940-70908731	ENSG00000120498.11	2.87884	7.35559	0.000783302	0.006925	TEX11
chr5:160347751-160370641	ENSG00000145861.7	2.87703	7.34636	0.000230142	0.00246101	C1QTNF2
chr11:57551656-57568284	ENSG00000156587.13	2.87236	7.32262	5.53608e-27	9.20065e-25	UBE2L6
chr16:33976039-33987630	ENSG00000198555.7	2.87032	7.31226	1.10823e-17	9.17723e-16	RP11-598D12.4
chr10:30047532-30115494	ENSG00000165757.8	2.86983	7.30979	1.19199e-42	4.25771e-40	KIAA1462
chr13:95578202-95644690	ENSG00000134874.15	2.86715	7.29623	2.21214e-31	4.48651e-29	DZIP1
chr1:115700007-115768781	ENSG00000118729.11	2.86674	7.29414	0.00417673	0.0272215	CASQ2
chr15:49794246-49796097	ENSG00000259388.1	2.86319	7.27624	0.0053714	0.0331396	CTD-2647E9.1
chrX:119078635-119150579	ENSG00000250423.2	2.84836	7.2018	1.20571e-06	2.45784e-05	KIAA1210
chrX:102247161-102326717	ENSG00000269405.4	2.84751	7.19759	0.00584775	0.0353316	NXF2
chr11:313506-315272	ENSG00000185885.13	2.84401	7.18015	8.82088e-20	8.90723e-18	IFITM1
chr7:29514225-29563670	ENSG00000223813.2	2.84014	7.16087	1.34305e-07	3.36565e-06	AC007255.8
chr1:241957737-241959057	ENSG00000196289.6	2.8401	7.16067	0.00224258	0.0163876	BECN1P1
chr14:106482439-106521073	ENSG00000270816.3	2.83435	7.1322	6.05679e-14	3.61474e-12	LINC00221
chr12:4910368-4931361	ENSG00000111262.4	2.83114	7.11638	0.000566737	0.00525784	KCNA1
chr22:30606838-30627278	ENSG00000185339.6	2.82989	7.11018	5.59182e-18	4.72875e-16	TCN2
chr1:89052319-89065360	ENSG00000117228.9	2.82927	7.10714	2.33623e-08	6.71197e-07	GBP1
chr8:101166805-101169629	ENSG00000261087.1	2.81934	7.05838	1.50867e-06	3.00378e-05	KB-1460A1.5
chr4:123650291-123930406	ENSG00000249464.3	2.81502	7.0373	1.55627e-06	3.0934e-05	LINC01091
chr4:37453988-37623495	ENSG00000154274.12	2.81431	7.03385	3.10711e-07	7.20535e-06	C4orf19
chr14:64939153-64942905	ENSG00000176153.11	2.81389	7.03178	0.00373299	0.0248922	GPX2
chr2:240954617-240967451	ENSG00000233392.3	2.80694	6.998	6.414e-27	1.05862e-24	AC104809.4
chr19:41425359-41428730	ENSG00000177191.2	2.80661	6.99636	0.00605971	0.0363643	B3GNT8
chr2:236324151-236507542	ENSG00000132321.14	2.80249	6.97643	0.00453069	0.0289993	IQCA1
chr2:233617645-233773310	ENSG00000242366.3	2.80148	6.97155	7.48827e-05	0.000933381	UGT1A1
chr10:46892-50113	ENSG00000261456.3	2.80129	6.97065	0.00601907	0.036184	TUBB8
chr16:54851640-54852733	ENSG00000273615.1	2.79676	6.94879	0.000102844	0.00123619	RP11-1136G4.2
chr14:54567612-54793315	ENSG00000020577.11	2.7946	6.93838	2.07366e-12	1.02323e-10	SAMD4A
chr12:120640552-120667311	ENSG00000157782.7	2.79159	6.92391	2.2783e-05	0.000334709	CABP1
chr10:86943872-86969312	ENSG00000173269.11	2.78994	6.91599	6.58459e-17	5.2353e-15	MMRN2
chr15:69298947-69407780	ENSG00000137819.11	2.78864	6.9098	2.45946e-32	5.16314e-30	PAQR5
chr4:68626847-68628899	ENSG00000251074.1	2.78692	6.90156	4.1371e-06	7.43312e-05	RP11-1267H10.3
chr9:91563091-91948880	ENSG00000169071.12	2.78244	6.88016	0.00013969	0.00161267	ROR2
chr15:74179466-74212267	ENSG00000137868.16	2.7803	6.86994	7.71867e-13	4.04208e-11	STRA6
chr1:205043197-205078499	ENSG00000184144.7	2.7801	6.86898	3.61127e-08	9.96828e-07	CNTN2
chr3:146515180-146544864	ENSG00000188313.10	2.77922	6.86483	6.75007e-15	4.4873e-13	PLSCR1
chr2:95666084-95668715	ENSG00000235584.2	2.77202	6.83065	0.00860561	0.0477952	AC008268.1
chr2:34677579-34722563	ENSG00000228262.6	2.76754	6.80948	0.00216421	0.0159267	LINC01320
chr7:134416290-134432431	ENSG00000273297.1	2.76711	6.80743	1.56641e-15	1.08033e-13	RP11-38M8.1
chr12:14881181-14885926	ENSG00000111341.7	2.75585	6.75452	0.00464259	0.0295417	MGP
chr2:233636454-233773305	ENSG00000242515.3	2.7535	6.74352	0.00104125	0.0087713	UGT1A10
chr3:120165481-120285094	ENSG00000175697.8	2.74785	6.71716	3.51616e-33	8.01417e-31	GPR156
chr19:15904556-15907234	ENSG00000279717.1	2.74771	6.7165	3.89707e-08	1.07078e-06	LLNLF-158E9.1
chr3:16315856-16513706	ENSG00000131378.11	2.74657	6.71119	0.00200271	0.0149965	RFTN1
chr4:183853431-184001407	ENSG00000173320.7	2.74463	6.70219	4.12632e-38	1.25001e-35	STOX2
chr16:28591943-28597109	ENSG00000197165.8	2.74074	6.68413	3.14997e-06	5.82574e-05	SULT1A2
chr17:7717354-7833744	ENSG00000183914.12	2.7338	6.65206	1.53677e-40	5.10805e-38	DNAH2
chr12:26122052-26299290	ENSG00000123096.9	2.72918	6.63081	0.000665202	0.00602787	SSPN
chr22:49414524-49657504	ENSG00000188511.10	2.72902	6.63004	5.403e-33	1.19727e-30	C22orf34
chr1:167430640-167518610	ENSG00000198821.8	2.72838	6.62712	2.12422e-06	4.113e-05	CD247
chr17:47303474-47323613	ENSG00000263293.2	2.72823	6.62642	0.000955679	0.0081625	RP11-290H9.4
chr9:113113073-113119928	ENSG00000231528.2	2.72537	6.61331	3.56048e-05	0.000494333	FAM225A
chr12:14942017-14961669	ENSG00000111348.6	2.72492	6.61123	4.79679e-11	2.04969e-09	ARHGDIB
chr13:100532495-100589528	ENSG00000134864.8	2.72159	6.596	8.83084e-11	3.59421e-09	GGACT
chr7:26372332-26376701	ENSG00000225792.1	2.71513	6.56652	0.00268896	0.0189383	AC004540.4
chr8:85222731-85245717	ENSG00000258256.1	2.69814	6.48964	5.57908e-10	2.0447e-08	RP11-219B4.5
chr8:107249493-107498055	ENSG00000154188.7	2.69587	6.47943	4.26792e-05	0.00057576	ANGPT1
chr8:75408036-75564327	ENSG00000164749.9	2.69554	6.47797	9.37288e-08	2.41976e-06	HNF4G
chr16:69343248-69351809	ENSG00000157315.4	2.69417	6.47182	5.58812e-08	1.49258e-06	TMED6
chrX:102360395-102463274	ENSG00000269437.4	2.69383	6.4703	8.66315e-08	2.256e-06	NXF2B
chr13:50994693-51080831	ENSG00000123201.12	2.69295	6.46635	1.44047e-05	0.000223128	GUCY1B2
chr15:93900701-93984150	ENSG00000258785.3	2.69162	6.4604	0.000670055	0.00606038	CTD-2643K12.2
chr3:119314293-119322760	ENSG00000241155.1	2.68918	6.44946	1.53935e-20	1.6517e-18	ARHGAP31-AS1
chr17:45221789-45247320	ENSG00000184922.11	2.6822	6.41836	2.84349e-14	1.77678e-12	FMNL1
chr6:24171756-24358052	ENSG00000146038.9	2.68041	6.41038	0.00015673	0.00177011	DCDC2
chr17:44372183-44389505	ENSG00000005961.15	2.67712	6.39576	3.61459e-23	4.8058e-21	ITGA2B
chr10:89829510-89840861	ENSG00000232229.3	2.6767	6.39394	4.11347e-17	3.3146e-15	LINC00865
chr11:64206734-64223886	ENSG00000149781.10	2.67605	6.39102	2.92106e-20	3.07959e-18	FERMT3
chrX:75782988-75785236	ENSG00000186675.6	2.66693	6.35075	0.00158254	0.0123809	MAGEE2
chr3:112120841-112133305	ENSG00000174500.10	2.66067	6.32326	8.82388e-09	2.73895e-07	GCSAM
chr16:50666211-50671578	ENSG00000260249.2	2.66064	6.32315	1.96447e-11	8.82059e-10	RP11-401P9.5
chr21:38121451-38156511	ENSG00000198054.9	2.65773	6.31038	1.11306e-23	1.53976e-21	DSCR8
chr7:151877042-151878814	ENSG00000239911.2	2.65681	6.30638	1.6508e-30	3.16055e-28	PRKAG2-AS1
chr15:38069481-38071902	ENSG00000236914.3	2.65588	6.30229	1.1208e-06	2.29846e-05	RP11-1008C21.2
chr3:46809359-46812558	ENSG00000226074.4	2.65014	6.27728	0.00716024	0.0414111	PRSS44
chr22:37367960-37427470	ENSG00000166897.12	2.64959	6.27487	3.2577e-19	3.08155e-17	ELFN2
chr1:77282051-77559969	ENSG00000154027.16	2.64753	6.26594	1.5131e-22	1.91595e-20	AK5
chr6:49692358-49713590	ENSG00000124490.11	2.64658	6.26181	1.11001e-10	4.45716e-09	CRISP2
chr2:72129238-72148038	ENSG00000003137.6	2.64631	6.26065	0.00328453	0.0224075	CYP26B1
chr21:37951425-38121339	ENSG00000184029.7	2.64629	6.26056	4.76004e-10	1.76343e-08	DSCR4
chr18:12310967-12344320	ENSG00000176014.10	2.64456	6.25307	2.9824e-07	6.94983e-06	TUBB6
chr1:159009892-159055155	ENSG00000163565.16	2.64295	6.24609	0.000255153	0.0026835	IFI16
chr6:46793390-46839778	ENSG00000112818.7	2.64081	6.2368	0.00468098	0.0297149	MEP1A
chr8:1501366-1708476	ENSG00000198010.9	2.64057	6.23576	1.38764e-07	3.46289e-06	DLGAP2
chrX:55908123-56015173	ENSG00000227486.1	2.63591	6.21566	4.03495e-05	0.000549912	RP13-188A5.1
chr22:35540868-35554001	ENSG00000100302.6	2.63481	6.21094	1.82083e-18	1.64438e-16	RASD2
chr5:16180238-16185585	ENSG00000250448.1	2.63314	6.20376	0.000474342	0.00453715	RP11-19O2.2
chr3:44578223-44594311	ENSG00000144792.7	2.62749	6.1795	1.13e-08	3.43187e-07	ZNF660
chr3:138061990-138115609	ENSG00000158163.12	2.62684	6.1767	2.13325e-20	2.25898e-18	DZIP1L
chr10:22928024-23038523	ENSG00000165309.11	2.62644	6.175	1.68327e-20	1.7904e-18	ARMC3
chr4:68815993-68831196	ENSG00000109181.9	2.62618	6.17387	0.000120837	0.00142316	UGT2B10
chr17:19495385-19555309	ENSG00000142494.11	2.62089	6.15128	0.00106085	0.00892386	SLC47A1
chr8:34174886-34184895	ENSG00000254302.1	2.61945	6.14515	1.02489e-12	5.20756e-11	RP11-431M3.1
chr11:26559033-26572121	ENSG00000169550.10	2.61676	6.1337	5.90824e-05	0.000758562	MUC15
chr5:138439017-138446964	ENSG00000132563.13	2.61193	6.11321	5.31044e-11	2.25336e-09	REEP2
chr20:51784042-51802520	ENSG00000101115.10	2.60638	6.08973	9.38269e-06	0.000152649	SALL4
chr16:66841433-66853448	ENSG00000258122.1	2.60533	6.08531	1.69469e-05	0.000257017	RP11-61A14.1
chr2:186693971-186765965	ENSG00000144369.10	2.5994	6.06034	1.40733e-18	1.28551e-16	FAM171B
chr8:85373436-85442130	ENSG00000164879.6	2.59588	6.04558	1.88391e-14	1.1896e-12	CA3
chr18:65750921-65890341	ENSG00000081138.11	2.59385	6.03706	1.82565e-30	3.46757e-28	CDH7
chrX:80228489-80335364	ENSG00000278530.2	2.59335	6.03498	3.97326e-05	0.000543338	CHMP1B2P
chr1:204828654-205022821	ENSG00000163531.13	2.59081	6.02438	1.21777e-23	1.67492e-21	NFASC
chr2:27496842-27523684	ENSG00000084734.6	2.59067	6.02378	1.03435e-09	3.67816e-08	GCKR
chr22:42438023-42446195	ENSG00000230107.1	2.58673	6.00734	0.00268359	0.0189116	CTA-126B4.7
chr11:75586918-75669120	ENSG00000171533.9	2.58546	6.00208	6.85236e-11	2.83721e-09	MAP6
chr12:122701293-122703343	ENSG00000182782.7	2.58122	5.98444	0.00372368	0.0248439	HCAR2
chr12:109277979-109309220	ENSG00000139445.15	2.58091	5.98316	0.000120985	0.0014242	FOXN4
chr2:218607765-218637181	ENSG00000115556.11	2.58011	5.97986	0.00202341	0.0150995	PLCD4
chr12:9852984-9870136	ENSG00000110852.4	2.57908	5.97557	0.00203167	0.0151456	CLEC2B
chr1:11761787-11789584	ENSG00000215910.5	2.57638	5.96442	1.33268e-08	4.00675e-07	C1orf167
chr6:168441151-168667994	ENSG00000112562.16	2.57261	5.94886	7.91036e-13	4.13342e-11	SMOC2
chr4:24998847-25030879	ENSG00000153012.9	2.57258	5.94871	6.99996e-34	1.65864e-31	LGI2
chr17:42753530-42753799	ENSG00000214578.5	2.57239	5.94794	2.80155e-06	5.25445e-05	HMGN2P15
chr11:27471798-27482433	ENSG00000254862.3	2.5687	5.93276	8.46207e-06	0.000139858	RP11-159H22.2
chr17:78146353-78166177	ENSG00000187997.9	2.5687	5.93274	1.10205e-06	2.26583e-05	C17orf99
chr3:121356991-121357940	ENSG00000242103.1	2.56686	5.9252	2.49418e-05	0.000362201	RP11-10G15.4
chr5:10971840-11904043	ENSG00000169862.16	2.56672	5.92462	7.26433e-05	0.000911641	CTNND2
chr16:57471958-57486495	ENSG00000125170.8	2.56613	5.92219	3.55243e-21	3.97274e-19	DOK4
chr6:49727402-49744437	ENSG00000096006.9	2.56565	5.92023	9.42168e-07	1.97098e-05	CRISP3
chr1:46757838-46810850	ENSG00000142973.10	2.56562	5.9201	2.00031e-09	6.80958e-08	CYP4B1
chr2:181887851-181891663	ENSG00000260742.1	2.5609	5.90078	1.59635e-32	3.41106e-30	RP11-366L5.1
chr12:12890782-12917937	ENSG00000013588.5	2.56064	5.89971	4.09736e-06	7.37833e-05	GPRC5A
chr10:86958656-86963260	ENSG00000173267.11	2.5606	5.89952	2.35405e-27	4.02407e-25	SNCG
chr15:93718542-93900599	ENSG00000258754.5	2.55871	5.89179	1.10261e-16	8.56742e-15	CTD-3049M7.1
chr16:32673531-32676732	ENSG00000183632.12	2.55828	5.89004	0.000975559	0.00829971	TP53TG3
chr20:5496067-5504613	ENSG00000205181.5	2.55261	5.86695	0.00355964	0.023943	LINC00654
chr1:108815901-108858228	ENSG00000162641.16	2.55127	5.86148	0.0011886	0.00979792	AKNAD1
chr5:133256492-133275977	ENSG00000250244.3	2.55096	5.86023	0.000241964	0.00256396	CTB-49A3.4
chr17:41459811-41467429	ENSG00000108759.3	2.54743	5.84593	5.57348e-06	9.7432e-05	KRT32
chr22:32362974-32382052	ENSG00000205853.8	2.54616	5.84079	7.2892e-06	0.000123109	RFPL3S
chr5:52787896-52959210	ENSG00000213949.6	2.54522	5.83698	1.69272e-08	4.97776e-07	ITGA1
chr10:70672803-70762441	ENSG00000138316.8	2.53784	5.80717	0.0024227	0.0174358	ADAMTS14
chr1:16018875-16034050	ENSG00000186510.9	2.53741	5.80546	4.55023e-07	1.0225e-05	CLCNKA
chr1:105890693-105891430	ENSG00000237897.2	2.53032	5.77698	2.64162e-05	0.000379695	RP11-90H3.2
chr3:30606502-30694134	ENSG00000163513.15	2.53014	5.77629	1.249e-10	4.99852e-09	TGFBR2
chr17:49495293-49515017	ENSG00000064300.6	2.5296	5.7741	0.00698942	0.0406554	NGFR
chr4:68537413-68670618	ENSG00000196620.6	2.52793	5.76744	8.61625e-07	1.81678e-05	UGT2B15
chr12:72253513-72272526	ENSG00000236333.3	2.52348	5.74968	0.00551854	0.0338293	TRHDE-AS1
chr17:28703197-28711854	ENSG00000167525.11	2.51589	5.71951	0.000352882	0.00353798	PROCA1
chr11:58878302-58892972	ENSG00000254717.2	2.5152	5.71675	0.00378036	0.025131	GLYATL1P2
chr11:120137765-120185423	ENSG00000137699.14	2.50898	5.69217	0.000184235	0.00203466	TRIM29
chr4:68537184-68568527	ENSG00000197888.2	2.50869	5.69104	3.54973e-11	1.54458e-09	UGT2B17
chr7:27242700-27246573	ENSG00000106038.10	2.50095	5.66058	5.48541e-06	9.60328e-05	EVX1
chr22:24219654-24245142	ENSG00000099998.15	2.50077	5.65989	1.92652e-05	0.00028816	GGT5
chr7:26551822-26557200	ENSG00000233760.1	2.49922	5.6538	0.00532105	0.0328883	AC004947.2
chr14:58395916-58408701	ENSG00000196860.5	2.49882	5.65224	0.00313504	0.0215535	TOMM20L
chr12:12927762-12983813	ENSG00000247498.7	2.49583	5.64053	2.43895e-15	1.65821e-13	RP11-392P7.6
chr5:33023055-33297910	ENSG00000250697.1	2.49579	5.64036	3.88579e-07	8.85664e-06	CTD-2066L21.3
chr13:50520933-50527449	ENSG00000229323.1	2.49117	5.62233	5.5582e-05	0.000722143	DLEU1-AS1
chr16:19410723-19499113	ENSG00000103534.14	2.48938	5.61537	1.99203e-26	3.13641e-24	TMC5
chr7:29920104-29990118	ENSG00000136193.14	2.48889	5.61346	4.47324e-11	1.91509e-09	SCRN1
chr13:101053776-101416355	ENSG00000102452.13	2.48792	5.6097	0.00211301	0.0156172	NALCN
chr17:8002594-8020339	ENSG00000132518.6	2.48719	5.60685	1.6623e-13	9.47192e-12	GUCY2D
chr3:13937379-14082811	ENSG00000180438.12	2.48588	5.60175	0.00137521	0.0110441	TPRXL
chr3:64097522-64445382	ENSG00000163637.9	2.48358	5.59285	2.54848e-29	4.69156e-27	PRICKLE2
chr7:116672392-116798386	ENSG00000105976.12	2.48256	5.58889	2.87211e-17	2.33794e-15	MET
chr2:119429901-119437599	ENSG00000171227.6	2.47912	5.57558	4.17232e-06	7.48515e-05	TMEM37
chr6:36740778-36840002	ENSG00000124772.9	2.47908	5.57542	9.81509e-06	0.000158927	CPNE5
chr19:35154743-35169883	ENSG00000089327.12	2.47815	5.57184	1.13793e-07	2.89098e-06	FXYD5
chr3:161344792-161372880	ENSG00000196542.6	2.4775	5.56932	2.54799e-06	4.82043e-05	SPTSSB
chrX:3006613-3033571	ENSG00000205667.2	2.47497	5.55956	5.0178e-11	2.13297e-09	ARSH
chr14:24398786-24419288	ENSG00000205978.5	2.47125	5.54522	7.16449e-07	1.53914e-05	NYNRIN
chr5:135559577-135634874	ENSG00000250167.1	2.47007	5.54072	0.00430975	0.0278308	CTC-321K16.1
chr8:67952118-68237030	ENSG00000046889.16	2.46986	5.5399	5.54942e-08	1.48556e-06	PREX2
chr6:28859625-28863350	ENSG00000225595.2	2.46793	5.53249	1.38074e-05	0.000214293	XXbac-BPG308K3.6
chr14:23412738-23435718	ENSG00000092054.12	2.46523	5.52215	0.000424499	0.00414489	MYH7
chr10:13643706-14330884	ENSG00000151474.17	2.4618	5.50905	5.55924e-29	1.0156e-26	FRMD4A
chr4:56809861-56821742	ENSG00000128040.8	2.45995	5.50196	0.00285838	0.0199262	SPINK2
chr16:32252719-32255922	ENSG00000205456.9	2.45975	5.5012	7.01743e-21	7.73922e-19	TP53TG3D
chr13:110863987-110870251	ENSG00000255874.2	2.45937	5.49977	2.67189e-19	2.55775e-17	LINC00346
chr4:23105502-23123487	ENSG00000249645.1	2.45851	5.4965	2.78157e-14	1.74263e-12	RP11-552M14.1
chr1:200891341-200915735	ENSG00000163362.8	2.45792	5.49423	7.36476e-34	1.72797e-31	C1orf106
chr20:869899-916317	ENSG00000101280.7	2.45618	5.48762	5.11117e-07	1.13787e-05	ANGPT4
chr1:47760528-47996895	ENSG00000269113.3	2.45534	5.48443	1.19338e-08	3.61976e-07	TRABD2B
chr20:38127387-38165372	ENSG00000198959.9	2.45516	5.48375	3.11028e-10	1.18717e-08	TGM2
chr9:128411766-128437351	ENSG00000167123.16	2.45347	5.47733	9.22891e-21	1.01315e-18	CERCAM
chr14:20999290-21001871	ENSG00000165794.7	2.45153	5.46996	0.0066671	0.0392225	SLC39A2
chr21:18561265-18760003	ENSG00000224141.3	2.44901	5.46043	3.49125e-22	4.24124e-20	AL109763.2
chr3:50599879-50601148	ENSG00000280382.1	2.44593	5.44877	0.00227538	0.0165716	RP11-804H8.7
chr17:58269856-58280935	ENSG00000005381.7	2.44477	5.44438	0.00341425	0.0231342	MPO
chr22:38084889-38110670	ENSG00000128298.14	2.44435	5.44279	3.31287e-16	2.39527e-14	BAIAP2L2
chr20:46414228-46459276	ENSG00000215452.3	2.44432	5.44269	1.4644e-09	5.10876e-08	ZNF663P
chr19:11384341-11419273	ENSG00000205517.10	2.44404	5.44163	8.14213e-13	4.22979e-11	RGL3
chr7:151012214-151024499	ENSG00000181652.16	2.43622	5.41222	7.92295e-10	2.85131e-08	ATG9B
chr19:6306142-6333629	ENSG00000167769.4	2.43618	5.41206	0.000500485	0.00475869	ACER1
chr8:27869882-27992727	ENSG00000168079.14	2.43456	5.40599	5.37863e-09	1.7278e-07	SCARA5
chr4:68509441-68517647	ENSG00000250566.1	2.43347	5.40192	1.3121e-06	2.65436e-05	UGT2B29P
chrX:47582313-47586789	ENSG00000102265.9	2.43266	5.39887	2.04183e-32	4.32434e-30	TIMP1
chr8:47190772-47193262	ENSG00000255366.1	2.42663	5.37635	9.14676e-07	1.91849e-05	RP11-1134I14.8
chr2:60451167-60553567	ENSG00000119866.18	2.4259	5.37366	1.45103e-07	3.59482e-06	BCL11A
chr15:64739898-64775587	ENSG00000166831.6	2.42303	5.36297	7.57519e-05	0.000942253	RBPMS2
chr7:105567102-105600875	ENSG00000185055.8	2.42291	5.36253	0.00377958	0.025131	EFCAB10
chr17:47323981-47441312	ENSG00000178852.13	2.41954	5.35	3.88914e-20	4.06441e-18	EFCAB13
chr4:22692914-22819575	ENSG00000249948.4	2.41737	5.34197	1.79516e-19	1.74641e-17	GBA3
chr15:82544273-82647977	ENSG00000214575.7	2.41728	5.34161	0.00059351	0.00546513	CPEB1
chr17:9822206-9890034	ENSG00000065325.10	2.41178	5.32132	9.87572e-14	5.77863e-12	GLP2R
chr17:19737984-19748433	ENSG00000108602.15	2.41046	5.31642	0.000825778	0.00722578	ALDH3A1
chr3:112133423-112135359	ENSG00000261488.1	2.41044	5.31635	2.3407e-08	6.71674e-07	RP11-757F18.5
chr9:113650956-113682855	ENSG00000227482.1	2.3983	5.27181	1.40458e-05	0.000217851	RP11-18B16.2
chr11:1995683-2001470	ENSG00000130600.13	2.39765	5.26942	0.000360862	0.0036029	H19
chr3:40387156-40428619	ENSG00000168032.6	2.39248	5.25061	1.98423e-29	3.68113e-27	ENTPD3
chr12:109347903-109448371	ENSG00000174527.7	2.38431	5.22095	4.10281e-07	9.30696e-06	MYO1H
chr7:142749479-142763997	ENSG00000204983.10	2.38249	5.21436	0.00210638	0.0155778	PRSS1
chr5:40841308-40860175	ENSG00000132357.11	2.37891	5.20142	1.09489e-21	1.30362e-19	CARD6
chr19:15615221-15629623	ENSG00000186526.10	2.37406	5.18398	0.000125119	0.00146638	CYP4F8
chr13:24924677-24968277	ENSG00000253771.3	2.3727	5.17911	0.00410283	0.026791	TPTE2P1
chr12:6618835-6636447	ENSG00000184574.7	2.37059	5.17153	3.79273e-07	8.65277e-06	LPAR5
chr16:55508998-55586670	ENSG00000087253.9	2.37025	5.17031	8.4805e-18	7.07161e-16	LPCAT2
chr1:84999147-85133138	ENSG00000162643.10	2.36812	5.16268	1.7441e-12	8.71395e-11	WDR63
chr18:50795120-50825384	ENSG00000134042.10	2.36438	5.14932	2.94903e-05	0.000418105	MRO
chr7:117710651-117873507	ENSG00000077063.8	2.35828	5.12759	4.5881e-24	6.53585e-22	CTTNBP2
chr3:69999744-70015318	ENSG00000240405.3	2.35282	5.10823	1.07577e-08	3.28174e-07	LINC01212
chr10:71396934-71815947	ENSG00000107736.17	2.35236	5.10658	0.000813772	0.00714542	CDH23
chr3:42979267-43060211	ENSG00000144649.6	2.35194	5.10509	2.51932e-08	7.1606e-07	FAM198A
chr6:28281572-28302549	ENSG00000137338.5	2.35151	5.10357	1.16051e-20	1.25671e-18	PGBD1
chr1:16043736-16057285	ENSG00000184908.15	2.35134	5.10299	0.00334622	0.0227569	CLCNKB
chr22:39097224-39104067	ENSG00000100298.13	2.34992	5.09796	9.23993e-09	2.85698e-07	APOBEC3H
chr1:203090654-203167404	ENSG00000163485.13	2.34677	5.08683	9.26837e-10	3.3255e-08	ADORA1
chr16:13730137-13779748	ENSG00000262267.3	2.34533	5.08175	1.0336e-06	2.14097e-05	U95743.1
chr21:44250813-44251520	ENSG00000232010.1	2.34305	5.07374	0.000328619	0.00333383	AP001059.5
chr17:42751289-42751717	ENSG00000273650.1	2.33791	5.05569	0.00526528	0.032626	CTD-3193K9.11
chr2:131527833-131533666	ENSG00000163040.12	2.33715	5.05304	5.19532e-26	7.97016e-24	CCDC74A
chr1:224615296-224616220	ENSG00000233384.1	2.33465	5.04428	0.00248036	0.0177406	RP11-100E13.1
chrX:66162549-66268867	ENSG00000089472.14	2.33445	5.04359	3.49189e-20	3.66526e-18	HEPH
chr22:29205851-29259597	ENSG00000186998.13	2.33261	5.03716	3.10292e-27	5.26659e-25	EMID1
chr3:186900198-186900557	ENSG00000223803.1	2.33096	5.03141	2.83123e-05	0.000404761	RPS20P14
chr2:4628222-4656215	ENSG00000231532.3	2.32705	5.01779	3.04106e-06	5.65078e-05	LINC01249
chrX:152138883-152186857	ENSG00000231937.1	2.32673	5.01667	2.58283e-05	0.000373262	RP11-329E24.6
chr10:45374176-45446119	ENSG00000012779.8	2.32275	5.00284	7.90726e-08	2.06816e-06	ALOX5
chr7:27361843-27409938	ENSG00000224322.1	2.31686	4.98246	2.42455e-06	4.62715e-05	AC004009.3
chrX:119693568-119696059	ENSG00000279601.1	2.31495	4.97589	0.00289894	0.0201679	CTA-38K21.2
chr11:64934471-64935888	ENSG00000149735.4	2.31486	4.97557	0.000624886	0.00571011	GPHA2
chr16:19086856-19098110	ENSG00000260430.1	2.31458	4.97459	3.87894e-05	0.000531677	RP11-626G11.4
chr8:101686543-102124907	ENSG00000104490.15	2.31382	4.97199	1.26838e-05	0.000199967	NCALD
chr9:35616603-35646810	ENSG00000137101.10	2.31341	4.97055	0.00116979	0.00966928	CD72
chr11:22666615-22813055	ENSG00000148935.8	2.31229	4.96672	3.49855e-16	2.51433e-14	GAS2
chr6:28994785-29005316	ENSG00000197935.6	2.31144	4.96379	0.000245495	0.00259505	ZNF311
chr21:37006150-37019659	ENSG00000183145.6	2.30826	4.95284	8.51699e-06	0.000140668	RIPPLY3
chr16:14672545-14694669	ENSG00000069764.7	2.30776	4.95114	7.14606e-07	1.53656e-05	PLA2G10
chr4:83090806-83137075	ENSG00000145287.8	2.30653	4.94691	7.6471e-05	0.000949482	PLAC8
chr3:112034843-112081165	ENSG00000176040.11	2.30282	4.93422	0.00550905	0.0337963	TMPRSS7
chr7:93591573-93911075	ENSG00000127928.10	2.30069	4.92694	0.000526666	0.00495857	GNGT1
chr3:119597842-119629811	ENSG00000144837.6	2.29708	4.91461	7.71582e-33	1.67868e-30	PLA1A
chr11:19350724-20121598	ENSG00000166833.17	2.2966	4.913	4.09706e-05	0.000557107	NAV2
chr1:20719732-20732837	ENSG00000189410.9	2.29575	4.91008	2.86654e-09	9.55461e-08	SH2D5
chr1:90782986-90851515	ENSG00000233593.4	2.29532	4.90864	1.00086e-23	1.40073e-21	RP4-665J23.1
chr5:175796310-175884020	ENSG00000145920.12	2.29206	4.89754	2.93005e-06	5.46121e-05	CPLX2
chr11:89797655-89808575	ENSG00000168930.11	2.29025	4.89141	2.60469e-13	1.44966e-11	TRIM49
chr6:16238580-16295549	ENSG00000137198.7	2.28705	4.88056	2.05278e-06	3.99083e-05	GMPR
chr8:22114415-22131868	ENSG00000168453.12	2.28673	4.87949	9.34201e-12	4.36666e-10	HR
chr17:42758447-42761899	ENSG00000131477.8	2.28399	4.87023	1.85238e-09	6.37858e-08	RAMP2
chr10:46582782-46598145	ENSG00000231187.2	2.28172	4.86258	5.23636e-14	3.14077e-12	RP11-38L15.3
chr4:53460456-53591616	ENSG00000072201.11	2.27649	4.84498	2.02364e-12	1.00062e-10	LNX1
chrX:103776511-103792616	ENSG00000123560.11	2.27469	4.83895	0.00823274	0.0461635	PLP1
chr2:27491883-27495245	ENSG00000115226.7	2.27408	4.83688	5.07381e-15	3.41086e-13	FNDC4
chr17:43938363-43938959	ENSG00000261514.1	2.27336	4.83447	8.37213e-07	1.77155e-05	RP11-527L4.2
chr6:88298950-88421033	ENSG00000234426.1	2.27231	4.83095	0.00326125	0.0222687	RP11-459O1.2
chr5:102609156-102671559	ENSG00000250682.3	2.27191	4.82961	0.00425263	0.027581	LINC00491
chr3:194708421-194782168	ENSG00000237222.3	2.27175	4.82908	0.000153748	0.00174467	AC090505.6
chr1:236686454-236764620	ENSG00000077522.10	2.27111	4.82695	0.00603399	0.0362645	ACTN2
chr11:3481520-3581211	ENSG00000255367.1	2.27096	4.82643	0.00631834	0.0375958	RP13-726E6.2
chr6:46746917-46759506	ENSG00000230062.5	2.26958	4.82181	0.000123837	0.00145348	ANKRD66
chr21:34180748-34189922	ENSG00000227456.5	2.26903	4.81998	0.00348511	0.0235543	LINC00310
chr15:81182860-81309098	ENSG00000172349.14	2.26693	4.81297	8.99139e-08	2.32629e-06	IL16
chr15:69282963-69298758	ENSG00000261634.3	2.26013	4.79035	7.8592e-07	1.67486e-05	RP11-352D13.6
chr4:22997551-23056862	ENSG00000248837.3	2.25654	4.77843	5.46122e-11	2.30915e-09	RP11-412P11.1
chr3:42905731-42917641	ENSG00000182983.12	2.25283	4.76616	0.00778455	0.0441364	ZNF662
chr20:21499261-21502934	ENSG00000278041.1	2.252	4.76342	6.59238e-07	1.42907e-05	RP5-984P4.6
chr1:25861210-25871253	ENSG00000182749.5	2.25097	4.76004	1.20685e-21	1.42982e-19	PAQR7
chr2:105360826-105438503	ENSG00000115641.16	2.24987	4.7564	1.41665e-08	4.23323e-07	FHL2
chr20:30278906-30286537	ENSG00000205611.3	2.24691	4.74665	9.67058e-10	3.45944e-08	RP4-610C12.4
chr2:43637273-43767987	ENSG00000152527.11	2.2455	4.742	1.64288e-10	6.44546e-09	PLEKHH2
chr6:31400702-31465809	ENSG00000206337.8	2.24378	4.73637	2.60811e-21	2.97225e-19	HCP5
chrX:103710909-103714028	ENSG00000179363.6	2.23784	4.7169	0.00189385	0.0143565	TMEM31
chr9:470291-746105	ENSG00000107104.16	2.23783	4.71687	7.54495e-29	1.35764e-26	KANK1
chr11:118133377-118152820	ENSG00000177098.6	2.23295	4.70095	0.000981265	0.0083364	SCN4B
chr9:93857083-93858333	ENSG00000231990.1	2.23241	4.69918	0.000499813	0.00475607	RP11-53B5.1
chr11:49067610-49069301	ENSG00000276637.1	2.23174	4.697	0.000985401	0.00836856	CTD-2132H18.5
chr11:66330242-66336008	ENSG00000174791.8	2.23149	4.69618	1.44412e-10	5.70309e-09	RIN1
chr8:69466624-69660915	ENSG00000137573.11	2.23082	4.694	0.000445661	0.0043041	SULF1
chr2:26692751-26733420	ENSG00000171303.6	2.22741	4.68293	0.000268531	0.00280109	KCNK3
chr18:14179395-14226112	ENSG00000186481.13	2.21983	4.65838	7.52209e-07	1.60875e-05	ANKRD20A5P
chr7:48171460-48647495	ENSG00000179869.12	2.21831	4.65347	5.92483e-10	2.15819e-08	ABCA13
chr11:17493895-17544416	ENSG00000006611.13	2.21755	4.65102	2.36798e-07	5.63326e-06	USH1C
chr7:83363906-83649010	ENSG00000170381.10	2.21486	4.64238	5.42072e-09	1.73666e-07	SEMA3E
chr8:53225716-53251697	ENSG00000082556.8	2.21422	4.6403	1.54905e-12	7.78821e-11	OPRK1
chr6:25754699-25781191	ENSG00000146039.8	2.20805	4.62051	3.40192e-10	1.2923e-08	SLC17A4
chr3:113211482-113287459	ENSG00000144857.12	2.20794	4.62014	4.50978e-14	2.71176e-12	BOC
chr4:72280969-72568799	ENSG00000156140.6	2.20774	4.61953	1.06075e-11	4.91973e-10	ADAMTS3
chr6:47685864-47722021	ENSG00000153294.9	2.20566	4.61285	8.64699e-06	0.000142325	GPR115
chr10:43845306-43850622	ENSG00000204187.5	2.20426	4.60838	0.00494962	0.0310171	LINC00619
chr6:32844086-32846495	ENSG00000204261.6	2.19943	4.59298	2.3956e-05	0.000350438	PSMB8-AS1
chr19:45641494-45642789	ENSG00000267757.2	2.19929	4.59254	0.000101286	0.00121869	C19orf83
chr3:156747346-156817034	ENSG00000240875.3	2.19862	4.59041	1.20832e-13	6.96806e-12	LINC00886
chr11:64938231-64972085	ENSG00000168070.9	2.19732	4.58626	1.5254e-18	1.38805e-16	C11orf85
chrX:136665547-136782088	ENSG00000129675.13	2.19346	4.57403	3.3312e-07	7.68037e-06	ARHGEF6
chrY:9311130-9322869	ENSG00000197038.6	2.19101	4.56624	8.95837e-06	0.000146743	RBMY1A3P
chr5:35951010-35991598	ENSG00000145626.9	2.1889	4.55956	1.31404e-08	3.96067e-07	UGT3A1
chr5:170232942-170252575	ENSG00000234511.6	2.18117	4.53522	1.90865e-10	7.41524e-09	C5orf58
chr13:85792790-85799488	ENSG00000184564.8	2.17509	4.51614	0.00322498	0.0220389	SLITRK6
chrX:102125688-102127711	ENSG00000184905.6	2.17321	4.51027	6.78751e-06	0.000115505	TCEAL2
chr2:158658337-158735002	ENSG00000204380.2	2.17266	4.50855	5.07046e-06	8.92908e-05	AC005042.4
chr16:56589074-56591078	ENSG00000087250.6	2.16563	4.48662	1.72692e-05	0.000261501	MT3
chr9:110668779-110801579	ENSG00000030304.10	2.16357	4.48021	0.00437705	0.0281742	MUSK
chr6:100385015-100464929	ENSG00000112246.7	2.16167	4.47433	4.62003e-12	2.21576e-10	SIM1
chr16:50246148-50299011	ENSG00000121281.10	2.15968	4.46815	1.27677e-05	0.000201024	ADCY7
chr2:174560770-174682899	ENSG00000115935.14	2.15891	4.46578	0.00119111	0.00981263	WIPF1
chr3:37789921-37790445	ENSG00000236411.1	2.15703	4.45995	2.23968e-05	0.000329846	NDUFAF4P3
chr13:32025314-32031639	ENSG00000237637.1	2.1564	4.45801	0.00443942	0.0284837	FRY-AS1
chr17:5499427-5584509	ENSG00000091592.13	2.15626	4.45757	0.000528205	0.00496699	NLRP1
chr17:4556927-4560581	ENSG00000167741.8	2.15378	4.44993	5.53775e-17	4.4473e-15	GGT6
chr22:18029385-18037968	ENSG00000235295.1	2.15311	4.44786	5.38107e-05	0.000702947	FLJ41941
chr12:53210567-53232256	ENSG00000172819.14	2.15197	4.44435	5.09067e-26	7.86e-24	RARG
chr3:55465715-55489945	ENSG00000114251.11	2.14819	4.43272	3.58676e-27	6.04495e-25	WNT5A
chr2:26848101-26950351	ENSG00000157851.14	2.14384	4.41936	2.96208e-19	2.82425e-17	DPYSL5
chr19:15564074-15584709	ENSG00000269516.4	2.13854	4.40317	0.000788212	0.00695557	CYP4F23P
chr8:112222928-113437099	ENSG00000164796.15	2.1382	4.40213	0.00513088	0.0319134	CSMD3
chr16:29679037-29698699	ENSG00000103485.15	2.13649	4.39692	2.03768e-07	4.92584e-06	QPRT
chr9:92947451-93036236	ENSG00000127084.15	2.13124	4.38094	8.51073e-17	6.67799e-15	FGD3
chr7:48088644-48108733	ENSG00000183696.11	2.12988	4.37681	8.1837e-07	1.73474e-05	UPP1
chr1:89106132-89150456	ENSG00000162645.10	2.12959	4.37593	3.45492e-07	7.93504e-06	GBP2
chr1:41361922-41383590	ENSG00000204060.5	2.12877	4.37343	6.23548e-12	2.94916e-10	FOXO6
chr8:37516410-37517021	ENSG00000253414.2	2.1275	4.36958	5.47525e-13	2.89258e-11	RP11-150O12.6
chr1:91260766-91404869	ENSG00000162669.13	2.12675	4.36733	3.78431e-17	3.05966e-15	HFM1
chr3:122325244-122341972	ENSG00000121552.3	2.12456	4.36071	1.54679e-10	6.07845e-09	CSTA
chr6:159712801-159713985	ENSG00000220305.1	2.12365	4.35796	0.000187646	0.00206566	HNRNPH1P1
chr4:55595317-55636698	ENSG00000109255.9	2.12319	4.35657	9.56168e-13	4.9e-11	NMU
chr21:44485577-44490288	ENSG00000228709.1	2.12185	4.35251	0.00115252	0.00955057	AP001065.15
chr5:73626158-73941992	ENSG00000214944.7	2.1217	4.35208	2.57531e-19	2.48517e-17	ARHGEF28
chr2:170712451-170714567	ENSG00000222033.1	2.11939	4.3451	0.000537144	0.00503666	LINC01124
chr12:48904110-48931840	ENSG00000139537.8	2.11899	4.3439	0.00122237	0.010015	CCDC65
chr2:216081866-216102782	ENSG00000163449.8	2.11855	4.34257	1.74651e-10	6.82965e-09	TMEM169
chrX:45745211-45770274	ENSG00000270069.1	2.11574	4.33412	1.39619e-07	3.48059e-06	MIR222HG
chr1:31790424-31816051	ENSG00000134668.10	2.11303	4.32598	0.00567822	0.0345691	SPOCD1
chr2:73947642-73981441	ENSG00000237883.1	2.11279	4.32526	0.000100865	0.00121484	DGUOK-AS1
chr1:228274584-228276066	ENSG00000269934.1	2.11218	4.32343	0.0065595	0.0388187	RP5-1139B12.3
chrX:139581771-139708216	ENSG00000101977.17	2.11142	4.32118	7.85805e-05	0.000970877	MCF2
chr2:240886662-240896156	ENSG00000172478.15	2.10513	4.30236	0.00160863	0.0125359	C2orf54
chr3:58490830-58491291	ENSG00000272360.1	2.10321	4.29664	1.33083e-08	4.00623e-07	RP11-359I18.5
chrX:133535745-133985895	ENSG00000147257.11	2.09854	4.28276	2.49359e-16	1.84187e-14	GPC3
chr16:23302270-23381299	ENSG00000168447.8	2.09625	4.27595	0.00614804	0.0367929	SCNN1B
chr1:109114001-109203229	ENSG00000116299.14	2.09036	4.25855	1.90933e-14	1.20247e-12	KIAA1324
chr12:89919692-89989289	ENSG00000258216.3	2.08771	4.25072	0.00247006	0.0176979	RP11-654D12.2
chr11:131877680-131897108	ENSG00000238117.1	2.08767	4.25061	1.83808e-11	8.26861e-10	AP004372.1
chr14:50975262-51096061	ENSG00000100505.11	2.08347	4.23826	0.00226601	0.0165185	TRIM9
chr4:186069152-186088069	ENSG00000164342.10	2.06795	4.19289	2.23514e-08	6.46811e-07	TLR3
chrX:153642534-153651326	ENSG00000130829.15	2.06435	4.18246	2.89221e-23	3.88856e-21	DUSP9
chrX:19360058-19515261	ENSG00000180815.12	2.06126	4.17349	8.78263e-05	0.00107295	MAP3K15
chr1:182054570-182061712	ENSG00000179930.5	2.06106	4.17292	3.04456e-14	1.88763e-12	ZNF648
chr19:16892947-17026815	ENSG00000160111.10	2.0609	4.17247	1.23068e-06	2.5066e-05	CPAMD8
chr6:146842566-147204540	ENSG00000233452.4	2.06052	4.17137	1.00444e-07	2.57921e-06	STXBP5-AS1
chr22:10936023-10936161	ENSG00000274237.1	2.06021	4.17047	0.00786128	0.0445293	CU459211.1
chr17:48595751-48604992	ENSG00000108511.9	2.05672	4.1604	1.13594e-09	4.00963e-08	HOXB6
chr3:100492619-100577444	ENSG00000181458.8	2.0565	4.15976	4.92118e-28	8.72398e-26	TMEM45A
chr17:58519837-58556925	ENSG00000264672.3	2.05638	4.15941	0.000850571	0.00740483	RP11-112H10.4
chr3:129001629-129040742	ENSG00000114654.7	2.05471	4.15459	4.26129e-19	3.99926e-17	EFCC1
chr3:149369022-149377865	ENSG00000169908.8	2.05411	4.15287	2.34235e-15	1.60163e-13	TM4SF1
chr1:155185824-155192915	ENSG00000185499.14	2.05271	4.14885	1.11484e-05	0.000178584	MUC1
chr1:231626815-232041272	ENSG00000162946.18	2.05182	4.1463	2.25024e-05	0.000331197	DISC1
chr2:137964310-138016364	ENSG00000150540.11	2.04984	4.14061	5.08803e-09	1.63665e-07	HNMT
chr1:76867441-77065711	ENSG00000117069.12	2.04861	4.13708	1.50221e-06	2.99342e-05	ST6GALNAC5
chr19:44914247-44919342	ENSG00000130208.7	2.04764	4.13429	1.78396e-12	8.87602e-11	APOC1
chr16:16148928-16223464	ENSG00000091262.12	2.04685	4.13203	1.18697e-16	9.1634e-15	ABCC6
chr17:42753914-42761257	ENSG00000197291.6	2.04628	4.13039	2.93115e-16	2.13866e-14	RAMP2-AS1
chr2:29097728-29189643	ENSG00000115295.17	2.04528	4.12752	4.6494e-23	6.04725e-21	CLIP4
chr4:92304399-93774556	ENSG00000152208.9	2.04382	4.12337	0.00156725	0.0122937	GRID2
chrX:47512602-47513483	ENSG00000235636.1	2.04316	4.12148	0.000332884	0.00336568	NUS1P1
chr3:132243528-132244265	ENSG00000242899.1	2.04297	4.12094	1.42607e-14	9.07675e-13	RPL7P16
chr10:47689707-47730436	ENSG00000189014.7	2.04147	4.11664	5.66468e-06	9.88098e-05	FAM35DP
chr7:35081593-35186041	ENSG00000189212.10	2.03916	4.11006	0.00703521	0.0408756	DPY19L2P1
chr10:60869438-61001440	ENSG00000072422.14	2.03453	4.09689	8.555e-17	6.69079e-15	RHOBTB1
chrX:147909431-147911817	ENSG00000268066.3	2.03334	4.09352	0.00259088	0.0183501	FMR1-AS1
chr3:50205246-50221486	ENSG00000188338.12	2.03308	4.09279	3.94209e-10	1.4741e-08	SLC38A3
chr10:68230624-68232103	ENSG00000179774.8	2.03262	4.09147	6.18059e-12	2.92899e-10	ATOH7
chr8:33604856-34038485	ENSG00000253642.3	2.02795	4.07824	2.20355e-16	1.64284e-14	RP11-317N12.1
chr6:138447065-138692571	ENSG00000135540.9	2.02778	4.07778	3.68361e-12	1.78093e-10	NHSL1
chr22:20965108-20981360	ENSG00000183773.13	2.02692	4.07533	3.51944e-08	9.75982e-07	AIFM3
chr5:174513305-174514307	ENSG00000213376.4	2.02544	4.07115	0.000349112	0.00350454	GAPDHP71
chr20:62663019-62666724	ENSG00000232803.1	2.02515	4.07033	3.0598e-14	1.89217e-12	SLCO4A1-AS1
chr1:178724306-178726285	ENSG00000273062.1	2.02474	4.06917	1.32339e-06	2.67269e-05	RP11-428K3.1
chr19:33283978-33285739	ENSG00000270212.1	2.02426	4.06783	0.00142907	0.0113946	CTD-2540B15.12
chr17:35760910-35765079	ENSG00000270806.1	2.02046	4.05712	0.00856716	0.0476199	C17orf50
chr2:240906330-240993311	ENSG00000226321.5	2.01533	4.04273	5.17479e-05	0.000678965	AC104809.3
chr9:127815012-127854756	ENSG00000106991.11	2.01168	4.0325	6.74656e-05	0.000856092	ENG
chr7:108147626-108456397	ENSG00000091129.17	2.01161	4.03232	1.82544e-06	3.59263e-05	NRCAM
chr17:65635538-66192079	ENSG00000154240.14	2.01071	4.0298	8.98703e-20	9.03688e-18	CEP112
chr19:48837097-48868632	ENSG00000105559.9	2.00905	4.02517	0.000546942	0.00511015	PLEKHA4
chr3:50266641-50267371	ENSG00000232352.1	2.00736	4.02045	0.00221104	0.0162166	SEMA3B-AS1
chr16:21879338-21916024	ENSG00000185710.7	2.00423	4.01174	0.000186206	0.00205359	SMG1P4
chr18:49782167-49813960	ENSG00000167315.15	2.00289	4.00803	1.44918e-25	2.20904e-23	ACAA2
chr22:39901082-39973721	ENSG00000100351.14	2.0004	4.00111	1.40357e-07	3.49533e-06	GRAP2
chr1:156668763-156677397	ENSG00000132688.10	2.00018	4.00049	8.0221e-06	0.000133974	NES
chr8:24950955-24957110	ENSG00000277586.1	1.99925	3.99792	8.54494e-13	4.41679e-11	NEFL
chr7:27100354-27102811	ENSG00000105996.6	1.99827	3.99519	0.00719542	0.0415743	HOXA2
chr7:150791287-150801360	ENSG00000106565.15	1.99694	3.99152	0.00337337	0.0228961	TMEM176B
chr7:143316126-143352083	ENSG00000188037.8	1.99154	3.9766	9.2802e-05	0.00112732	CLCN1
chr1:32251239-32286165	ENSG00000182866.14	1.99151	3.97652	3.60677e-18	3.11615e-16	LCK
chr10:73124573-73125405	ENSG00000272599.2	1.99055	3.97387	2.41163e-13	1.34534e-11	RP11-152N13.16
chr2:181954496-182130166	ENSG00000150722.8	1.99003	3.97247	3.11993e-05	0.000440509	PPP1R1C
chr1:12063377-12144207	ENSG00000120949.12	1.98968	3.97149	4.33957e-06	7.77936e-05	TNFRSF8
chr3:46701333-46710886	ENSG00000181585.3	1.9866	3.96302	0.00107955	0.0090461	TMIE
chr20:57488392-57489027	ENSG00000124097.7	1.98633	3.96229	3.46791e-08	9.63925e-07	HMGB1P1
chr11:50287661-50295334	ENSG00000255042.1	1.98589	3.96106	0.000881415	0.00763446	RP11-347H15.5
chr16:19343647-19401693	ENSG00000259925.1	1.98174	3.9497	2.95233e-07	6.89319e-06	CTA-363E6.2
chr2:179441982-179861505	ENSG00000144331.16	1.98065	3.9467	4.62799e-09	1.49672e-07	ZNF385B
chr1:151982915-151994390	ENSG00000197747.6	1.97955	3.94369	4.52038e-20	4.70356e-18	S100A10
chr12:47075707-47079865	ENSG00000139211.6	1.97734	3.93765	5.61975e-05	0.000728558	AMIGO2
chr6:33064569-33080710	ENSG00000231389.5	1.97547	3.93258	6.80569e-07	1.46998e-05	HLA-DPA1
chr20:29454680-29497243	ENSG00000280297.1	1.97534	3.93221	8.34451e-16	5.87355e-14	ABBA01031664.1
chr9:16409503-16870706	ENSG00000173068.15	1.97108	3.9206	2.55138e-06	4.82303e-05	BNC2
chr10:124007666-124093607	ENSG00000182022.15	1.9695	3.91631	2.36898e-08	6.78975e-07	CHST15
chr4:89236386-89308010	ENSG00000185477.4	1.96841	3.91337	0.00425938	0.0276084	GPRIN3
chr2:208489086-208840100	ENSG00000144407.7	1.96532	3.905	0.000137093	0.00158728	PTH2R
chr11:59172492-59208587	ENSG00000110042.5	1.96202	3.89608	6.72226e-21	7.44801e-19	DTX4
chr5:149271871-149341802	ENSG00000157510.11	1.96034	3.89154	2.39343e-16	1.77887e-14	AFAP1L1
chr17:22406019-22413744	ENSG00000276399.1	1.95656	3.88134	0.000398875	0.00392189	FLJ36000
chr11:8019244-8101780	ENSG00000166402.6	1.9564	3.88093	9.808e-21	1.06693e-18	TUB
chr1:179586705-179589175	ENSG00000227141.2	1.95587	3.8795	1.32769e-11	6.07539e-10	RP11-545A16.3
chrX:52495676-52500812	ENSG00000204379.8	1.95536	3.87812	0.000823558	0.00720899	XAGE1A
chr3:131533565-132285410	ENSG00000196353.9	1.95446	3.8757	7.29591e-12	3.4439e-10	CPNE4
chr5:91303029-91314383	ENSG00000248323.3	1.95325	3.87247	0.00421766	0.0274234	LUCAT1
chr19:15615617-15659394	ENSG00000186529.12	1.95122	3.86701	5.64398e-07	1.24147e-05	CYP4F3
chr10:93306430-93482194	ENSG00000138119.14	1.95048	3.86503	5.21121e-20	5.35256e-18	MYOF
chr14:22595808-22598946	ENSG00000275552.1	1.95026	3.86444	2.4018e-13	1.34299e-11	CH17-302M23.1
chr15:28842235-28848582	ENSG00000261649.3	1.94824	3.85903	0.000284881	0.00294377	GOLGA6L7P
chr5:113027302-113488830	ENSG00000171444.15	1.94447	3.84896	1.81025e-10	7.05586e-09	MCC
chr21:28928144-28992956	ENSG00000198862.11	1.94376	3.84708	2.98258e-25	4.40612e-23	LTN1
chr6:33075926-33087201	ENSG00000223865.8	1.94226	3.84307	0.000276462	0.0028729	HLA-DPB1
chr6:39329990-39725405	ENSG00000164627.15	1.94053	3.83846	7.57943e-08	1.99112e-06	KIF6
chr3:128909874-128971330	ENSG00000187695.6	1.93815	3.83214	2.29945e-09	7.77265e-08	RP11-723O4.6
chr7:30697985-30755970	ENSG00000241644.2	1.93803	3.83181	0.000126861	0.00148607	INMT
chr1:178725147-178921841	ENSG00000116191.15	1.9357	3.82562	1.21893e-20	1.31403e-18	RALGPS2
chr1:228270443-228274397	ENSG00000269890.1	1.93481	3.82329	0.000233112	0.0024839	RP5-1139B12.2
chr14:57578632-57581320	ENSG00000259039.1	1.93285	3.81808	0.0062924	0.0374796	RP11-409I10.2
chr22:18970525-19031242	ENSG00000237517.6	1.93284	3.81805	4.51403e-09	1.46184e-07	DGCR5
chr6:70856679-70957038	ENSG00000112309.8	1.93211	3.81612	0.00253073	0.0180016	B3GAT2
chr3:45755450-45796535	ENSG00000163817.13	1.932	3.81585	3.64195e-07	8.33261e-06	SLC6A20
chr12:70219132-70221862	ENSG00000257613.1	1.93171	3.81507	0.000579713	0.00536383	LINC01481
chr2:151247940-151261879	ENSG00000184898.6	1.93124	3.81384	8.44423e-20	8.56302e-18	RBM43
chr20:51003656-51023129	ENSG00000026559.11	1.93054	3.81198	3.90021e-05	0.000534286	KCNG1
chr3:112396647-112409134	ENSG00000243081.2	1.92424	3.79537	1.23905e-11	5.69156e-10	RP11-231E6.1
chrX:70040542-70049938	ENSG00000147160.7	1.92207	3.78966	0.000892049	0.00770983	AWAT2
chr7:74027789-74069907	ENSG00000049540.14	1.922	3.78947	1.0547e-07	2.69094e-06	ELN
chr6:24494852-24537207	ENSG00000112294.10	1.91652	3.77512	1.75866e-22	2.19209e-20	ALDH5A1
chr17:11598431-11969748	ENSG00000007174.15	1.91492	3.77093	8.54874e-15	5.60516e-13	DNAH9
chr1:62236979-62319414	ENSG00000132854.16	1.91488	3.77084	0.000187911	0.00206762	KANK4
chr10:73126080-73126207	ENSG00000221164.1	1.9143	3.7693	7.28299e-11	2.98965e-09	SNORA11
chr21:29536933-29940022	ENSG00000171189.14	1.91389	3.76825	0.000344135	0.003465	GRIK1
chr8:101052054-101076251	ENSG00000248599.1	1.91291	3.76567	0.00232562	0.0168453	FLJ42969
chr3:3799437-3847703	ENSG00000175928.5	1.91247	3.76454	0.000687481	0.00618526	LRRN1
chr20:49503874-49568146	ENSG00000124212.5	1.91218	3.76376	0.00161504	0.0125818	PTGIS
chr1:89006666-89022882	ENSG00000117226.9	1.9119	3.76304	2.88654e-09	9.60788e-08	GBP3
chr11:119381810-119526664	ENSG00000245248.5	1.91131	3.76149	1.36782e-14	8.75259e-13	USP2-AS1
chrX:52512080-52520803	ENSG00000204382.9	1.91083	3.76026	1.52166e-08	4.51816e-07	XAGE1B
chr14:21070270-21090240	ENSG00000165801.7	1.91075	3.76005	3.26249e-16	2.36599e-14	ARHGEF40
chr1:15111815-15152464	ENSG00000175147.9	1.90864	3.75455	0.00035026	0.00351317	TMEM51-AS1
chr3:114314501-114316179	ENSG00000259976.1	1.90736	3.75122	1.04208e-17	8.65936e-16	RP11-553L6.5
chrX:67544032-67730618	ENSG00000169083.13	1.90701	3.7503	4.16135e-23	5.44204e-21	AR
chr7:91940867-92110673	ENSG00000127914.14	1.90665	3.74936	1.66128e-25	2.49828e-23	AKAP9
chr16:76235055-76235623	ENSG00000244485.1	1.90548	3.74634	3.79944e-15	2.56859e-13	RPL18P13
chr11:7251950-7469042	ENSG00000170743.14	1.90485	3.74469	3.86262e-05	0.000529743	SYT9
chr1:238480384-238486023	ENSG00000215808.2	1.9034	3.74093	1.0859e-10	4.36771e-09	LINC01139
chrX:118974614-119018355	ENSG00000175556.14	1.90251	3.73864	2.70924e-13	1.50087e-11	LONRF3
chrX:115917271-115969089	ENSG00000235244.3	1.90137	3.73567	1.33095e-06	2.6857e-05	RP11-761E20.1
chr14:91869441-91947399	ENSG00000140092.12	1.89912	3.72986	4.62039e-06	8.2151e-05	FBLN5
chr21:43446601-43453893	ENSG00000188660.3	1.8988	3.72902	1.2088e-05	0.000191837	LINC00319
chr1:201113953-201127184	ENSG00000232237.3	1.89726	3.72505	0.00408952	0.0267406	ASCL5
chr2:9106593-9109865	ENSG00000261104.1	1.8965	3.72308	1.74747e-13	9.8902e-12	RP11-734K21.5
chr10:104351591-104353575	ENSG00000231233.1	1.89447	3.71785	2.09064e-08	6.072e-07	CCDC147-AS1
chr3:156809551-156810732	ENSG00000230457.3	1.89398	3.71658	0.000291227	0.00300028	PA2G4P4
chr2:9103440-9104581	ENSG00000242136.1	1.89143	3.71003	2.80837e-07	6.56989e-06	RP11-734K21.2
chr11:32893178-32980266	ENSG00000060749.12	1.89108	3.70914	1.69091e-22	2.11869e-20	QSER1
chr7:150944961-150978315	ENSG00000055118.12	1.88728	3.69938	2.00076e-07	4.84148e-06	KCNH2
chr1:247857199-247878205	ENSG00000162722.8	1.8861	3.69634	0.00016463	0.00184799	TRIM58
chr14:60508951-60512850	ENSG00000184302.6	1.88126	3.68396	0.00115311	0.0095522	SIX6
chr7:1738630-1742272	ENSG00000236081.1	1.88078	3.68274	1.12212e-16	8.69078e-15	ELFN1-AS1
chr10:131095218-131095777	ENSG00000230098.1	1.88036	3.68167	0.00127509	0.0103785	TCERG1L-AS1
chr14:28975836-28978924	ENSG00000257523.1	1.87766	3.6748	4.1678e-06	7.48266e-05	CTD-2384A14.2
chr3:149284782-149333653	ENSG00000244468.1	1.87618	3.67101	2.72147e-05	0.000390468	RP11-206M11.7
chr19:38738284-38739863	ENSG00000267892.1	1.8752	3.66853	2.40348e-10	9.27743e-09	CTD-2540F13.2
chr11:113278553-113314424	ENSG00000255129.3	1.87279	3.66241	2.64229e-06	4.97133e-05	RP11-839D17.3
chr10:89327894-89340971	ENSG00000119917.11	1.86979	3.65479	3.06478e-11	1.34581e-09	IFIT3
chr15:93035273-93089204	ENSG00000182175.11	1.86952	3.65411	2.50228e-08	7.12691e-07	RGMA
chr17:38428418-38512392	ENSG00000275832.2	1.86904	3.6529	4.42887e-05	0.000595124	ARHGAP23
chr6:88139864-88166359	ENSG00000118432.12	1.86789	3.64999	4.46123e-05	0.000599136	CNR1
chr6:25992662-26001775	ENSG00000272462.2	1.86076	3.63198	2.92207e-17	2.37054e-15	U91328.19
chr12:48995149-48999309	ENSG00000181418.7	1.85892	3.62737	7.6677e-14	4.54216e-12	DDN
chr17:39757721-39864188	ENSG00000161405.14	1.85765	3.62417	1.65697e-18	1.50207e-16	IKZF3
chr12:26125313-26126617	ENSG00000256894.1	1.85166	3.60915	0.00101362	0.00858077	RP11-283G6.3
chr1:121090289-121097655	ENSG00000233029.3	1.851	3.6075	7.97691e-07	1.69692e-05	RP11-439A17.9
chr16:67394419-67416474	ENSG00000159714.8	1.85049	3.60623	6.28495e-10	2.27551e-08	ZDHHC1
chr5:37840438-37874894	ENSG00000248587.4	1.84726	3.59817	0.00601632	0.0361765	GDNF-AS1
chr7:142941114-142962681	ENSG00000197993.5	1.846	3.59502	7.17452e-05	0.000902262	KEL
chr8:37450763-37554183	ENSG00000253161.3	1.84505	3.59265	3.65941e-10	1.38352e-08	RP11-150O12.1
chr16:87830023-87869488	ENSG00000103257.6	1.844	3.59004	2.91408e-05	0.000414131	SLC7A5
chr21:44517620-44525952	ENSG00000182912.6	1.84247	3.58624	5.23661e-16	3.70777e-14	C21orf90
chr1:210232799-210246255	ENSG00000082497.9	1.84061	3.58161	9.98221e-05	0.0012041	SERTAD4
chr14:21098937-21103724	ENSG00000232070.6	1.83972	3.5794	0.00475508	0.0300161	TMEM253
chr1:203340628-203351489	ENSG00000122176.10	1.83739	3.57362	1.11005e-11	5.11865e-10	FMOD
chrX:103822322-103832228	ENSG00000123570.3	1.8354	3.56869	1.83461e-18	1.65059e-16	RAB9B
chr2:130830978-130836994	ENSG00000233221.4	1.83533	3.56854	1.51214e-11	6.85387e-10	AC133785.1
chr6:168055805-168081529	ENSG00000153303.14	1.83269	3.56202	0.00124748	0.0101858	FRMD1
chr10:45000475-45005326	ENSG00000165512.4	1.81898	3.52833	0.000156232	0.00176699	ZNF22
chr7:116954463-117098806	ENSG00000214188.7	1.818	3.52593	2.02395e-05	0.000300852	ST7-OT4
chr1:205336065-205357090	ENSG00000162873.12	1.81782	3.52548	9.61341e-05	0.00116255	KLHDC8A
chr3:18465983-18764059	ENSG00000228956.6	1.81761	3.52497	2.87326e-05	0.000409302	SATB1-AS1
chr12:75391070-75432688	ENSG00000180481.8	1.81488	3.51831	1.01458e-07	2.59688e-06	GLIPR1L2
chr17:50110040-50129822	ENSG00000167100.12	1.81465	3.51773	1.30657e-10	5.22017e-09	SAMD14
chr3:54122547-55074473	ENSG00000157445.12	1.81449	3.51734	9.67625e-07	2.01367e-05	CACNA2D3
chr16:81238448-81291142	ENSG00000135697.7	1.81275	3.51312	0.00500849	0.0313368	BCO1
chr1:100462399-100485997	ENSG00000228086.1	1.81154	3.51016	0.000409177	0.00401165	RP5-837M10.4
chr3:178526505-178860352	ENSG00000237978.3	1.80806	3.50171	1.29029e-16	9.83414e-15	RP11-385J1.2
chr22:37560447-37569405	ENSG00000128283.6	1.80691	3.49892	2.41548e-10	9.30875e-09	CDC42EP1
chr12:15121065-15348598	ENSG00000134533.4	1.80652	3.49798	8.71602e-06	0.000143264	RERG
chr6:137823675-137868233	ENSG00000237499.4	1.80504	3.49439	4.4044e-05	0.00059217	RP11-356I2.4
chr1:161506333-161524013	ENSG00000143226.11	1.80347	3.49058	0.000118872	0.00140347	FCGR2A
chrX:134543337-134546632	ENSG00000223749.5	1.8029	3.48921	8.4333e-06	0.000139602	MIR503HG
chr9:114086126-114093917	ENSG00000136883.10	1.79589	3.47229	3.63428e-11	1.57851e-09	KIF12
chr11:56331347-56332488	ENSG00000254722.1	1.79578	3.47204	0.000146981	0.00168143	FAM8A2P
chr8:85220616-85268627	ENSG00000185015.5	1.79568	3.47179	1.00306e-07	2.57843e-06	CA13
chr11:117986348-118001479	ENSG00000110324.7	1.79425	3.46834	3.2737e-05	0.00045897	IL10RA
chr6:132769370-132798553	ENSG00000146409.8	1.7931	3.46558	1.97516e-08	5.75056e-07	SLC18B1
chrX:149878836-149881070	ENSG00000230899.1	1.79291	3.46514	9.21693e-07	1.92983e-05	MAGEA8-AS1
chr1:94820350-94895246	ENSG00000143036.14	1.78901	3.45577	2.9197e-06	5.44616e-05	SLC44A3
chr3:119294373-119420714	ENSG00000031081.8	1.78726	3.45158	7.50044e-20	7.63832e-18	ARHGAP31
chr1:31727117-31764340	ENSG00000121753.10	1.78491	3.44598	7.95188e-11	3.24751e-09	BAI2
chr10:114294824-114404756	ENSG00000169129.12	1.78343	3.44244	2.70203e-05	0.000387912	AFAP1L2
chr3:57198789-57226521	ENSG00000163666.6	1.78203	3.43909	1.73039e-08	5.08118e-07	HESX1
chr22:17359949-17553332	ENSG00000099954.16	1.7784	3.43044	6.74307e-13	3.53893e-11	CECR2
chr2:121216587-121285207	ENSG00000115112.7	1.77635	3.42558	1.72648e-05	0.000261501	TFCP2L1
chr1:48532855-50023913	ENSG00000186094.14	1.7761	3.42499	6.52512e-05	0.000830634	AGBL4
chr17:354737-356882	ENSG00000262558.1	1.77532	3.42314	3.55609e-05	0.000494218	RP11-1260E13.3
chr17:82293716-82294910	ENSG00000260563.3	1.77419	3.42045	3.17499e-10	1.20993e-08	RP13-516M14.1
chr7:29563811-29567295	ENSG00000176532.3	1.77413	3.42032	0.000131548	0.00152974	PRR15
chr3:133745956-133779006	ENSG00000091513.12	1.77114	3.41324	3.59895e-05	0.000498853	TF
chr2:181891888-181930738	ENSG00000138434.14	1.76795	3.4057	2.25442e-21	2.60642e-19	SSFA2
chr19:39236433-39237293	ENSG00000268510.1	1.76553	3.39998	5.11798e-05	0.000671878	IFNL3P1
chr3:56727418-57079308	ENSG00000163947.9	1.76491	3.39853	1.62025e-11	7.31618e-10	ARHGEF3
chr8:74984515-75034558	ENSG00000121005.6	1.76379	3.3959	0.000836685	0.00731053	CRISPLD1
chr14:23356402-23365633	ENSG00000100842.10	1.76345	3.39509	3.05687e-21	3.4346e-19	EFS
chr3:58192627-58214697	ENSG00000163687.11	1.76302	3.39408	2.13956e-07	5.15129e-06	DNASE1L3
chr3:114316475-114316569	ENSG00000207770.1	1.76256	3.39299	0.000266759	0.00278797	MIR568
chr3:194632923-194645401	ENSG00000229334.1	1.76134	3.39012	0.00600312	0.0361425	AC046143.3
chr11:45095806-45224908	ENSG00000019485.10	1.75975	3.38639	1.38466e-16	1.05122e-14	PRDM11
chr7:27328607-27329534	ENSG00000236569.3	1.75826	3.3829	2.62986e-06	4.95553e-05	HNRNPA1P73
chr1:196774816-196795406	ENSG00000116785.11	1.75606	3.37775	0.00149011	0.0118028	CFHR3
chr3:13933056-13936944	ENSG00000275340.1	1.75577	3.37707	0.00011826	0.00139832	FGD5P1
chr3:114276913-114307967	ENSG00000181847.9	1.75559	3.37665	0.00350676	0.0236805	TIGIT
chr16:54930862-54934485	ENSG00000176842.12	1.7551	3.3755	3.37862e-16	2.43546e-14	IRX5
chr6:154154609-154356766	ENSG00000074706.11	1.75323	3.37113	1.07906e-11	4.99497e-10	IPCEF1
chr3:42809445-42908105	ENSG00000273328.3	1.75136	3.36676	0.00790409	0.0447594	RP11-141M3.6
chr18:12093853-12127939	ENSG00000181626.11	1.75025	3.36417	3.49992e-09	1.15213e-07	ANKRD62
chr20:43914864-44069017	ENSG00000124191.15	1.74919	3.36171	1.00752e-05	0.000162588	TOX2
chr5:174724533-174730893	ENSG00000120149.8	1.74789	3.35867	4.71084e-13	2.51652e-11	MSX2
chr3:128909866-128994076	ENSG00000114656.8	1.74775	3.35834	5.32467e-19	4.97774e-17	KIAA1257
chr5:31639410-32110931	ENSG00000133401.13	1.74707	3.35677	1.23248e-16	9.48414e-15	PDZD2
chr2:48530171-48598512	ENSG00000243244.3	1.74394	3.34949	9.98751e-14	5.82978e-12	STON1
chr2:217848176-218002995	ENSG00000079308.14	1.74214	3.34532	1.36743e-07	3.41956e-06	TNS1
chr6:51615300-52087625	ENSG00000170927.12	1.74026	3.34096	3.32102e-06	6.10905e-05	PKHD1
chr2:206443539-206621130	ENSG00000114948.10	1.73819	3.33616	0.0031132	0.021465	ADAM23
chr13:42048753-42242896	ENSG00000102780.14	1.73537	3.32964	0.000435499	0.00422438	DGKH
chr5:1594626-1611467	ENSG00000271119.1	1.73536	3.32961	0.00276707	0.01938	CTD-2012J19.3
chrX:19533975-19887601	ENSG00000147010.15	1.73397	3.32643	1.68704e-19	1.64793e-17	SH3KBP1
chrX:75582676-75585506	ENSG00000224775.2	1.73328	3.32483	0.00471694	0.0298482	BRAFP1
chr12:190077-213697	ENSG00000111181.10	1.73321	3.32467	6.12631e-07	1.33769e-05	SLC6A12
chr21:16291791-16308133	ENSG00000270071.1	1.7302	3.31774	4.27361e-13	2.29834e-11	AP001172.2
chr19:37545470-37549171	ENSG00000180458.2	1.72894	3.31484	0.00691543	0.0403728	CTD-3064H18.4
chr3:149377778-149386583	ENSG00000240541.2	1.72836	3.3135	5.4349e-13	2.87761e-11	TM4SF1-AS1
chr4:158111361-158111931	ENSG00000280140.1	1.72594	3.30796	0.000315055	0.00321531	RP11-597D13.2
chr10:102226328-102229589	ENSG00000119915.4	1.72463	3.30495	1.21187e-07	3.06581e-06	ELOVL3
chr20:62817062-62841159	ENSG00000092758.13	1.72105	3.29675	3.07396e-15	2.08402e-13	COL9A3
chrX:65366638-65499310	ENSG00000102053.12	1.72006	3.29451	0.00165372	0.0128163	ZC3H12B
chr15:80344853-80398007	ENSG00000259495.2	1.71921	3.29256	5.86462e-05	0.00075377	RP11-210M15.2
chr7:151238973-151277452	ENSG00000082014.14	1.71848	3.29089	3.1208e-19	2.96377e-17	SMARCD3
chr3:194765238-194768712	ENSG00000230401.1	1.71474	3.28239	0.00208961	0.0154634	AC090505.4
chr6:147204425-147385730	ENSG00000164506.12	1.71462	3.28211	8.25054e-09	2.57099e-07	STXBP5
chr2:216633395-216664436	ENSG00000115457.7	1.71449	3.28181	6.22111e-21	6.92481e-19	IGFBP2
chr12:8822472-8876785	ENSG00000166535.17	1.71263	3.27757	4.36367e-07	9.83347e-06	A2ML1
chr7:8262264-8344516	ENSG00000229970.3	1.71219	3.27657	0.000511791	0.00484884	AC007128.1
chr17:44170706-44179083	ENSG00000161664.4	1.70994	3.27147	0.00666089	0.0392052	ASB16
chr4:158182825-158183393	ENSG00000251073.1	1.70811	3.26733	0.00888277	0.0489145	NUDT19P5
chr1:45343883-45491166	ENSG00000070759.14	1.705	3.26028	5.64036e-20	5.76859e-18	TESK2
chr12:76025447-76033932	ENSG00000139289.11	1.70361	3.25716	5.19012e-07	1.15437e-05	PHLDA1
chr2:5692667-5701385	ENSG00000176887.6	1.70181	3.25309	3.70403e-14	2.24987e-12	SOX11
chr22:37180167-37198301	ENSG00000133466.11	1.69776	3.24397	1.79807e-13	1.01354e-11	C1QTNF6
chr7:100602177-100608175	ENSG00000106333.10	1.69736	3.24306	1.00806e-07	2.58574e-06	PCOLCE
chrX:2828822-2882818	ENSG00000056998.16	1.69444	3.2365	8.91578e-19	8.27025e-17	GYG2
chr12:90107739-90112779	ENSG00000257194.2	1.69423	3.23605	0.00712184	0.0412388	RP11-567C2.1
chr16:50645809-50649249	ENSG00000261685.2	1.69312	3.23354	4.57376e-08	1.24386e-06	RP11-401P9.4
chr18:10454628-10489948	ENSG00000154856.10	1.69099	3.22879	2.18694e-09	7.4133e-08	APCDD1
chr1:248697006-248699110	ENSG00000229703.4	1.68898	3.2243	0.000562018	0.00521933	XX-CR54.1
chr2:164492816-164621848	ENSG00000115290.7	1.68806	3.22223	1.25338e-13	7.19324e-12	GRB14
chr3:168008677-168095975	ENSG00000173905.6	1.68579	3.21717	4.01215e-07	9.11859e-06	GOLIM4
chr5:160187367-160238735	ENSG00000170231.13	1.68579	3.21717	1.03888e-13	6.01071e-12	FABP6
chr1:59893308-59926790	ENSG00000134716.7	1.68375	3.21261	1.19742e-14	7.70341e-13	CYP2J2
chr22:43923792-43964488	ENSG00000100344.8	1.68256	3.20998	5.86605e-10	2.14004e-08	PNPLA3
chr12:75480680-75503853	ENSG00000139278.7	1.68005	3.20439	2.302e-06	4.41793e-05	GLIPR1
chr2:113215997-113278950	ENSG00000125618.14	1.67996	3.20419	0.00692127	0.0403901	PAX8
chr16:73126637-73144447	ENSG00000197445.2	1.67992	3.20411	0.000571966	0.00530143	C16orf47
chr16:18984287-19063942	ENSG00000170537.10	1.67881	3.20163	6.41431e-07	1.39425e-05	TMC7
chr11:75562056-75572783	ENSG00000149257.11	1.6782	3.20029	7.77454e-18	6.52843e-16	SERPINH1
chr9:122202579-122228941	ENSG00000106852.13	1.6776	3.19896	1.4729e-10	5.80717e-09	LHX6
chr16:84294646-84329851	ENSG00000103175.8	1.67599	3.19539	0.00740675	0.0424774	WFDC1
chr6:166388136-166389920	ENSG00000280057.1	1.67545	3.1942	5.53713e-05	0.000720498	RP1-168L15.6
chr10:70478821-70568449	ENSG00000107719.8	1.67237	3.18737	0.000306238	0.00313468	PALD1
chr17:48549812-48590241	ENSG00000120093.9	1.67105	3.18446	0.000224763	0.00241429	HOXB3
chrX:49331616-49338952	ENSG00000274274.1	1.67061	3.1835	7.51339e-17	5.95399e-15	GAGE13
chrX:49589529-49596827	ENSG00000189064.8	1.66859	3.17904	4.92574e-18	4.19512e-16	GAGE2A
chr21:31118416-31558977	ENSG00000156299.10	1.66829	3.17838	0.000113891	0.00135133	TIAM1
chr21:44885953-44928873	ENSG00000160255.14	1.66701	3.17555	2.94635e-12	1.43609e-10	ITGB2
chr8:22690150-22798616	ENSG00000253125.1	1.66592	3.17315	0.00883487	0.0487405	RP11-459E5.1
chrX:101882290-101931764	ENSG00000166432.12	1.66552	3.17227	8.54353e-07	1.80303e-05	ZMAT1
chr21:42371890-42396846	ENSG00000160183.11	1.66179	3.16408	0.0018187	0.0138836	TMPRSS3
chr14:31334312-31457441	ENSG00000203546.5	1.66082	3.16196	4.53779e-06	8.09228e-05	RP11-176H8.1
chr21:42062959-42143453	ENSG00000177398.16	1.66027	3.16075	5.06576e-05	0.000665389	UMODL1
chr16:33095029-33117178	ENSG00000261599.3	1.65996	3.16009	5.7816e-05	0.000745452	HERC2P8
chr16:30010919-30023219	ENSG00000149927.15	1.65946	3.15898	9.10428e-09	2.82233e-07	DOC2A
chr7:77310751-77416400	ENSG00000186088.13	1.65913	3.15826	3.18602e-16	2.31756e-14	GSAP
chr10:89414586-89421001	ENSG00000152778.8	1.65415	3.14737	1.93344e-17	1.58462e-15	IFIT5
chr19:14031748-14053216	ENSG00000104998.3	1.65306	3.145	2.86677e-07	6.69996e-06	IL27RA
chr7:22854178-22859487	ENSG00000228649.6	1.65014	3.13863	2.86045e-05	0.00040842	AC005682.5
chr6:46220738-46491972	ENSG00000172348.12	1.64802	3.13402	1.66409e-09	5.75505e-08	RCAN2
chr9:35681992-35691020	ENSG00000198467.11	1.64738	3.13263	4.47042e-07	1.00645e-05	TPM2
chrX:15243989-15270467	ENSG00000102048.13	1.64712	3.13207	2.98183e-08	8.37573e-07	ASB9
chr12:109734166-109773508	ENSG00000255650.3	1.64669	3.13114	3.68523e-10	1.39109e-08	FAM222A-AS1
chr3:112086335-112128749	ENSG00000114529.10	1.6457	3.129	2.00696e-15	1.37624e-13	C3orf52
chr12:112907007-112932185	ENSG00000089127.10	1.64527	3.12806	7.81353e-12	3.66654e-10	OAS1
chr1:93592250-93605573	ENSG00000224093.3	1.64291	3.12295	0.00249964	0.0178539	RP5-1033H22.2
chr5:174336354-174528715	ENSG00000249306.3	1.64228	3.12158	3.76332e-05	0.000518331	LINC01411
chr3:111292719-111542302	ENSG00000153283.10	1.64221	3.12143	0.000443387	0.00428907	CD96
chr4:10006482-10009725	ENSG00000250413.1	1.63924	3.11501	9.89141e-06	0.000160055	RP11-448G15.1
chr8:22713251-22927908	ENSG00000134020.7	1.63871	3.11387	3.50295e-13	1.91399e-11	PEBP4
chr7:47275154-47582144	ENSG00000136205.14	1.63868	3.1138	2.36959e-12	1.16207e-10	TNS3
chr12:121132828-121188032	ENSG00000089041.14	1.63707	3.11034	3.54796e-14	2.16607e-12	P2RX7
chr16:50548330-50640739	ENSG00000140807.5	1.63487	3.10559	3.90557e-11	1.68411e-09	NKD1
chr12:51244558-51270890	ENSG00000170545.14	1.63386	3.10343	4.44689e-16	3.16735e-14	SMAGP
chr1:152908545-152911886	ENSG00000163207.6	1.63249	3.10048	0.000165985	0.00186146	IVL
chr1:204131062-204152003	ENSG00000143845.12	1.63002	3.09516	2.355e-15	1.60569e-13	ETNK2
chr8:20246165-20303963	ENSG00000061337.13	1.62345	3.08111	0.00617258	0.0369029	LZTS1
chr21:5073458-5087867	ENSG00000279687.1	1.62249	3.07905	0.000642488	0.0058464	CH507-9B2.8
chr10:112374018-112428376	ENSG00000197142.8	1.62204	3.0781	2.08256e-05	0.000308796	ACSL5
chr1:20290919-20354894	ENSG00000158816.13	1.62164	3.07725	0.005575	0.0341052	VWA5B1
chr3:155375580-155676416	ENSG00000114805.14	1.62157	3.0771	1.25508e-16	9.62707e-15	PLCH1
chrX:22999961-23003589	ENSG00000184735.6	1.61765	3.06875	4.83893e-07	1.08432e-05	DDX53
chr18:57639455-57738044	ENSG00000267787.3	1.61763	3.0687	1.77629e-05	0.000267528	RP11-35G9.5
chrX:112630648-112680054	ENSG00000182508.11	1.61739	3.06819	0.000977534	0.0083106	LHFPL1
chr19:51029094-51035230	ENSG00000186474.13	1.61718	3.06776	1.883e-07	4.57038e-06	KLK12
chr10:75397830-75401906	ENSG00000165655.15	1.61473	3.06255	2.95736e-12	1.43853e-10	ZNF503
chr5:180100791-180209153	ENSG00000146090.13	1.61403	3.06106	0.00676964	0.0396809	RASGEF1C
chr2:176175994-176188540	ENSG00000224189.4	1.61279	3.05842	0.00508568	0.0316954	HAGLR
chr12:71047402-71118247	ENSG00000258053.1	1.61213	3.05704	0.0011399	0.0094558	CTD-2021H9.3
chr3:3066326-3110374	ENSG00000091181.17	1.61196	3.05667	1.6375e-05	0.000249927	IL5RA
chr11:85684866-85686277	ENSG00000179071.4	1.61177	3.05626	4.716e-08	1.27545e-06	CCDC89
chr17:8199123-8199437	ENSG00000271002.1	1.61065	3.05388	0.000509089	0.00482898	RP11-599B13.8
chr1:209614870-209652466	ENSG00000196878.10	1.60512	3.04222	1.73335e-06	3.42547e-05	LAMB3
chr12:57762339-57767251	ENSG00000111012.7	1.60384	3.03952	7.27399e-07	1.55987e-05	CYP27B1
chr22:41229513-41240934	ENSG00000100399.13	1.60344	3.03866	9.55455e-07	1.99354e-05	CHADL
chr3:39263495-39281735	ENSG00000168329.11	1.60113	3.03381	9.91257e-05	0.00119691	CX3CR1
chr17:48607627-48633572	ENSG00000260027.4	1.60044	3.03236	5.00933e-13	2.67001e-11	HOXB7
chr16:921073-934495	ENSG00000260439.1	1.59614	3.02333	0.000780725	0.00690477	LMF1-AS1
chr17:58218548-58268226	ENSG00000167419.8	1.59441	3.01971	0.00238727	0.0172292	LPO
chr11:10317671-10478637	ENSG00000133805.13	1.59245	3.0156	7.8063e-08	2.04623e-06	AMPD3
chr17:50426158-50474835	ENSG00000167107.10	1.59101	3.01261	1.14195e-14	7.40628e-13	ACSF2
chr17:66220614-66256525	ENSG00000091583.8	1.58925	3.00893	0.00212874	0.0157091	APOH
chr6:147387664-147390465	ENSG00000225135.1	1.58856	3.00749	1.77607e-10	6.93391e-09	RP11-361F15.2
chr6:118959830-119149387	ENSG00000111879.16	1.58849	3.00735	1.42806e-08	4.2614e-07	FAM184A
chrX:68647669-68725842	ENSG00000130052.11	1.58738	3.00502	8.6754e-08	2.25673e-06	STARD8
chr3:9902828-9916402	ENSG00000163701.16	1.58702	3.00428	1.9759e-09	6.73607e-08	IL17RE
chr7:139452690-139483712	ENSG00000188883.4	1.58319	2.99631	1.67717e-08	4.9492e-07	KLRG2
chr1:46432129-46445321	ENSG00000232022.4	1.58137	2.99253	0.00201503	0.0150511	FAAHP1
chr9:92141467-92160114	ENSG00000225511.4	1.58024	2.9902	0.00166599	0.0128989	LINC00475
chr17:7173431-7179564	ENSG00000141505.9	1.57901	2.98766	2.16107e-08	6.26893e-07	ASGR1
chr7:36854361-37449249	ENSG00000155849.13	1.5781	2.98577	0.00256431	0.0181996	ELMO1
chr8:136530798-136897601	ENSG00000254101.3	1.57389	2.97707	3.21264e-14	1.97648e-12	RP11-30J20.1
chr7:41960950-42237013	ENSG00000106571.10	1.57242	2.97403	2.92836e-08	8.24489e-07	GLI3
chr3:114338670-115147271	ENSG00000181722.13	1.57128	2.97168	2.75173e-13	1.52089e-11	ZBTB20
chr13:113158654-113172383	ENSG00000126231.11	1.57054	2.97016	2.77612e-05	0.000397595	PROZ
chrX:49303669-49319844	ENSG00000215274.5	1.56516	2.95909	3.82388e-12	1.84502e-10	GAGE10
chr7:102912991-102944949	ENSG00000128606.10	1.56449	2.95774	0.00353403	0.0238182	LRRC17
chr2:102311529-102396886	ENSG00000115604.8	1.56192	2.95246	0.000816307	0.00716124	IL18R1
chr4:70196496-70204576	ENSG00000109205.14	1.56176	2.95214	0.000422219	0.00412598	ODAM
chr15:57591908-57714745	ENSG00000137878.14	1.55913	2.94675	7.4589e-07	1.59666e-05	GCOM1
chr10:69404484-69416867	ENSG00000075073.12	1.55776	2.94395	1.42855e-07	3.54647e-06	TACR2
chr17:8878917-8965712	ENSG00000141506.11	1.55752	2.94348	0.000116998	0.00138477	PIK3R5
chr5:160251653-160339650	ENSG00000135083.12	1.55663	2.94166	3.0677e-05	0.000433902	CCNJL
chr22:34477746-34506771	ENSG00000279003.1	1.55322	2.93471	0.00660454	0.0389982	LL22NC03-22D1.1
chr11:119308986-119318377	ENSG00000076706.12	1.55228	2.9328	1.83968e-09	6.34398e-08	MCAM
chr1:48727523-48776918	ENSG00000162373.10	1.55042	2.92901	2.74806e-06	5.16221e-05	BEND5
chrX:115561182-115650861	ENSG00000102024.15	1.54624	2.92055	4.34424e-18	3.72639e-16	PLS3
chr16:49491275-49857919	ENSG00000102935.9	1.54543	2.91891	0.000953167	0.00814395	ZNF423
chr16:3365112-3486953	ENSG00000262621.3	1.5428	2.9136	2.20934e-06	4.26059e-05	LA16c-306E5.2
chr17:3672199-3696096	ENSG00000083454.19	1.53924	2.90641	3.84142e-05	0.000527577	P2RX5
chr3:48306842-48328341	ENSG00000229453.2	1.53785	2.90361	0.000368384	0.0036703	SPINK8
chr4:176065981-176180159	ENSG00000150627.13	1.53648	2.90086	0.000265251	0.00277447	WDR17
chr11:112143251-112164117	ENSG00000150782.9	1.53597	2.89983	0.00126472	0.0103094	IL18
chr11:133064697-133068129	ENSG00000279711.1	1.52926	2.88638	0.00017985	0.00199544	AP004782.1
chr11:90134529-90192894	ENSG00000077616.8	1.52775	2.88335	2.07475e-07	5.01039e-06	NAALAD2
chr8:41655324-41896762	ENSG00000029534.17	1.52309	2.87405	4.57036e-13	2.44693e-11	ANK1
chr21:14216130-14228372	ENSG00000185272.11	1.52282	2.87353	1.42452e-09	4.98416e-08	RBM11
chr11:93330602-93438487	ENSG00000165325.11	1.51982	2.86755	8.10969e-09	2.53701e-07	CCDC67
chr9:109640788-109946703	ENSG00000243444.5	1.51872	2.86536	0.00210719	0.015579	PALM2
chr5:100806935-100903266	ENSG00000113532.10	1.51435	2.8567	3.07927e-07	7.14773e-06	ST8SIA4
chr12:43836083-44389758	ENSG00000139173.7	1.51403	2.85606	3.73756e-14	2.26449e-12	TMEM117
chr4:110045846-110198653	ENSG00000170522.7	1.51386	2.85572	3.31026e-13	1.81284e-11	ELOVL6
chr20:20052552-20360702	ENSG00000089101.15	1.51178	2.85161	0.000200092	0.00218658	CFAP61
chr12:123762188-123936206	ENSG00000197653.12	1.5111	2.85027	6.33292e-11	2.64502e-09	DNAH10
chr3:99802699-99806058	ENSG00000273374.1	1.50903	2.84618	0.000282002	0.00292033	RP11-383I23.2
chr1:211326615-211374940	ENSG00000082512.12	1.50839	2.84492	9.73053e-14	5.70762e-12	TRAF5
chr3:156826307-157046129	ENSG00000197980.9	1.50647	2.84113	0.00011594	0.00137292	LEKR1
chr18:63476761-63505085	ENSG00000206075.11	1.50541	2.83905	1.41392e-07	3.51745e-06	SERPINB5
chr8:37405439-37406724	ENSG00000253746.1	1.50535	2.83893	0.00263945	0.0186279	RP11-527N22.2
chr16:19392213-19393468	ENSG00000280265.1	1.50489	2.83804	0.00529881	0.0328016	CTA-363E6.3
chr5:147234963-147387852	ENSG00000169302.12	1.49969	2.82783	1.01614e-05	0.00016376	STK32A
chr18:49815-73517	ENSG00000173213.8	1.49827	2.82503	9.45109e-07	1.9754e-05	RP11-683L23.1
chr3:33277466-33403662	ENSG00000153558.11	1.49762	2.82377	0.00534509	0.0329943	FBXL2
chr21:46037052-46039807	ENSG00000224413.1	1.49581	2.82023	0.0010207	0.00862853	AP001476.2
chr17:49210227-49223225	ENSG00000108798.6	1.49455	2.81776	4.6778e-05	0.000622286	ABI3
chr14:75423683-75427741	ENSG00000259319.1	1.49422	2.81711	1.79843e-06	3.5453e-05	RP11-293M10.6
chr7:143255264-143286663	ENSG00000231840.1	1.4931	2.81493	1.37091e-05	0.000213182	AC073342.12
chr16:67326844-67385200	ENSG00000159708.15	1.49183	2.81246	1.12697e-08	3.42703e-07	LRRC36
chr19:50819148-50823787	ENSG00000167748.8	1.49108	2.811	2.44602e-06	4.65698e-05	KLK1
chr10:79941449-79982614	ENSG00000133661.13	1.49021	2.80931	0.00498872	0.0312212	SFTPD
chr8:120052180-120056184	ENSG00000254343.2	1.48643	2.80195	1.43612e-09	5.0174e-08	RP11-760H22.2
chr15:100553529-100558954	ENSG00000259205.2	1.48634	2.80178	0.00585463	0.0353642	PRKXP1
chr7:116953238-117230096	ENSG00000004866.16	1.48481	2.79881	2.74607e-16	2.01592e-14	ST7
chr20:6065966-6067897	ENSG00000278192.1	1.48247	2.79426	0.000548719	0.00512166	RP5-1056H1.2
chrX:133300103-133415490	ENSG00000076716.8	1.48032	2.79011	1.43384e-10	5.67186e-09	GPC4
chr10:84279980-84294659	ENSG00000229404.3	1.4797	2.7889	5.15899e-06	9.07164e-05	LINC00858
chr20:36541484-36551447	ENSG00000101335.7	1.47818	2.78597	0.00183989	0.0140007	MYL9
chr1:182062677-182069253	ENSG00000224810.1	1.47737	2.78441	0.000406175	0.00398385	RP11-538D16.2
chr2:210477709-210679107	ENSG00000021826.12	1.47518	2.78019	7.34888e-05	0.000918879	CPS1
chr9:121338988-121370304	ENSG00000148175.10	1.47359	2.77713	1.11954e-07	2.84728e-06	STOM
chr6:169213254-169239565	ENSG00000226445.1	1.46969	2.76963	3.69955e-05	0.000510597	XXyac-YX65C7_A.2
chr18:58670009-58671877	ENSG00000267226.2	1.46794	2.76627	6.11171e-11	2.56157e-09	RP11-126O1.5
chr7:25594533-25750994	ENSG00000223561.4	1.46699	2.76444	0.00189793	0.0143829	AC003090.1
chr1:175156987-175192943	ENSG00000235750.7	1.46683	2.76414	9.0736e-13	4.66148e-11	KIAA0040
chr4:123396795-123403760	ENSG00000164056.8	1.46474	2.76014	0.00110051	0.0091896	SPRY1
chr7:379359-382712	ENSG00000249574.1	1.46294	2.75669	0.000528951	0.00497205	AC226118.1
chrX:14834476-14835319	ENSG00000231066.3	1.46145	2.75385	0.00895856	0.0492618	NPM1P9
chr3:120628173-120682571	ENSG00000113924.9	1.46036	2.75177	5.12676e-08	1.37858e-06	HGD
chr1:75202131-75611116	ENSG00000137968.14	1.4581	2.74747	0.000121553	0.00143019	SLC44A5
chr21:39745407-39802096	ENSG00000183067.5	1.45806	2.74738	1.95047e-08	5.68559e-07	IGSF5
chr3:31981774-31991628	ENSG00000197385.5	1.45763	2.74657	1.69099e-06	3.34729e-05	ZNF860
chr22:18855621-18858640	ENSG00000215544.6	1.45525	2.74203	2.60239e-05	0.000375184	BCRP7
chr14:51489137-51730459	ENSG00000139926.13	1.45496	2.74148	3.79104e-10	1.42429e-08	FRMD6
chr2:38665910-38734768	ENSG00000143891.14	1.45323	2.73821	4.73146e-05	0.000627679	GALM
chr7:100620420-100642721	ENSG00000106327.10	1.44048	2.71411	1.1942e-07	3.02429e-06	TFR2
chr5:150113837-150155860	ENSG00000113721.11	1.43787	2.7092	7.54356e-08	1.98387e-06	PDGFRB
chr19:40426115-40426702	ENSG00000277453.1	1.43699	2.70756	0.000804708	0.00708024	CTC-492K19.7
chr5:141639302-141651419	ENSG00000197948.8	1.43691	2.70739	1.42958e-06	2.85582e-05	FCHSD1
chr2:112138385-112188216	ENSG00000144152.10	1.4361	2.70588	2.40824e-06	4.60336e-05	FBLN7
chr13:55062945-55161490	ENSG00000278630.1	1.43602	2.70573	1.16957e-05	0.000186353	RP11-78L16.1
chr22:31134809-31140607	ENSG00000100078.3	1.43577	2.70527	0.00344956	0.0233403	PLA2G3
chrX:120010718-120015544	ENSG00000234493.1	1.43357	2.70115	7.43164e-05	0.000927624	GS1-421I3.2
chr7:87402049-87475739	ENSG00000005471.13	1.43124	2.69678	5.74965e-05	0.000742183	ABCB4
chr2:151270465-151290057	ENSG00000123609.8	1.43001	2.69448	0.0050392	0.0314878	NMI
chr14:32203163-32203269	ENSG00000202337.1	1.42941	2.69337	1.20028e-08	3.63609e-07	RNU6-8
chr5:132813587-132816797	ENSG00000198944.5	1.42687	2.68863	4.68142e-05	0.000622421	SOWAHA
chr8:65842752-65843331	ENSG00000272192.1	1.42513	2.68539	0.0013957	0.0111862	CTD-2532N20.1
chr20:32762385-32809356	ENSG00000088305.16	1.42423	2.68371	8.1254e-13	4.22979e-11	DNMT3B
chr2:232606057-232682340	ENSG00000115468.9	1.4238	2.68291	0.00491785	0.03085	EFHD1
chrX:11334233-11335901	ENSG00000232392.1	1.42364	2.68262	0.00216842	0.0159528	AC002366.3
chr7:26538378-26541048	ENSG00000280255.1	1.4234	2.68217	2.44599e-05	0.000356283	RP5-1007F24.1
chr1:206634649-206635622	ENSG00000237605.1	1.42307	2.68156	0.0048067	0.0302641	RP11-343H5.6
chr16:67430667-67431464	ENSG00000261320.1	1.42266	2.68079	0.00473647	0.029948	RP11-297D21.2
chr16:15434295-15588259	ENSG00000166780.8	1.42137	2.6784	0.000358434	0.00358314	C16orf45
chr17:81311270-81330674	ENSG00000185332.4	1.42021	2.67625	5.48321e-09	1.75199e-07	TMEM105
chr17:352638-357581	ENSG00000262294.1	1.41957	2.67506	1.28642e-05	0.000202278	RP11-1260E13.2
chr19:55836578-55881850	ENSG00000160505.13	1.41836	2.67282	0.00896273	0.0492618	NLRP4
chr14:60396469-60455050	ENSG00000179008.6	1.41835	2.67279	0.00552446	0.0338483	C14orf39
chr2:230034974-230068999	ENSG00000163053.8	1.4163	2.669	3.26439e-05	0.000458093	SLC16A14
chr16:71565789-71578187	ENSG00000260886.1	1.41591	2.66828	0.002022	0.0150937	RP11-432I5.1
chr1:41478775-41484671	ENSG00000127129.7	1.41361	2.66404	3.94254e-05	0.000539776	EDN2
chr6:39188973-39229450	ENSG00000164626.8	1.40986	2.65711	2.56565e-06	4.84236e-05	KCNK5
chr5:122311691-122463954	ENSG00000064692.16	1.40663	2.65116	5.49281e-07	1.2138e-05	SNCAIP
chr21:45405137-45513720	ENSG00000182871.12	1.40454	2.64734	4.84249e-05	0.000639925	COL18A1
chr14:81107033-81170414	ENSG00000258999.1	1.40425	2.6468	0.00186839	0.0141905	RP11-114N19.3
chr17:43025241-43032036	ENSG00000108830.9	1.40211	2.64287	0.00348777	0.0235656	RND2
chr20:19756390-19758037	ENSG00000268628.2	1.40171	2.64215	1.8409e-05	0.000276736	RP1-122P22.4
chr20:6074845-6123544	ENSG00000101311.13	1.39994	2.6389	6.03285e-09	1.91992e-07	FERMT1
chr1:201896452-201946587	ENSG00000163431.12	1.39594	2.63159	0.00171297	0.0132029	LMOD1
chr12:14914035-14939082	ENSG00000139055.4	1.39528	2.63039	0.00204912	0.015225	ERP27
chr6:139371807-139374620	ENSG00000164442.9	1.39487	2.62965	3.19115e-08	8.91139e-07	CITED2
chr22:49572264-49575426	ENSG00000213279.2	1.39401	2.62808	0.00362687	0.0243133	RP1-29C18.9
chrX:23907801-23939507	ENSG00000165182.8	1.39239	2.62513	0.00826859	0.0463196	CXorf58
chr12:49636499-49707414	ENSG00000161791.11	1.39097	2.62254	3.81053e-09	1.24242e-07	FMNL3
chr16:67277510-67289479	ENSG00000196155.10	1.39028	2.62129	3.96479e-13	2.15648e-11	PLEKHG4
chr4:19455436-19909692	ENSG00000248515.1	1.38836	2.6178	9.49552e-06	0.00015438	RP11-608O21.1
chr19:10416773-10467649	ENSG00000065989.13	1.38769	2.6166	0.000676108	0.00610359	PDE4A
chr1:156369212-156385219	ENSG00000132677.10	1.38711	2.61555	5.81952e-06	0.000101289	RHBG
chr21:42599280-42615058	ENSG00000225431.1	1.38649	2.61441	4.90639e-06	8.66565e-05	AP001626.1
chr1:85729233-86156763	ENSG00000171502.12	1.38638	2.61423	1.18231e-06	2.41618e-05	COL24A1
chr2:20200799-20225433	ENSG00000115884.8	1.38371	2.60938	3.02398e-14	1.87974e-12	SDC1
chr4:56647988-56681899	ENSG00000171476.19	1.38202	2.60634	1.32067e-05	0.000206577	HOPX
chr3:4490891-4493163	ENSG00000231249.1	1.38173	2.60581	2.20246e-06	4.25074e-05	ITPR1-AS1
chr5:181040225-181061523	ENSG00000165810.14	1.38101	2.6045	1.95924e-09	6.70794e-08	BTNL9
chr14:100539299-100587413	ENSG00000183092.13	1.37926	2.60135	0.00385057	0.025495	BEGAIN
chr11:71893410-71894433	ENSG00000228915.3	1.37899	2.60086	0.00146358	0.0116251	OR7E128P
chr3:11137093-11260775	ENSG00000196639.6	1.37743	2.59805	0.00582781	0.0352467	HRH1
chr18:12073232-12076596	ENSG00000256616.3	1.37452	2.59281	7.44747e-06	0.000125428	RP11-815J4.6
chr15:89627977-89655451	ENSG00000166813.12	1.37365	2.59125	5.98272e-05	0.00076674	KIF7
chr19:41454169-41500644	ENSG00000267107.4	1.37313	2.59032	3.0027e-06	5.58792e-05	PCAT19
chr12:6638075-6647460	ENSG00000111644.5	1.37066	2.58589	0.000646147	0.00587746	ACRBP
chr22:41925041-41926818	ENSG00000159958.3	1.36974	2.58423	0.00795254	0.0449996	TNFRSF13C
chr3:5156905-5187329	ENSG00000233912.1	1.36936	2.58355	0.0031809	0.0218062	AC026202.3
chr14:28936889-29028763	ENSG00000258028.1	1.36925	2.58337	0.000182931	0.002024	RP11-148E17.1
chr21:28116094-28228667	ENSG00000236532.3	1.36669	2.57879	0.000130115	0.0015175	AL035610.2
chr11:61539516-61542259	ENSG00000256443.1	1.36516	2.57605	5.83699e-05	0.000750623	RP11-794G24.1
chr4:158124474-158173050	ENSG00000164125.13	1.36448	2.57484	5.40837e-09	1.73503e-07	FAM198B
chrX:72133649-72141362	ENSG00000204131.7	1.36354	2.57315	8.35555e-06	0.000138672	NHSL2
chr13:50876686-50910594	ENSG00000233672.4	1.36335	2.57282	4.54255e-05	0.000607341	RNASEH2B-AS1
chr1:206507595-206589274	ENSG00000266094.4	1.36308	2.57234	5.76435e-10	2.10936e-08	RASSF5
chr10:102461395-102477045	ENSG00000138111.12	1.36251	2.57132	4.9404e-10	1.82741e-08	TMEM180
chrX:34627064-34657288	ENSG00000147027.3	1.35973	2.56638	1.02354e-13	5.95994e-12	TMEM47
chr15:80779343-80951776	ENSG00000103888.13	1.35958	2.5661	0.007039	0.0408877	CEMIP
chr20:58651434-58715410	ENSG00000254995.4	1.35891	2.56492	0.00160355	0.0125044	STX16-NPEPL1
chr22:35648395-35668409	ENSG00000221963.5	1.35857	2.56431	3.86736e-09	1.25923e-07	APOL6
chr8:22219721-22232341	ENSG00000168490.11	1.35773	2.56281	0.00661062	0.0390099	PHYHIP
chr6:24544104-24646155	ENSG00000137261.11	1.35732	2.56209	0.00671251	0.0394025	KIAA0319
chr4:183987678-183988750	ENSG00000248206.1	1.3571	2.5617	3.82148e-06	6.92846e-05	RP11-739P1.2
chrX:153075769-153076968	ENSG00000268883.2	1.35692	2.56137	0.000610892	0.00560363	PNMA6D
chr13:32400724-32428178	ENSG00000139597.14	1.35497	2.55791	0.00269602	0.0189712	N4BP2L1
chr3:119173518-119205153	ENSG00000114638.5	1.35451	2.55711	0.00357555	0.0240262	UPK1B
chr17:72642731-72644490	ENSG00000263893.2	1.35215	2.55292	3.96876e-05	0.000543056	CTD-3010D24.3
chr21:41420515-41459214	ENSG00000157601.11	1.35162	2.55198	5.93992e-09	1.89286e-07	MX1
chr8:119873717-120050913	ENSG00000155792.7	1.34937	2.548	6.23487e-09	1.97895e-07	DEPTOR
chr2:177628069-178108339	ENSG00000128655.14	1.34828	2.54608	0.00513058	0.0319134	PDE11A
chr18:46917492-47098482	ENSG00000167216.14	1.34805	2.54567	2.80179e-05	0.000401031	KATNAL2
chr2:240449418-240456714	ENSG00000218416.4	1.34655	2.54303	0.000171525	0.00191283	PP14571
chr12:44508603-44913928	ENSG00000184613.8	1.34634	2.54266	0.00498451	0.0312031	NELL2
chr11:86833068-86837615	ENSG00000269895.1	1.33976	2.5311	0.00848717	0.047269	AP000654.4
chr7:983199-989640	ENSG00000073067.11	1.33943	2.53051	0.00703387	0.0408756	CYP2W1
chrX:13771456-13938638	ENSG00000046653.12	1.33896	2.52969	4.69364e-06	8.32061e-05	GPM6B
chrX:134566510-134764263	ENSG00000170965.7	1.33482	2.52244	0.00820439	0.0460369	PLAC1
chr21:41361943-41408943	ENSG00000183486.10	1.33419	2.52134	0.000530866	0.00498223	MX2
chrX:153072482-153075018	ENSG00000235961.4	1.33315	2.51952	1.04726e-06	2.16248e-05	PNMA6A
chr4:70518540-70532742	ENSG00000187689.7	1.33093	2.51564	0.00130551	0.0105802	AMTN
chrX:129982610-130057663	ENSG00000085185.13	1.33092	2.51563	1.96888e-09	6.73133e-08	BCORL1
chr1:205504599-205532793	ENSG00000117266.13	1.32682	2.50849	1.01313e-09	3.61344e-08	CDK18
chr15:70829130-70854159	ENSG00000166173.10	1.32501	2.50535	1.34149e-11	6.11513e-10	LARP6
chr2:159768630-159798255	ENSG00000241399.4	1.3239	2.50342	1.26342e-08	3.82253e-07	CD302
chr2:151832776-152099079	ENSG00000182389.16	1.32253	2.50104	0.00822798	0.0461476	CACNB4
chr11:7665104-7674208	ENSG00000166394.12	1.32029	2.49716	5.92512e-12	2.81908e-10	CYB5R2
chr1:111346288-111353013	ENSG00000173947.11	1.31926	2.49539	3.0868e-11	1.35299e-09	PIFO
chr22:42074251-42079441	ENSG00000177096.6	1.31898	2.4949	0.0018477	0.0140557	FAM109B
chrX:49589496-49606109	ENSG00000205777.15	1.31838	2.49386	0.000188972	0.00207739	GAGE1
chr2:158171081-158456753	ENSG00000153237.15	1.31676	2.49106	3.0588e-07	7.10711e-06	CCDC148
chr22:21103016-21121784	ENSG00000169668.9	1.31631	2.49029	1.97218e-09	6.73297e-08	BCRP2
chr3:196142636-196160890	ENSG00000224652.1	1.31016	2.47969	8.12427e-05	0.00100067	LINC00885
chr10:89392546-89406486	ENSG00000185745.9	1.30635	2.47315	4.49947e-08	1.22644e-06	IFIT1
chrX:149881141-149885835	ENSG00000156009.7	1.30567	2.47199	0.000235323	0.00250412	MAGEA8
chr2:241970683-241977276	ENSG00000237940.3	1.30471	2.47034	0.00763267	0.043523	AC093642.3
chr11:94543840-94549898	ENSG00000196371.3	1.30361	2.46846	2.73138e-08	7.71752e-07	FUT4
chr3:173398448-174286644	ENSG00000169760.15	1.30292	2.46727	0.000120793	0.00142316	NLGN1
chrX:5890026-6228863	ENSG00000146938.12	1.30208	2.46585	0.000138651	0.00160376	NLGN4X
chr9:110365251-110579880	ENSG00000165124.15	1.30034	2.46287	0.000268591	0.00280109	SVEP1
chr22:45284982-45295874	ENSG00000100373.7	1.29971	2.46179	5.87621e-11	2.47078e-09	UPK3A
chr1:48295374-48472208	ENSG00000132122.9	1.29885	2.46033	1.65127e-05	0.000251869	SPATA6
chr7:130486171-130506292	ENSG00000106484.12	1.29573	2.455	6.15979e-08	1.63614e-06	MEST
chrX:100913445-100928909	ENSG00000182489.8	1.29483	2.45348	6.9279e-05	0.000875388	XKRX
chr12:121020292-121039242	ENSG00000135114.10	1.29473	2.4533	3.65519e-05	0.00050535	OASL
chr20:16576068-16579615	ENSG00000273998.1	1.2938	2.45174	0.000123665	0.00145219	RP4-777L9.2
chr9:97501180-97601741	ENSG00000136842.11	1.29085	2.44672	7.96518e-07	1.69593e-05	TMOD1
chr6:136999971-137045180	ENSG00000016402.10	1.29076	2.44657	2.44842e-07	5.80155e-06	IL20RA
chr11:46380756-46383799	ENSG00000110492.13	1.2865	2.43935	0.0020396	0.0151825	MDK
chr2:42048020-42058528	ENSG00000162878.10	1.28526	2.43726	2.73022e-09	9.13841e-08	PKDCC
chr19:37817411-37826638	ENSG00000267640.3	1.28128	2.43055	0.00240935	0.0173624	CTD-2554C21.2
chr4:78646217-78682699	ENSG00000251442.3	1.28098	2.43004	0.000777419	0.00688435	LINC01094
chr1:151702405-151716814	ENSG00000159409.12	1.28017	2.42867	0.00630387	0.0375284	CELF3
chrX:152638183-152657534	ENSG00000268089.2	1.27685	2.4231	1.01821e-06	2.11343e-05	GABRQ
chr14:22883165-22887686	ENSG00000139890.7	1.27475	2.41957	3.26709e-06	6.02373e-05	REM2
chr16:54283304-54286763	ENSG00000177508.11	1.27139	2.41393	1.08118e-10	4.35604e-09	IRX3
chr6:2663629-2750966	ENSG00000145949.9	1.27116	2.41355	0.00063639	0.00579877	MYLK4
chr14:31420758-31452883	ENSG00000250365.4	1.27045	2.41237	0.00201284	0.0150488	CTD-2213F21.2
chr8:23841915-23854807	ENSG00000159167.9	1.2692	2.41028	0.000204172	0.00222406	STC1
chr19:8065402-8149846	ENSG00000142449.10	1.26681	2.40629	0.00261657	0.0184937	FBN3
chrX:104112526-104115846	ENSG00000166707.8	1.26671	2.40612	0.000278411	0.00288814	ZCCHC18
chrX:54445454-54496166	ENSG00000102302.7	1.26595	2.40486	5.40488e-10	1.98999e-08	FGD1
chr16:56989498-57083524	ENSG00000140853.13	1.26374	2.40118	6.55363e-07	1.42324e-05	NLRC5
chr11:118264593-118266817	ENSG00000280032.1	1.26251	2.39913	0.000242174	0.00256447	RP11-832A4.7
chr12:8681691-8783095	ENSG00000166532.13	1.26234	2.39885	5.01934e-12	2.40246e-10	RIMKLB
chr16:56643705-56644786	ENSG00000205361.6	1.26089	2.39643	1.45365e-05	0.000224879	MT1DP
chr10:69801932-69959148	ENSG00000197467.11	1.26044	2.39569	0.00156648	0.0122937	COL13A1
chr10:119207589-119455619	ENSG00000198873.11	1.26036	2.39556	1.275e-05	0.000200877	GRK5
chr4:112818109-113383735	ENSG00000145362.14	1.26014	2.39519	2.44175e-05	0.000355883	ANK2
chr16:19114383-19121629	ENSG00000205730.6	1.26011	2.39514	5.36055e-07	1.18896e-05	ITPRIPL2
chr19:6494319-6502584	ENSG00000104833.8	1.25829	2.39212	0.00346132	0.0234067	TUBB4A
chr19:15451624-15464571	ENSG00000105122.10	1.25789	2.39146	1.76532e-05	0.000266546	RASAL3
chr3:98795941-98901689	ENSG00000057019.13	1.25642	2.38903	3.13551e-09	1.03788e-07	DCBLD2
chr2:31173056-31233858	ENSG00000214711.7	1.25052	2.37926	0.000237693	0.00252709	CAPN14
chr12:104802553-104928655	ENSG00000136052.7	1.24935	2.37733	1.31778e-05	0.000206259	SLC41A2
chr2:31334321-31414715	ENSG00000158125.7	1.24879	2.37642	1.38108e-08	4.13667e-07	XDH
chr2:97094935-97097433	ENSG00000279791.1	1.24807	2.37523	0.00143224	0.0114103	RP11-499E14.1
chrX:44148665-44343672	ENSG00000183690.12	1.24753	2.37434	1.45772e-05	0.000225073	EFHC2
chr3:149229431-149276664	ENSG00000240216.5	1.24624	2.37222	0.00854621	0.0475535	CPHL1P
chr1:65792514-66374278	ENSG00000184588.15	1.24622	2.3722	8.54907e-08	2.22872e-06	PDE4B
chr5:136028895-136063817	ENSG00000120708.14	1.24551	2.37102	0.000357825	0.00358005	TGFBI
chr2:157526767-157629005	ENSG00000123612.13	1.2451	2.37035	0.00366113	0.0245017	ACVR1C
chr7:23101228-23105703	ENSG00000230658.1	1.24151	2.36446	3.71387e-09	1.21421e-07	KLHL7-AS1
chr7:107044649-107161811	ENSG00000005249.10	1.24013	2.36219	3.61683e-09	1.18573e-07	PRKAR2B
chr16:57249039-57284661	ENSG00000102934.7	1.23976	2.3616	1.90863e-09	6.5446e-08	PLLP
chr12:121580792-121593504	ENSG00000256742.1	1.23785	2.35847	0.00106641	0.00895489	RP13-941N14.1
chr10:104031286-104086002	ENSG00000065618.14	1.2372	2.3574	0.000871848	0.00756529	COL17A1
chr9:136322303-136327323	ENSG00000262075.3	1.23685	2.35683	0.00545474	0.0335241	DKFZP434A062
chr2:111207776-111495048	ENSG00000172965.12	1.23678	2.35671	3.36299e-07	7.73875e-06	MIR4435-1HG
chr6:24428177-24489622	ENSG00000112293.12	1.23471	2.35335	2.94458e-05	0.000417722	GPLD1
chr11:61752649-61788518	ENSG00000124920.11	1.23293	2.35044	7.29427e-05	0.000913894	MYRF
chr2:188297492-188297588	ENSG00000207951.1	1.23225	2.34933	0.0033372	0.0227085	MIR561
chr17:58337246-58415766	ENSG00000265148.3	1.23146	2.34804	3.73282e-07	8.52422e-06	BZRAP1-AS1
chr1:153561340-153567890	ENSG00000196754.8	1.23114	2.34753	0.000144238	0.00165797	S100A2
chr21:32277863-32280988	ENSG00000227256.1	1.23093	2.34718	0.00604181	0.0362832	MIS18A-AS1
chr2:25042130-25159137	ENSG00000084710.11	1.23076	2.34691	7.51874e-09	2.3614e-07	EFR3B
chr13:113820558-113864067	ENSG00000183087.12	1.23025	2.34608	7.84818e-07	1.674e-05	GAS6
chr7:128937989-128950035	ENSG00000128604.16	1.22798	2.34239	4.33703e-10	1.6117e-08	IRF5
chr21:34370802-34375348	ENSG00000225555.1	1.22745	2.34153	0.00152267	0.0120147	AP000320.6
chr17:58301231-58328760	ENSG00000005379.13	1.22736	2.34139	8.7935e-06	0.000144438	BZRAP1
chr2:241881366-242078722	ENSG00000233806.5	1.22705	2.34088	0.00048044	0.00458815	LINC01237
chr14:96392111-96489427	ENSG00000140057.6	1.22598	2.33915	1.34192e-08	4.02945e-07	AK7
chr1:20664016-20718017	ENSG00000117245.10	1.22591	2.33903	0.00182858	0.0139368	KIF17
chrX:134769567-134797232	ENSG00000156504.14	1.22459	2.33689	3.01492e-11	1.32878e-09	FAM122B
chr2:230416266-230543183	ENSG00000067066.14	1.22454	2.33681	7.02359e-11	2.89808e-09	SP100
chr22:39292988-39295563	ENSG00000224794.1	1.22307	2.33442	0.00704283	0.0409	RP3-333H23.8
chr11:12377185-12530801	ENSG00000197702.9	1.22239	2.33332	1.09102e-06	2.24701e-05	PARVA
chr2:87755955-87825952	ENSG00000185304.13	1.2217	2.33222	0.000465264	0.00446818	RGPD2
chr6:161347420-162727771	ENSG00000185345.16	1.22117	2.33135	2.90286e-09	9.6354e-08	PARK2
chr13:49982552-50125541	ENSG00000231607.6	1.22042	2.33014	1.07181e-09	3.80008e-08	DLEU2
chrX:153461560-153495516	ENSG00000213397.8	1.22026	2.32988	0.00191308	0.014484	HAUS7
chr5:79689877-79800222	ENSG00000164309.12	1.21851	2.32706	0.000217749	0.00234843	CMYA5
chr1:210374154-210374267	ENSG00000200972.1	1.21806	2.32634	0.00152547	0.0120328	RNU5A-8P
chr19:50649445-50659310	ENSG00000235034.4	1.21636	2.3236	0.000182739	0.00202281	C19orf81
chr4:9826224-10054875	ENSG00000109667.9	1.21146	2.31573	0.000159315	0.00179423	SLC2A9
chr1:156446412-156456466	ENSG00000236947.3	1.21047	2.31414	0.000275308	0.00286215	RP11-98G7.1
chr3:49857989-49870222	ENSG00000164076.14	1.2084	2.31081	0.00726772	0.0418803	CAMKV
chr1:151540516-151561855	ENSG00000232536.1	1.20813	2.31038	0.000166858	0.0018695	RP11-74C1.4
chr8:86217626-86321146	ENSG00000164893.6	1.208	2.31018	0.00313069	0.0215298	SLC7A13
chr11:64555626-64572875	ENSG00000168065.13	1.20758	2.3095	0.00288878	0.0201206	SLC22A11
chr2:218419092-218453295	ENSG00000127831.8	1.20587	2.30677	0.00172803	0.0132955	VIL1
chr22:50170731-50180294	ENSG00000073150.11	1.20579	2.30663	3.25062e-08	9.05827e-07	PANX2
chr6:46549580-46652830	ENSG00000146233.5	1.2054	2.30602	0.00128586	0.0104419	CYP39A1
chrX:72127110-72131901	ENSG00000242732.4	1.20524	2.30575	4.02442e-06	7.27435e-05	RGAG4
chr3:100179567-100181732	ENSG00000261533.2	1.20394	2.30369	0.00705375	0.0409436	RP11-15N24.4
chr16:2340922-2426699	ENSG00000238098.6	1.20143	2.29968	1.97467e-05	0.000294624	ABCA17P
chr9:121207800-121332843	ENSG00000148180.14	1.20064	2.29842	0.000370071	0.00368296	GSN
chr18:68734732-69055189	ENSG00000150636.13	1.199	2.2958	1.03381e-06	2.14097e-05	CCDC102B
chr1:17066761-17119435	ENSG00000117115.10	1.19782	2.29393	1.4273e-06	2.85365e-05	PADI2
chr18:46334224-46463140	ENSG00000141622.11	1.19716	2.29288	9.07033e-07	1.90413e-05	RNF165
chr3:12734707-12769457	ENSG00000088726.13	1.19712	2.29281	0.00543715	0.0334476	TMEM40
chr3:52495338-52524495	ENSG00000010327.8	1.19634	2.29158	2.02886e-06	3.95396e-05	STAB1
chr14:50335993-50416461	ENSG00000100490.7	1.19584	2.29079	2.50906e-06	4.76184e-05	CDKL1
chr12:79341205-79503396	ENSG00000257894.2	1.19582	2.29075	8.13144e-05	0.00100104	RP1-78O14.1
chr10:28677342-28682939	ENSG00000095739.9	1.1954	2.29008	6.81479e-06	0.00011575	BAMBI
chr15:63390230-63438320	ENSG00000259459.3	1.19104	2.28317	0.000188709	0.00207545	RP11-321G12.1
chrX:101627868-101628523	ENSG00000261101.2	1.1894	2.28058	0.00173909	0.0133654	RP4-545K15.5
chr2:183078759-183100005	ENSG00000162999.10	1.1866	2.27616	4.95019e-07	1.10511e-05	DUSP19
chr3:111674676-111846447	ENSG00000240891.4	1.18567	2.27469	2.56074e-07	6.0378e-06	PLCXD2
chr3:50362802-50504244	ENSG00000007402.9	1.18171	2.26846	6.58598e-07	1.42897e-05	CACNA2D2
chr15:68930525-69062743	ENSG00000255346.7	1.18101	2.26736	2.27183e-09	7.69017e-08	NOX5
chr8:139600838-139703041	ENSG00000169427.4	1.18039	2.26638	0.0003749	0.00372132	KCNK9
chr16:2009926-2020592	ENSG00000183971.5	1.17922	2.26454	0.00018162	0.00201228	NPW
chr19:12838534-12874951	ENSG00000105613.7	1.17721	2.26139	1.60513e-07	3.93585e-06	MAST1
chr15:82659281-82709914	ENSG00000103723.10	1.17553	2.25876	0.001826	0.013926	AP3B2
chr2:26173091-26189663	ENSG00000157833.10	1.17443	2.25704	1.98414e-08	5.76967e-07	GAREML
chr8:25841730-26045397	ENSG00000221818.6	1.17388	2.25617	0.0005513	0.00514175	EBF2
chr4:113451032-113761927	ENSG00000145349.14	1.17294	2.2547	4.07386e-10	1.52099e-08	CAMK2D
chrX:152166234-152451358	ENSG00000011677.10	1.1728	2.25448	8.17582e-09	2.55103e-07	GABRA3
chr22:23834503-23839128	ENSG00000099958.12	1.17188	2.25306	8.32353e-06	0.000138255	DERL3
chr13:49495961-49528987	ENSG00000136147.14	1.16945	2.24925	6.90954e-07	1.48972e-05	PHF11
chr6:166383189-166384824	ENSG00000261420.1	1.16461	2.24173	0.000432158	0.00420765	RP1-168L15.5
chr1:234724042-234731643	ENSG00000227630.2	1.16461	2.24173	5.36932e-05	0.000701795	LINC01132
chr3:46669189-46693701	ENSG00000178038.14	1.16228	2.2381	5.27943e-07	1.17205e-05	ALS2CL
chr3:19879476-19947009	ENSG00000163576.15	1.16168	2.23718	7.58829e-06	0.00012753	EFHB
chr1:108648295-108661526	ENSG00000162639.13	1.16098	2.23609	8.4078e-09	2.61659e-07	HENMT1
chr20:45747944-45791932	ENSG00000124116.16	1.15757	2.23082	0.00440542	0.0283035	WFDC3
chrX:40735400-40738701	ENSG00000234636.2	1.15713	2.23013	1.33008e-07	3.33664e-06	MED14OS
chr16:33687330-33698504	ENSG00000260518.1	1.1548	2.22654	2.54411e-06	4.82043e-05	BMS1P8
chr15:38488103-38564806	ENSG00000172575.9	1.15448	2.22604	5.93052e-05	0.000761015	RASGRP1
chrX:132626016-132961395	ENSG00000171004.15	1.1541	2.22546	1.81737e-05	0.000273543	HS6ST2
chr7:106285480-106286326	ENSG00000273320.1	1.15384	2.22505	1.31007e-07	3.28989e-06	RP11-22N19.2
chr3:123610049-123884331	ENSG00000065534.16	1.15219	2.22252	1.24055e-09	4.35958e-08	MYLK
chrX:74421461-74533917	ENSG00000147100.7	1.15117	2.22095	9.8582e-09	3.04029e-07	SLC16A2
chrX:136909475-137021618	ENSG00000234062.5	1.14956	2.21846	3.37772e-05	0.000471895	RP11-308D16.2
chrX:47658853-47660377	ENSG00000267064.1	1.14869	2.21713	0.000539342	0.00505188	UXT-AS1
chr15:92393828-92468728	ENSG00000140557.9	1.14789	2.2159	0.00474368	0.0299857	ST8SIA2
chr10:95237572-95291024	ENSG00000107438.6	1.1478	2.21576	3.11811e-09	1.03355e-07	PDLIM1
chr7:107923818-108003255	ENSG00000091136.11	1.14572	2.21257	7.15404e-05	0.00090016	LAMB1
chr10:44997698-45001022	ENSG00000165511.5	1.14399	2.20991	0.000171322	0.00191235	C10orf25
chr20:18383369-18467185	ENSG00000089091.14	1.14299	2.20839	0.000101004	0.00121591	DZANK1
chr12:109714228-109770507	ENSG00000139438.5	1.14097	2.20529	2.70771e-07	6.34682e-06	FAM222A
chr1:93992837-94121132	ENSG00000198691.9	1.13898	2.20225	0.000768483	0.0068116	ABCA4
chr5:139367196-139383300	ENSG00000170482.14	1.13873	2.20188	1.21599e-05	0.000192722	SLC23A1
chr1:143736066-143739506	ENSG00000232721.2	1.13681	2.19894	6.389e-06	0.000109607	RP11-403I13.5
chr1:1203511-1206691	ENSG00000186891.11	1.13446	2.19537	2.27188e-07	5.41001e-06	TNFRSF18
chr17:79915252-79926725	ENSG00000262585.1	1.13441	2.19528	2.38333e-06	4.56303e-05	RP11-353N14.5
chr20:26187635-26251526	ENSG00000227195.6	1.13434	2.19518	0.00563281	0.0343451	MIR663AHG
chr11:6621323-6655854	ENSG00000166341.7	1.13361	2.19406	7.64304e-06	0.00012836	DCHS1
chr17:60079309-60088695	ENSG00000267416.1	1.13351	2.19391	0.00742736	0.0425854	CTD-2319I12.2
chr11:88293592-88337787	ENSG00000109861.13	1.13285	2.19291	4.7407e-05	0.000628557	CTSC
chr18:9708165-9862551	ENSG00000168461.10	1.13237	2.19218	1.9088e-09	6.5446e-08	RAB31
chr16:77722492-77742260	ENSG00000140876.9	1.13207	2.19173	1.74459e-07	4.26472e-06	NUDT7
chr12:12661061-12696187	ENSG00000183150.5	1.13132	2.19059	0.000109984	0.00131148	GPR19
chr11:124264827-124265867	ENSG00000255298.2	1.12465	2.18049	7.51248e-05	0.000935425	OR8G5
chr22:31122923-31134696	ENSG00000185133.11	1.12319	2.17828	0.000315479	0.00321827	INPP5J
chr10:49734644-49762379	ENSG00000197444.7	1.12311	2.17815	0.000255436	0.00268354	OGDHL
chrX:132218507-132432862	ENSG00000232160.4	1.12048	2.17419	6.12398e-06	0.000105819	RAP2C-AS1
chr8:95268836-95653710	ENSG00000253773.2	1.12018	2.17375	9.72433e-05	0.00117477	C8orf37-AS1
chr9:136361903-136373644	ENSG00000187796.11	1.12015	2.1737	1.66141e-06	3.2942e-05	CARD9
chr12:54009106-54012362	ENSG00000037965.5	1.11784	2.17023	7.12339e-05	0.00089772	HOXC8
chr12:25939329-25959442	ENSG00000246695.5	1.11704	2.16901	7.62323e-05	0.000947243	RASSF8-AS1
chr14:24366911-24379604	ENSG00000100968.11	1.11657	2.16831	0.00189073	0.0143374	NFATC4
chr13:43823909-43874926	ENSG00000151773.10	1.11616	2.16769	1.04702e-08	3.20837e-07	CCDC122
chr21:30214006-30216073	ENSG00000156284.5	1.11473	2.16555	0.0012839	0.0104333	CLDN8
chr3:195655565-195657927	ENSG00000229178.1	1.11294	2.16285	0.000384328	0.00380229	AC069513.4
chr5:58974657-60488076	ENSG00000113448.14	1.11241	2.16207	0.000105529	0.00126339	PDE4D
chr3:167735430-167825568	ENSG00000163536.10	1.10806	2.15555	0.00251411	0.0179231	SERPINI1
chr4:158170752-158202877	ENSG00000248429.3	1.10779	2.15515	4.7166e-08	1.27545e-06	RP11-597D13.9
chr20:46557823-46670139	ENSG00000158296.11	1.10691	2.15384	5.49009e-06	9.60445e-05	SLC13A3
chr4:152618632-152680165	ENSG00000170006.9	1.10615	2.1527	7.29756e-05	0.000913894	TMEM154
chr20:35558866-35607494	ENSG00000088340.13	1.10561	2.1519	7.67739e-06	0.000128756	FER1L4
chr10:100463041-100483744	ENSG00000075290.7	1.10508	2.15111	0.00193764	0.0146322	WNT8B
chr22:30240447-30246851	ENSG00000128342.4	1.10265	2.14749	9.1635e-06	0.000149591	LIF
chr3:49549306-49554366	ENSG00000226913.1	1.10229	2.14696	0.00545373	0.0335241	BSN-AS2
chr3:80761042-80788963	ENSG00000242828.1	1.10181	2.14623	0.000512302	0.00485062	RP11-47P18.1
chr3:52245793-52250595	ENSG00000164088.15	1.09989	2.14338	1.04207e-08	3.19729e-07	PPM1M
chr11:27365961-27472775	ENSG00000205213.11	1.09916	2.14229	1.35691e-09	4.75455e-08	LGR4
chr2:69013178-69249327	ENSG00000169604.17	1.09866	2.14156	3.96232e-07	9.01389e-06	ANTXR1
chr2:27123789-27130812	ENSG00000143994.11	1.09707	2.13919	1.1804e-05	0.000187829	ABHD1
chr9:37078813-37079776	ENSG00000260100.1	1.09614	2.13781	0.00335603	0.0228042	RP11-220I1.5
chr9:115739663-115744239	ENSG00000228714.2	1.09525	2.1365	5.52808e-05	0.000719794	RP11-284G10.1
chr2:135510546-135511943	ENSG00000235651.1	1.09479	2.13581	0.00169362	0.0130832	AC064850.4
chrX:50204765-50351910	ENSG00000147082.15	1.09434	2.13516	1.72633e-06	3.41443e-05	CCNB3
chr4:87473335-87529504	ENSG00000152583.10	1.09355	2.13399	0.00403901	0.0264972	SPARCL1
chrX:72777608-72779097	ENSG00000269911.1	1.09334	2.13368	1.30663e-05	0.000204917	FAM226B
chr17:39173456-39197703	ENSG00000067191.13	1.09245	2.13236	6.40857e-05	0.000817102	CACNB1
chr10:17641284-17643878	ENSG00000260589.1	1.09223	2.13203	0.000150325	0.00171313	STAM-AS1
chr1:26993707-27000898	ENSG00000253368.3	1.09162	2.13113	2.44724e-07	5.80155e-06	TRNP1
chr2:54724542-54972018	ENSG00000214595.9	1.09154	2.13101	2.25078e-06	4.33003e-05	EML6
chrX:107123427-107206433	ENSG00000198088.8	1.09151	2.13096	2.18937e-07	5.26065e-06	NUP62CL
chr20:49982999-49988886	ENSG00000124216.3	1.09025	2.12911	0.000451161	0.00435546	SNAI1
chr17:27351858-27352584	ENSG00000265683.1	1.08993	2.12863	0.00018045	0.00200117	RP11-173M1.5
chr20:25006230-25058182	ENSG00000154930.12	1.08861	2.1267	3.98289e-05	0.000544056	ACSS1
chr12:110502200-110532084	ENSG00000151164.16	1.08728	2.12473	2.3279e-06	4.46047e-05	RAD9B
chr6:122471923-122484161	ENSG00000279114.1	1.08719	2.12459	0.00112102	0.0093316	RP3-425C14.5
chr2:85399146-85418432	ENSG00000042493.13	1.08662	2.12376	0.005308	0.0328246	CAPG
chr20:17493906-17569220	ENSG00000125864.9	1.08456	2.12073	1.11997e-05	0.000179285	BFSP1
chr3:15255650-15341368	ENSG00000131370.13	1.08378	2.11958	2.41395e-08	6.89387e-07	SH3BP5
chr2:47331060-47344517	ENSG00000236824.1	1.08373	2.11951	0.000496557	0.00473262	BCYRN1
chr7:26398593-26494256	ENSG00000214870.6	1.08322	2.11876	9.72963e-07	2.02302e-05	AC004540.5
chr11:68008578-68028696	ENSG00000006534.13	1.08271	2.11801	1.17597e-05	0.000187247	ALDH3B1
chr17:4704230-4705529	ENSG00000244184.1	1.08256	2.11779	3.77908e-06	6.85679e-05	RP11-314A20.2
chr16:30026614-30052978	ENSG00000149926.11	1.0825	2.1177	0.00247069	0.0176979	FAM57B
chr1:74026031-74198187	ENSG00000162620.13	1.08087	2.11531	0.0003126	0.00319297	LRRIQ3
chr3:57693205-57696596	ENSG00000241933.1	1.08032	2.1145	0.00651924	0.0386184	RP11-755B10.3
chr11:125445761-125496310	ENSG00000149557.10	1.0802	2.11433	0.0076553	0.043631	FEZ1
chr20:33985617-33988989	ENSG00000276073.1	1.07979	2.11373	2.5492e-05	0.000368847	RP5-1125A11.7
chr3:59749310-61251450	ENSG00000189283.7	1.07835	2.11162	9.54938e-07	1.99354e-05	FHIT
chr11:113974881-113990313	ENSG00000166736.9	1.07773	2.11071	1.84911e-05	0.000277622	HTR3A
chrX:152914442-152973480	ENSG00000147394.16	1.0776	2.11052	7.32554e-05	0.000916918	ZNF185
chr1:6461151-6466195	ENSG00000215788.7	1.07758	2.11049	0.00907743	0.0497347	TNFRSF25
chr7:27181510-27185223	ENSG00000005073.5	1.07744	2.11029	0.000505718	0.00480081	HOXA11
chr12:96194382-96269835	ENSG00000111145.5	1.07731	2.1101	0.000132978	0.00154412	ELK3
chr16:32454612-32458758	ENSG00000261541.1	1.07653	2.10896	0.00171611	0.0132228	RP11-626K17.3
chr1:6101793-6180123	ENSG00000116254.15	1.0748	2.10643	0.000124626	0.00146134	CHD5
chr2:95851166-95991793	ENSG00000174501.12	1.07394	2.10517	9.06235e-05	0.00110428	ANKRD36C
chr7:27184518-27189167	ENSG00000240990.7	1.07353	2.10458	0.00357602	0.0240262	HOXA11-AS
chr2:113058638-113064748	ENSG00000136695.12	1.07304	2.10387	0.00459674	0.0293123	IL36RN
chr12:98735422-99984237	ENSG00000185046.16	1.07271	2.10338	6.67635e-07	1.44465e-05	ANKS1B
chrX:43948776-43973504	ENSG00000124479.8	1.07196	2.10229	0.000607878	0.0055824	NDP
chr11:129375940-129452279	ENSG00000043039.6	1.07138	2.10144	7.79055e-05	0.000966009	BARX2
chrX:11137544-11665701	ENSG00000047648.19	1.07026	2.09981	2.44487e-06	4.65698e-05	ARHGAP6
chr2:130916651-131047263	ENSG00000136002.14	1.06945	2.09864	3.55366e-08	9.83193e-07	ARHGEF4
chr2:112641832-112645690	ENSG00000237753.1	1.06836	2.09705	3.84791e-05	0.000528029	FLJ42351
chr7:53655509-53811931	ENSG00000205628.2	1.06789	2.09637	7.14141e-07	1.53656e-05	LINC01446
chr1:71081324-71463501	ENSG00000229956.7	1.06778	2.09621	0.000182198	0.00201775	ZRANB2-AS2
chr2:74148039-74150061	ENSG00000225439.2	1.06626	2.09399	0.0020862	0.0154477	BOLA3-AS1
chr10:79904898-79931801	ENSG00000242600.4	1.06589	2.09347	0.000161745	0.00181902	MBL1P
chrX:103687284-103691772	ENSG00000231154.1	1.06527	2.09256	0.00594782	0.0358457	MORF4L2-AS1
chr3:183451857-183451988	ENSG00000201229.1	1.06492	2.09205	0.00803156	0.0453222	SNORA63
chr2:11740997-11745301	ENSG00000230790.2	1.06417	2.09096	0.00728982	0.0419512	AC012456.4
chr3:120392293-120451253	ENSG00000163430.7	1.06411	2.09088	0.00117479	0.00970489	FSTL1
chr2:227221052-227325164	ENSG00000236432.5	1.06259	2.08868	0.000360759	0.0036029	AC097662.2
chr2:189560579-189580887	ENSG00000138449.8	1.06258	2.08867	0.000956405	0.00816287	SLC40A1
chr11:61950370-61965515	ENSG00000167995.13	1.0605	2.08565	3.10584e-05	0.000438778	BEST1
chr16:32781883-32784138	ENSG00000278950.1	1.05963	2.0844	0.000395014	0.00389192	RP11-67H24.3
chr6:113969701-114340738	ENSG00000228624.5	1.05949	2.0842	0.00721189	0.0416423	RP3-399L15.3
chr7:89882353-90211635	ENSG00000227646.5	1.05859	2.08289	4.23723e-05	0.000571942	STEAP2-AS1
chrX:96684712-97604997	ENSG00000147202.15	1.05838	2.08259	7.05052e-09	2.22897e-07	DIAPH2
chr2:180982018-181076232	ENSG00000170035.13	1.05711	2.08076	9.92079e-09	3.05565e-07	UBE2E3
chr2:104746640-104757719	ENSG00000234177.3	1.05632	2.07962	7.36388e-08	1.93875e-06	LINC01114
chr11:85694224-85811159	ENSG00000137501.14	1.05578	2.07884	0.00312782	0.0215224	SYTL2
chr21:28439346-28674848	ENSG00000232855.4	1.05162	2.07286	0.00259251	0.0183562	AF131217.1
chr16:76277278-76559238	ENSG00000152910.16	1.05137	2.07249	0.00315674	0.0216716	CNTNAP4
chr2:74549026-74557536	ENSG00000115325.11	1.05126	2.07234	3.9054e-06	7.07525e-05	DOK1
chrX:15464246-15556529	ENSG00000102010.12	1.05076	2.07162	0.00231994	0.0168245	BMX
chr1:27379176-27383380	ENSG00000174950.8	1.04733	2.0667	0.00203112	0.0151456	CD164L2
chr14:105526603-105530202	ENSG00000184986.8	1.04662	2.06569	9.52929e-05	0.00115425	TMEM121
chr16:90039761-90047625	ENSG00000222019.5	1.04401	2.06196	0.0013521	0.0108911	URAHP
chr3:194296465-194312704	ENSG00000214145.4	1.04335	2.06101	0.00120884	0.00993477	LINC00887
chr10:44959792-44995891	ENSG00000107551.18	1.04315	2.06073	1.73706e-07	4.25065e-06	RASSF4
chr17:69551358-69553861	ENSG00000267194.1	1.04234	2.05956	3.4153e-06	6.25842e-05	RP1-193H18.2
chr14:75278774-75282230	ENSG00000170345.7	1.04079	2.05735	0.000436597	0.00423011	FOS
chr19:41998814-42069498	ENSG00000105737.7	1.03928	2.0552	0.00169887	0.0131111	GRIK5
chr19:40393768-40413366	ENSG00000105227.12	1.03842	2.05398	0.000112334	0.00133618	PRX
chrX:40648306-40735531	ENSG00000180182.8	1.03836	2.05389	1.88988e-08	5.52918e-07	MED14
chr7:100400853-100428679	ENSG00000078487.15	1.0367	2.05153	3.40866e-06	6.25103e-05	ZCWPW1
chrX:54933134-54998534	ENSG00000158571.8	1.0361	2.05067	0.00233648	0.0168983	PFKFB1
chr2:201183132-201229406	ENSG00000003400.12	1.03583	2.0503	0.000127767	0.00149595	CASP10
chr3:37753689-37861738	ENSG00000235257.6	1.03543	2.04973	6.59932e-06	0.000112811	ITGA9-AS1
chr20:37101226-37179559	ENSG00000101353.12	1.03531	2.04955	0.00151982	0.0120001	MROH8
chrX:155276211-155334646	ENSG00000155962.10	1.03463	2.04858	4.50469e-05	0.00060328	CLIC2
chr20:44963794-44966402	ENSG00000227477.1	1.03414	2.04789	0.000404687	0.0039725	STK4-AS1
chr7:23246563-23275108	ENSG00000136235.13	1.0341	2.04783	4.71299e-05	0.000625923	GPNMB
chr21:39445855-39515506	ENSG00000185437.11	1.03168	2.0444	5.46698e-07	1.2092e-05	SH3BGR
chr8:135457457-135647610	ENSG00000131773.11	1.02868	2.04016	2.56378e-08	7.27835e-07	KHDRBS3
chr12:6789472-6820808	ENSG00000010610.7	1.02727	2.03816	0.00541898	0.0333643	CD4
chr14:21017221-21070872	ENSG00000165795.18	1.02645	2.03701	2.695e-08	7.62374e-07	NDRG2
chr13:51222367-51284241	ENSG00000150510.13	1.02606	2.03645	7.42518e-06	0.00012514	FAM124A
chr3:80764897-80789354	ENSG00000242781.1	1.02582	2.03612	0.00104055	0.00876843	RP11-47P18.2
chr15:57591941-57685364	ENSG00000263155.3	1.02555	2.03573	0.000249746	0.00262953	MYZAP
chr21:45827961-45836419	ENSG00000205424.1	1.02239	2.03128	0.00567017	0.0345289	AL592528.1
chr12:98485544-98503855	ENSG00000245017.2	1.02078	2.02902	0.000193098	0.00211885	RP11-181C3.1
chrX:138632955-139205006	ENSG00000129682.11	1.02046	2.02856	8.72816e-07	1.83875e-05	FGF13
chr22:24583750-24628968	ENSG00000100031.16	1.01875	2.02616	1.28156e-07	3.22845e-06	GGT1
chr6:40391586-40587465	ENSG00000156564.8	1.01847	2.02577	0.00158964	0.0124284	LRFN2
chr18:3603738-3608336	ENSG00000262001.1	1.01745	2.02433	0.000503984	0.00479005	DLGAP1-AS2
chr17:72323158-72592355	ENSG00000227036.4	1.01728	2.0241	0.000890974	0.00770332	LINC00511
chr20:38420588-38435333	ENSG00000196756.9	1.01392	2.01939	2.1022e-07	5.07155e-06	SNHG17
chr7:100177563-100214380	ENSG00000066923.15	1.01355	2.01887	6.73414e-05	0.000855421	STAG3
chr11:101915015-102001058	ENSG00000110318.11	1.01245	2.01734	0.00195972	0.0147438	KIAA1377
chr3:113532296-113629578	ENSG00000072858.8	1.01237	2.01722	7.82401e-05	0.00096817	SIDT1
chr22:37051736-37063389	ENSG00000100379.15	1.01196	2.01665	4.3138e-07	9.73024e-06	KCTD17
chr2:242087351-242088457	ENSG00000261186.2	1.01107	2.01541	7.80008e-05	0.000966208	RP11-341N2.1
chr5:35617844-35814611	ENSG00000152582.10	1.01085	2.01509	0.000554845	0.00516474	SPEF2
chr20:50794994-50882676	ENSG00000124243.15	1.01003	2.01395	2.69543e-07	6.32422e-06	BCAS4
chr1:58882868-58896665	ENSG00000232453.3	1.01	2.01391	0.00204224	0.015188	RP4-794H19.1
chr2:118132128-118186386	ENSG00000226856.3	1.00998	2.01388	0.00403195	0.0264653	AC093901.1
chrX:48761750-48773646	ENSG00000171433.9	1.00881	2.01225	0.0060057	0.036149	GLOD5
chr7:101162509-101165593	ENSG00000128564.6	1.0078	2.01085	0.00891044	0.0490443	VGF
chr9:34521040-34523041	ENSG00000168913.6	1.00769	2.01069	7.88517e-05	0.000973725	ENHO
chr12:105102472-105107179	ENSG00000257999.1	1.00764	2.01062	0.00658384	0.0388952	RP11-61E11.2
chr20:18794529-18796067	ENSG00000273148.1	1.00726	2.01009	8.92332e-06	0.000146269	RP5-1068E13.7
chr12:92146181-92189660	ENSG00000245904.3	1.0059	2.00819	1.68541e-05	0.000256089	RP11-796E2.4
chr20:44619522-44651742	ENSG00000196839.10	1.00381	2.00529	5.57305e-07	1.22812e-05	ADA
chr17:39057052-39112239	ENSG00000263818.3	1.00347	2.00481	0.000415392	0.00406592	CTD-2206N4.4
chr15:89361579-89398487	ENSG00000255571.4	1.00316	2.00439	0.000111802	0.00133051	LINC00925
chrX:48676596-48686871	ENSG00000015285.8	1.00173	2.0024	0.00242317	0.0174358	WAS
chr20:35172073-35177362	ENSG00000101000.4	1.00127	2.00176	2.11255e-06	4.09373e-05	PROCR
chrX:47483571-47484823	ENSG00000196741.5	1.00118	2.00164	5.67238e-07	1.24543e-05	CXorf24
chr8:60678778-60868028	ENSG00000171316.9	-1.00055	0.49981	0.000558236	0.00519025	CHD7
chr19:23914877-23945159	ENSG00000213967.8	-1.00099	0.499656	0.00019285	0.0021171	ZNF726
chr19:57850320-57888958	ENSG00000204514.7	-1.00247	0.499145	6.54554e-08	1.73283e-06	ZNF814
chr19:44671452-44684359	ENSG00000186567.10	-1.00359	0.498756	0.00660887	0.0390099	CEACAM19
chr19:32675407-32678300	ENSG00000186326.3	-1.00439	0.498482	1.89399e-05	0.000284003	RGS9BP
chr11:117178733-117197442	ENSG00000149577.13	-1.00477	0.49835	6.82367e-08	1.80247e-06	SIDT2
chr16:29820394-29848039	ENSG00000013364.16	-1.00779	0.497306	0.00479914	0.0302324	MVP
chr15:63121800-63142061	ENSG00000103642.9	-1.0085	0.497062	1.66344e-05	0.000253346	LACTB
chr15:43133524-43185146	ENSG00000137842.4	-1.00952	0.496712	1.30626e-07	3.28722e-06	TMEM62
chrY:6918682-6920791	ENSG00000273906.1	-1.01002	0.496539	4.11879e-05	0.000559109	RP11-115H13.1
chr3:172040554-172401665	ENSG00000075420.10	-1.01362	0.4953	3.54787e-08	9.82729e-07	FNDC3B
chr9:137039470-137046203	ENSG00000107281.7	-1.01371	0.495271	1.02979e-07	2.6302e-06	NPDC1
chr15:66702228-66782848	ENSG00000137834.12	-1.01403	0.495161	7.94108e-05	0.000979113	SMAD6
chr12:95076749-95217464	ENSG00000180263.11	-1.0154	0.49469	0.000630827	0.00575341	FGD6
chr1:23778405-23788232	ENSG00000057757.7	-1.01591	0.494515	2.59733e-05	0.000374679	PITHD1
chr15:26543552-26939539	ENSG00000166206.11	-1.01654	0.494302	2.99814e-05	0.000424817	GABRB3
chr14:61695540-61748258	ENSG00000100644.14	-1.01949	0.493289	0.00253115	0.0180016	HIF1A
chr8:18056426-18084968	ENSG00000104763.15	-1.02024	0.493034	2.17849e-08	6.31183e-07	ASAH1
chr15:82262811-82284930	ENSG00000188659.7	-1.02099	0.492777	0.000749241	0.00667318	FAM154B
chr19:52970445-53037898	ENSG00000242779.4	-1.02313	0.492049	1.51761e-07	3.72508e-06	ZNF702P
chr15:79844976-79897049	ENSG00000136371.7	-1.02352	0.491916	0.00379867	0.0252302	MTHFS
chr15:64841889-64868007	ENSG00000241839.7	-1.02524	0.491327	1.68643e-05	0.000256089	PLEKHO2
chr6:138404219-138422197	ENSG00000051620.8	-1.02595	0.491086	8.54239e-09	2.65502e-07	HEBP2
chr19:58183029-58213562	ENSG00000171606.15	-1.0275	0.490561	3.00456e-08	8.42967e-07	ZNF274
chr15:101632977-101652384	ENSG00000184277.10	-1.02968	0.48982	4.62636e-08	1.25531e-06	TM2D3
chr12:121800797-121803403	ENSG00000274292.1	-1.0297	0.489813	2.5959e-05	0.000374679	RP11-347I19.7
chr21:25880551-26171128	ENSG00000142192.18	-1.02972	0.489805	1.8451e-06	3.62835e-05	APP
chr7:107660635-107717809	ENSG00000091137.9	-1.03002	0.489704	0.00176011	0.0134923	SLC26A4
chr19:44474428-44475186	ENSG00000267242.1	-1.03161	0.489165	0.00290257	0.0201872	AC069278.4
chr9:19409059-19452020	ENSG00000177076.5	-1.03176	0.489114	1.63766e-07	4.0115e-06	ACER2
chr1:151511397-151538692	ENSG00000143375.12	-1.0318	0.4891	1.90795e-05	0.000285739	CGN
chr19:44417519-44448472	ENSG00000278318.2	-1.03241	0.488893	5.33539e-08	1.43307e-06	ZNF229
chr2:212999691-213151609	ENSG00000030419.14	-1.03343	0.488547	0.00203698	0.0151677	IKZF2
chr8:38988808-38996533	ENSG00000169490.14	-1.03413	0.488309	2.30676e-08	6.63527e-07	TM2D2
chr11:96352769-96387904	ENSG00000149231.9	-1.03481	0.488081	7.20218e-05	0.00090479	CCDC82
chr14:73136447-73223691	ENSG00000080815.16	-1.03499	0.48802	1.45252e-08	4.3236e-07	PSEN1
chr19:49806897-49813270	ENSG00000010361.11	-1.03592	0.487706	0.000915369	0.00788008	FUZ
chr15:79922771-79926993	ENSG00000259642.2	-1.04133	0.48588	1.09248e-06	2.24808e-05	C15orf37
chr14:22897265-22898438	ENSG00000276008.1	-1.04145	0.48584	0.000937764	0.00803817	RP11-137H15.4
chr19:46601236-46610793	ENSG00000160014.14	-1.04235	0.485537	2.5317e-07	5.98703e-06	CALM3
chr22:50245450-50261143	ENSG00000188130.11	-1.04293	0.48534	0.000678968	0.00612121	MAPK12
chr11:11270876-11622005	ENSG00000110328.5	-1.04422	0.484906	1.54903e-05	0.000237485	GALNT18
chr19:35115879-35124324	ENSG00000089356.14	-1.04505	0.484627	1.45642e-05	0.000225073	FXYD3
chr9:137192652-137204193	ENSG00000176058.9	-1.0457	0.484409	2.26555e-08	6.54032e-07	TPRN
chr1:1598011-1600096	ENSG00000228594.2	-1.04734	0.483861	4.3104e-08	1.17893e-06	C1orf233
chr1:54026681-54028499	ENSG00000272091.2	-1.04834	0.483524	1.62197e-05	0.000247874	RP4-758J24.5
chr19:53197111-53211015	ENSG00000269051.3	-1.0485	0.483472	0.00385784	0.0255255	CTD-2245F17.3
chr17:37489831-37513501	ENSG00000276023.2	-1.05087	0.482678	5.45019e-06	9.5486e-05	DUSP14
chr1:8004404-8026283	ENSG00000116285.10	-1.05354	0.481785	0.000454128	0.00438057	ERRFI1
chr5:70197255-70207745	ENSG00000254701.3	-1.05356	0.481778	0.00112952	0.00938599	RP11-1415C14.4
chr8:143597835-143603224	ENSG00000179886.5	-1.05523	0.48122	5.47458e-08	1.46716e-06	TIGD5
chr11:61615036-61639449	ENSG00000243742.3	-1.05628	0.480871	4.57234e-06	8.1357e-05	RPLP0P2
chr6:12012338-12164999	ENSG00000095951.14	-1.05713	0.480588	4.6401e-08	1.25761e-06	HIVEP1
chr1:36155965-36180849	ENSG00000116871.13	-1.05729	0.480534	0.000129069	0.00150751	MAP7D1
chr4:37826633-37862937	ENSG00000169299.11	-1.06011	0.479597	6.15625e-09	1.95659e-07	PGM2
chr17:81117298-81166072	ENSG00000181409.9	-1.06317	0.478578	0.00196583	0.0147712	AATK
chr4:109912891-110012266	ENSG00000138798.9	-1.06454	0.478125	0.00559042	0.0341475	EGF
chr20:33666498-33668525	ENSG00000182584.4	-1.06571	0.477736	8.30282e-08	2.16688e-06	ACTL10
chr3:48856936-48898993	ENSG00000178537.7	-1.06634	0.477528	6.61531e-08	1.74936e-06	SLC25A20
chr2:219543663-219550579	ENSG00000188760.8	-1.06877	0.476724	0.00124603	0.010181	TMEM198
chr15:92619302-92809798	ENSG00000185442.10	-1.06895	0.476665	5.45552e-07	1.20778e-05	FAM174B
chr15:25067788-25067882	ENSG00000207133.1	-1.06914	0.476604	0.000413004	0.00404419	SNORD116-7
chr2:219538947-219543787	ENSG00000123989.11	-1.07575	0.474423	2.39829e-08	6.85732e-07	CHPF
chr9:110190048-110207480	ENSG00000188959.9	-1.07599	0.474344	1.96091e-06	3.83717e-05	C9orf152
chr19:12064699-12081565	ENSG00000223547.7	-1.07622	0.474269	1.30792e-08	3.94718e-07	ZNF844
chr1:2403964-2412530	ENSG00000157911.7	-1.07623	0.474266	0.00215142	0.015857	PEX10
chr5:136975298-137499348	ENSG00000152377.10	-1.07846	0.473534	0.00865222	0.0480204	SPOCK1
chr15:42139034-42156636	ENSG00000168907.11	-1.07848	0.473527	0.000974013	0.0082895	PLA2G4F
chr19:37508264-37543298	ENSG00000188227.10	-1.07959	0.473165	6.62807e-05	0.00084329	ZNF793
chr7:139778248-140020323	ENSG00000059377.13	-1.08122	0.472629	4.57338e-05	0.00061043	TBXAS1
chr19:39412585-39428415	ENSG00000090924.12	-1.08132	0.472597	4.39073e-05	0.000590663	PLEKHG2
chr5:139390592-139395713	ENSG00000228672.3	-1.08231	0.472271	0.000840918	0.00734484	PROB1
chr12:111766922-111809985	ENSG00000111275.10	-1.08296	0.472059	0.00036645	0.0036526	ALDH2
chr9:109171975-109320964	ENSG00000095203.12	-1.08705	0.470724	3.8989e-07	8.87806e-06	EPB41L4B
chr15:40035739-40039188	ENSG00000140319.8	-1.08781	0.470476	4.93009e-07	1.10268e-05	SRP14
chr4:105552622-105680913	ENSG00000236699.6	-1.09057	0.469577	5.64095e-07	1.24147e-05	ARHGEF38
chr1:86914674-87109998	ENSG00000153936.14	-1.09209	0.46908	7.64918e-05	0.000949482	HS2ST1
chr5:675826-676616	ENSG00000271781.1	-1.09475	0.468216	0.00366012	0.0245017	CTD-2589H19.6
chr15:79898904-79923702	ENSG00000180953.9	-1.09573	0.467899	0.000760106	0.00675236	ST20
chr19:57466663-57477551	ENSG00000197128.9	-1.09581	0.467874	2.89367e-09	9.61825e-08	ZNF772
chr19:21722766-21767628	ENSG00000197020.8	-1.09933	0.466734	3.91938e-06	7.0952e-05	ZNF100
chr9:112750838-112874987	ENSG00000148158.14	-1.10076	0.46627	1.79535e-06	3.54216e-05	SNX30
chr15:25086527-25086618	ENSG00000207460.1	-1.10093	0.466217	0.00142137	0.0113501	SNORD116-19
chrY:19705417-19744939	ENSG00000012817.13	-1.10292	0.465573	0.00014241	0.00164012	KDM5D
chr19:12144890-12156714	ENSG00000257591.3	-1.1036	0.465355	0.00372014	0.0248341	ZNF625
chr2:76747719-77522339	ENSG00000176204.11	-1.10382	0.465284	0.00243295	0.0175008	LRRTM4
chr15:22983192-23039569	ENSG00000275835.2	-1.10514	0.464857	3.79548e-09	1.2392e-07	TUBGCP5
chr5:70415443-70448015	ENSG00000226259.8	-1.10596	0.464592	4.37502e-05	0.000589544	GTF2H2B
chr19:56368321-56379828	ENSG00000240225.8	-1.1079	0.463967	2.09687e-09	7.12818e-08	ZNF542P
chr15:40844018-40858207	ENSG00000166145.12	-1.11023	0.463219	9.7501e-10	3.48268e-08	SPINT1
chr14:74056850-74084493	ENSG00000119711.10	-1.1124	0.462523	3.89317e-10	1.45808e-08	ALDH6A1
chr8:23135588-23164030	ENSG00000173530.5	-1.11498	0.461698	1.07645e-08	3.28174e-07	TNFRSF10D
chr18:57646429-57803095	ENSG00000081923.8	-1.11537	0.461574	1.01566e-09	3.61708e-08	ATP8B1
chr5:76818977-76835315	ENSG00000164251.4	-1.11602	0.461364	0.00603923	0.0362786	F2RL1
chr16:56730105-56844769	ENSG00000102900.10	-1.12106	0.459757	0.000152809	0.00173648	NUP93
chr4:6782732-6884170	ENSG00000170871.9	-1.12123	0.459703	7.87471e-10	2.83822e-08	KIAA0232
chr15:68190706-68206110	ENSG00000129007.12	-1.123	0.459137	1.52871e-05	0.000234519	CALML4
chrY:20575725-20593154	ENSG00000198692.7	-1.12335	0.459026	0.00431652	0.0278595	EIF1AY
chrY:7273972-7381548	ENSG00000099725.12	-1.12352	0.458973	0.0022708	0.0165484	PRKY
chr12:71125085-71441898	ENSG00000127324.6	-1.12356	0.458961	0.00379949	0.0252302	TSPAN8
chr12:132186735-132189695	ENSG00000256576.2	-1.1259	0.458215	0.00109335	0.00914256	RP13-977J11.2
chr3:42770612-42773635	ENSG00000225611.1	-1.12641	0.458055	0.00409889	0.0267799	RP11-70C1.1
chr18:72742314-72867575	ENSG00000166342.16	-1.12669	0.457965	0.00377623	0.0251242	NETO1
chr3:73624410-73627626	ENSG00000278934.1	-1.12741	0.457736	0.00527506	0.0326715	CTD-2006M22.2
chr1:29236516-29326800	ENSG00000060656.17	-1.12789	0.457585	0.000512384	0.00485062	PTPRU
chr1:54031676-54053438	ENSG00000116209.9	-1.12833	0.457445	5.0008e-10	1.8469e-08	TMEM59
chr14:73958010-74015928	ENSG00000187097.10	-1.12919	0.457173	0.00395413	0.0260689	ENTPD5
chr15:72686179-72738475	ENSG00000140463.11	-1.12996	0.456929	1.12198e-09	3.9662e-08	BBS4
chr6:158312488-158511828	ENSG00000130338.10	-1.1302	0.456851	1.05433e-09	3.74364e-08	TULP4
chr19:55379245-55384598	ENSG00000233493.3	-1.13151	0.456437	3.4432e-07	7.91572e-06	TMEM238
chr19:51991345-52008230	ENSG00000197619.11	-1.13244	0.456143	1.30505e-08	3.94349e-07	ZNF615
chr11:4643420-4655488	ENSG00000180785.8	-1.13283	0.456021	0.000529184	0.00497229	OR51E1
chr7:150625378-150632648	ENSG00000133561.13	-1.1347	0.455429	0.00145009	0.0115409	GIMAP6
chr14:52553148-52637713	ENSG00000180998.9	-1.13535	0.455224	8.56867e-06	0.000141327	GPR137C
chr6:10492223-10627222	ENSG00000111846.13	-1.13671	0.454794	1.22371e-05	0.000193689	GCNT2
chr19:53107880-53132918	ENSG00000170954.9	-1.13888	0.454113	2.37376e-05	0.000347668	ZNF415
chr19:56536158-56538575	ENSG00000267421.4	-1.13904	0.454063	0.00846851	0.0471761	AC005498.3
chr6:73593379-73654155	ENSG00000119899.12	-1.14177	0.453203	1.11636e-09	3.95218e-08	SLC17A5
chr8:143574785-143578613	ENSG00000147813.13	-1.14264	0.452929	4.18401e-10	1.55726e-08	NAPRT
chr11:108505431-108593647	ENSG00000110723.9	-1.14351	0.452658	0.000386873	0.00382272	EXPH5
chr3:23892064-23946591	ENSG00000197885.8	-1.14393	0.452524	9.19078e-09	2.84545e-07	NKIRAS1
chr6:75749192-75919537	ENSG00000196586.11	-1.14571	0.451966	3.47697e-10	1.31872e-08	MYO6
chr15:90233808-90245811	ENSG00000183208.10	-1.14687	0.451602	4.21315e-09	1.36996e-07	GDPGP1
chr18:23992773-24133027	ENSG00000168234.10	-1.14764	0.451364	1.82154e-08	5.33575e-07	TTC39C
chr14:59919713-60063559	ENSG00000131951.8	-1.14773	0.451335	3.70463e-05	0.000511003	LRRC9
chr1:190097662-190477629	ENSG00000162670.9	-1.14913	0.450898	0.00882372	0.0487239	BRINP3
chr5:141373914-141512979	ENSG00000253731.2	-1.14925	0.45086	0.0019899	0.0149146	PCDHGA6
chr1:150796208-150808323	ENSG00000143387.10	-1.15072	0.450402	0.00021708	0.00234582	CTSK
chr1:244048939-244057472	ENSG00000179456.10	-1.15203	0.449992	0.00017041	0.00190484	ZBTB18
chr11:62787427-62790405	ENSG00000185475.6	-1.15205	0.449986	1.33095e-05	0.000207746	TMEM179B
chr19:21505604-21555397	ENSG00000197013.7	-1.1534	0.449565	0.000621146	0.00568027	ZNF429
chr3:66378797-66501011	ENSG00000144749.11	-1.15581	0.448814	2.99206e-06	5.57246e-05	LRIG1
chr18:6729718-6912155	ENSG00000088756.10	-1.15613	0.448714	0.00876307	0.0484673	ARHGAP28
chr21:26835747-26845409	ENSG00000154734.12	-1.15645	0.448615	0.00842291	0.0469767	ADAMTS1
chr19:51879872-51945756	ENSG00000176024.14	-1.16004	0.447499	8.15971e-10	2.93211e-08	ZNF613
chr17:32486619-32491256	ENSG00000176749.6	-1.16493	0.445986	7.00044e-07	1.50796e-05	CDK5R1
chr14:103715730-103733668	ENSG00000100711.11	-1.16618	0.445601	5.55654e-07	1.22561e-05	ZFYVE21
chr7:135148072-135166215	ENSG00000146859.6	-1.16724	0.445271	0.00616666	0.0368767	TMEM140
chr1:16460948-16468481	ENSG00000226029.1	-1.16732	0.445249	0.00644113	0.038222	RP4-798A10.2
chr5:43192225-43280850	ENSG00000177453.5	-1.16933	0.444628	0.00212149	0.0156667	NIM1K
chr15:63277554-63309126	ENSG00000138613.11	-1.17005	0.444406	4.24329e-07	9.58928e-06	APH1B
chr3:155024124-155180849	ENSG00000196549.8	-1.17349	0.443346	0.000826167	0.00722655	MME
chr7:111726478-112206411	ENSG00000128512.17	-1.17768	0.442061	6.73378e-06	0.000114781	DOCK4
chr19:21397129-21427573	ENSG00000196268.9	-1.17904	0.441645	1.60145e-09	5.54642e-08	ZNF493
chr18:57435685-57491297	ENSG00000119547.5	-1.18178	0.440806	1.00127e-08	3.08e-07	ONECUT2
chr17:42844600-42850707	ENSG00000131480.6	-1.1818	0.4408	5.21131e-06	9.1569e-05	AOC2
chr13:38050817-38143232	ENSG00000223685.3	-1.18339	0.440315	0.000725915	0.00648958	LINC00571
chr14:103561896-103657734	ENSG00000126214.18	-1.18398	0.440136	2.64963e-09	8.8811e-08	KLC1
chr2:86213999-86338083	ENSG00000068615.14	-1.18814	0.43887	0.00127608	0.0103804	REEP1
chr11:113368478-113369117	ENSG00000270179.1	-1.19019	0.438245	0.00508944	0.0317106	RP11-159N11.4
chr19:56545566-56567411	ENSG00000269696.1	-1.19065	0.438105	0.00409233	0.0267516	AC007228.11
chr19:44259880-44275309	ENSG00000159915.10	-1.19123	0.43793	2.52538e-07	5.97799e-06	ZNF233
chr13:26254139-26405238	ENSG00000132964.9	-1.1916	0.437817	0.0019162	0.014503	CDK8
chr1:111775809-111989155	ENSG00000171385.7	-1.19236	0.437587	0.000591144	0.00544572	KCND3
chr17:12789539-12991643	ENSG00000006740.14	-1.19246	0.437556	0.00211609	0.0156352	ARHGAP44
chr19:23927788-23929287	ENSG00000269397.1	-1.1937	0.437182	0.000226402	0.00242753	CTB-92J24.2
chr5:178895894-178933212	ENSG00000198939.5	-1.19398	0.437095	0.0011122	0.00926779	ZFP2
chr1:23790970-23795539	ENSG00000011009.8	-1.19472	0.436871	0.000806748	0.00709559	LYPLA2
chr6:133953195-133990432	ENSG00000028839.7	-1.19481	0.436844	7.76474e-11	3.17651e-09	TBPL1
chr19:36714383-36772825	ENSG00000267041.3	-1.20064	0.435082	0.00135537	0.0109031	ZNF850
chr12:122019422-122062044	ENSG00000110987.6	-1.20091	0.435002	3.83915e-10	1.4401e-08	BCL7A
chr22:24270817-24417739	ENSG00000100014.17	-1.20235	0.434568	1.39767e-10	5.54712e-09	SPECC1L
chr9:107484854-107489766	ENSG00000136826.12	-1.20414	0.434028	0.000322492	0.00327724	KLF4
chr11:102942995-102955734	ENSG00000137745.9	-1.20735	0.433062	0.000482215	0.00460326	MMP13
chr1:151800264-151806154	ENSG00000213171.2	-1.21083	0.43202	0.00221516	0.0162219	LINGO4
chr22:30396857-30425317	ENSG00000100003.15	-1.21145	0.431836	0.00174631	0.0134037	SEC14L2
chr15:40872214-40874289	ENSG00000104140.6	-1.214	0.431073	1.44091e-08	4.29439e-07	RHOV
chr5:41730065-41870519	ENSG00000083720.10	-1.2215	0.428836	1.3967e-11	6.35471e-10	OXCT1
chr5:69875271-69920867	ENSG00000198237.8	-1.2251	0.427769	0.00106867	0.0089707	RP11-98J23.2
chr5:69639459-69679259	ENSG00000253203.4	-1.22685	0.427251	0.00279984	0.0195694	GUSBP3
chr19:54415431-54436900	ENSG00000167614.11	-1.22825	0.426834	0.00899338	0.0493651	TTYH1
chr19:58432814-58440222	ENSG00000131849.10	-1.22901	0.426611	0.0022572	0.0164829	ZNF132
chr7:73735038-73736054	ENSG00000225969.1	-1.22933	0.426515	0.00159504	0.0124584	ABHD11-AS1
chr2:196986662-197310797	ENSG00000065413.14	-1.22995	0.426333	0.000100345	0.00120981	ANKRD44
chr9:125747345-125967377	ENSG00000167081.14	-1.23216	0.42568	5.46461e-09	1.74838e-07	PBX3
chr5:66596361-67169595	ENSG00000069020.16	-1.23339	0.425317	0.00152235	0.0120147	MAST4
chr11:4598672-4608259	ENSG00000167333.10	-1.2347	0.424932	3.28983e-10	1.2517e-08	TRIM68
chr8:38997026-39105144	ENSG00000168615.9	-1.23905	0.42365	7.03581e-10	2.53968e-08	ADAM9
chr2:199272150-199471266	ENSG00000119042.14	-1.24169	0.422876	0.00627329	0.0373836	SATB2
chr4:185204237-185363971	ENSG00000109762.13	-1.24172	0.422869	4.01885e-11	1.72984e-09	SNX25
chr9:137300482-137302251	ENSG00000198435.3	-1.24265	0.422595	6.07717e-10	2.21032e-08	NRARP
chr14:103337849-103337974	ENSG00000272533.1	-1.24477	0.421977	0.00139521	0.011186	SNORA28
chr2:242088696-242160153	ENSG00000220804.6	-1.24496	0.421918	6.33175e-07	1.37756e-05	AC093642.5
chr7:107580261-107629170	ENSG00000075790.8	-1.24653	0.42146	7.50393e-12	3.53512e-10	BCAP29
chr9:129887187-130043194	ENSG00000187239.14	-1.24914	0.420699	6.1349e-10	2.22793e-08	FNBP1
chr15:25218352-25375476	ENSG00000224078.10	-1.25144	0.420027	5.99601e-12	2.84715e-10	SNHG14
chr1:95117338-95197607	ENSG00000152078.7	-1.25282	0.419627	3.03272e-11	1.33417e-09	TMEM56
chr1:51561866-51594897	ENSG00000227742.1	-1.25554	0.418838	0.00396663	0.0261225	CALR4P
chr16:648473-649200	ENSG00000228201.1	-1.25583	0.418752	0.00119915	0.00986862	AL022341.3
chr19:6530999-6535928	ENSG00000125657.4	-1.25748	0.418274	0.0061892	0.0369746	TNFSF9
chr15:63597353-63602428	ENSG00000197361.6	-1.25842	0.418	2.48924e-09	8.37868e-08	FBXL22
chr1:232983435-233295713	ENSG00000135749.16	-1.26375	0.416459	1.05339e-11	4.89509e-10	PCNXL2
chr16:629239-634116	ENSG00000127578.6	-1.26662	0.415632	0.00835147	0.0466871	WFIKKN1
chr11:67627938-67629930	ENSG00000167799.7	-1.26822	0.415172	0.000319632	0.00325093	NUDT8
chr19:37667751-37692322	ENSG00000196381.8	-1.26835	0.415134	0.00167172	0.0129349	ZNF781
chr17:48723168-48724758	ENSG00000229637.3	-1.26975	0.414731	4.57628e-05	0.000610477	PRAC2
chr15:25101575-25101666	ENSG00000251896.1	-1.27025	0.414589	0.00221989	0.016246	SNORD116-27
chr4:41359607-41699003	ENSG00000064042.15	-1.27228	0.414005	2.60435e-09	8.74156e-08	LIMCH1
chr11:66857118-66860475	ENSG00000173621.8	-1.27412	0.413477	3.78577e-11	1.6354e-09	LRFN4
chr17:42851184-42858128	ENSG00000131471.4	-1.27454	0.413357	0.00158249	0.0123809	AOC3
chr8:144512567-144513672	ENSG00000265393.1	-1.27479	0.413285	0.00074967	0.00667452	CTD-2517M22.17
chr15:79432516-79472290	ENSG00000169330.6	-1.27541	0.413107	2.54497e-07	6.00653e-06	KIAA1024
chr10:33177492-33336262	ENSG00000099250.15	-1.27618	0.412886	1.28597e-06	2.61033e-05	NRP1
chr19:57578456-57588625	ENSG00000171649.9	-1.27966	0.411891	1.50009e-10	5.90464e-09	ZIK1
chr16:1989945-1994275	ENSG00000127561.12	-1.27967	0.41189	0.0029436	0.020431	SYNGR3
chr14:37611251-38041442	ENSG00000139865.14	-1.28038	0.411688	2.51755e-06	4.77417e-05	TTC6
chr6:3849386-3851317	ENSG00000145945.5	-1.28485	0.410413	2.57932e-07	6.07562e-06	FAM50B
chr18:31685655-31686823	ENSG00000259985.1	-1.28545	0.410243	0.000159252	0.00179423	RP11-549B18.1
chr17:439978-445939	ENSG00000183688.4	-1.28711	0.409771	4.03259e-11	1.73264e-09	FAM101B
chr5:36248434-36301902	ENSG00000164188.6	-1.288	0.409519	0.000515671	0.00487018	RANBP3L
chr19:19063999-19112888	ENSG00000181035.11	-1.28805	0.409504	2.12676e-11	9.49582e-10	SLC25A42
chr21:32412381-32515389	ENSG00000166979.10	-1.2883	0.409434	0.000118654	0.0014016	EVA1C
chr12:57216795-57226449	ENSG00000182379.9	-1.29027	0.408874	1.59818e-05	0.000244707	NXPH4
chr15:25094037-25094128	ENSG00000207279.1	-1.29067	0.408762	0.0022268	0.0162872	SNORD116-24
chr15:40770080-40772449	ENSG00000188277.9	-1.29111	0.408637	0.000189639	0.00208377	C15orf62
chr12:121237697-121298308	ENSG00000110931.16	-1.29751	0.406827	6.87877e-11	2.84322e-09	CAMKK2
chr15:43794162-43800221	ENSG00000184716.11	-1.29782	0.40674	0.00268789	0.0189363	SERINC4
chr10:34109560-34815325	ENSG00000148498.13	-1.30141	0.405729	2.90132e-11	1.28344e-09	PARD3
chr19:2867335-2883445	ENSG00000172000.5	-1.30392	0.405023	0.00485661	0.0305222	ZNF556
chr11:114257831-114313285	ENSG00000166741.5	-1.30489	0.404751	0.000253265	0.0026654	NNMT
chr1:54980792-54992293	ENSG00000143001.4	-1.31167	0.402856	0.00280603	0.019607	TMEM61
chr15:24955004-24977850	ENSG00000273173.3	-1.31298	0.402488	1.01712e-05	0.000163807	SNURF
chr13:78598362-78603560	ENSG00000152192.7	-1.31316	0.402439	0.000255208	0.0026835	POU4F1
chr8:98944403-98952104	ENSG00000164920.7	-1.31567	0.401738	2.1183e-10	8.2031e-09	OSR2
chr1:112467434-112530165	ENSG00000134245.15	-1.31699	0.401373	0.000465721	0.00447057	WNT2B
chr15:75639760-75640976	ENSG00000275454.1	-1.31741	0.401255	0.000240677	0.00255625	CTD-2026K11.4
chr16:3018445-3022086	ENSG00000006327.11	-1.32201	0.399977	2.20355e-07	5.28939e-06	TNFRSF12A
chr5:159157413-159209598	ENSG00000145860.9	-1.32236	0.39988	2.70801e-12	1.32261e-10	RNF145
chr6:110099819-110180004	ENSG00000112290.10	-1.3224	0.399869	4.48988e-05	0.000602135	WASF1
chr8:11284416-11328146	ENSG00000104643.7	-1.32254	0.39983	4.03306e-07	9.15741e-06	MTMR9
chr1:113390959-113685923	ENSG00000081026.16	-1.32271	0.399782	2.1428e-12	1.05383e-10	MAGI3
chr19:57363566-57379565	ENSG00000152433.12	-1.324	0.399426	3.55753e-09	1.16949e-07	ZNF547
chr1:119619422-119647773	ENSG00000143067.4	-1.33204	0.397205	1.3738e-05	0.000213492	ZNF697
chr3:97822040-97944963	ENSG00000080200.7	-1.33388	0.396699	4.1042e-13	2.22718e-11	CRYBG3
chr11:59142748-59155039	ENSG00000166801.13	-1.33467	0.396483	2.30573e-08	6.63527e-07	FAM111A
chr11:75717819-75731615	ENSG00000166391.12	-1.33493	0.396411	8.89492e-05	0.00108553	MOGAT2
chr10:43604843-43606251	ENSG00000232004.1	-1.33571	0.396197	0.00538507	0.0332068	CAP1P2
chr1:34974356-34985313	ENSG00000241014.1	-1.3396	0.395129	0.000299038	0.00307251	RP11-244H3.1
chr6:31863195-31879046	ENSG00000204385.8	-1.34213	0.394438	8.90589e-14	5.24965e-12	SLC44A4
chr4:140388455-140427968	ENSG00000153132.10	-1.34283	0.394247	6.79973e-14	4.03799e-12	CLGN
chr5:71102898-71128753	ENSG00000251634.2	-1.34671	0.393187	0.00092336	0.0079346	RP11-1280N14.3
chr3:195908076-195911257	ENSG00000224614.1	-1.34739	0.393003	0.000585702	0.0054078	TNK2-AS1
chr6:42092233-42094259	ENSG00000261068.2	-1.35054	0.392146	1.51703e-05	0.00023316	RP11-7K24.3
chr11:114059593-114250676	ENSG00000109906.11	-1.35296	0.391487	1.81968e-12	9.035e-11	ZBTB16
chr12:5562651-5946232	ENSG00000047617.12	-1.36046	0.389458	0.00353913	0.0238386	ANO2
chr7:80134788-80219402	ENSG00000127955.13	-1.36304	0.388763	0.00027976	0.00289836	GNAI1
chr19:38868982-38878279	ENSG00000187994.11	-1.36446	0.388381	2.21232e-07	5.30514e-06	RINL
chr6:10397872-10419638	ENSG00000137203.8	-1.36578	0.388024	0.000532079	0.00499166	TFAP2A
chr6:107489958-107660167	ENSG00000112320.9	-1.36673	0.387769	3.53153e-05	0.000491375	SOBP
chr6:170282206-170290473	ENSG00000198719.7	-1.36771	0.387506	0.00507561	0.0316492	DLL1
chr5:142770407-143229011	ENSG00000145819.13	-1.36792	0.387449	5.72759e-09	1.82763e-07	ARHGAP26
chr12:47737246-47771034	ENSG00000079337.13	-1.36958	0.387004	1.87405e-09	6.44394e-08	RAPGEF3
chr4:164754131-164803795	ENSG00000248771.3	-1.37646	0.385163	0.00057784	0.00535173	LINC01207
chr15:40087890-40108874	ENSG00000104081.11	-1.3798	0.384271	1.20082e-12	6.08855e-11	BMF
chr10:76877597-77638369	ENSG00000156113.18	-1.38229	0.38361	3.68262e-08	1.01535e-06	KCNMA1
chr15:25054210-25054304	ENSG00000207001.1	-1.38537	0.382793	0.00495801	0.0310615	SNORD116-2
chr1:205789093-205813176	ENSG00000133065.8	-1.38724	0.382295	8.07062e-07	1.71271e-05	SLC41A1
chr4:185585444-185956368	ENSG00000154556.15	-1.39005	0.381553	2.29567e-08	6.61927e-07	SORBS2
chr5:141370264-141512979	ENSG00000262209.2	-1.3905	0.381431	0.00467002	0.0296689	PCDHGB3
chrX:109641337-109733403	ENSG00000068366.17	-1.39216	0.380995	0.00136013	0.0109372	ACSL4
chr9:36136536-36163913	ENSG00000122694.13	-1.39373	0.380579	2.33597e-09	7.87385e-08	GLIPR2
chr19:52453576-52512154	ENSG00000258405.7	-1.39382	0.380555	0.00190043	0.0143973	ZNF578
chr15:50182196-50236395	ENSG00000140284.8	-1.39445	0.380389	3.11834e-13	1.71559e-11	SLC27A2
chr5:6671106-6674386	ENSG00000272520.1	-1.39505	0.380232	7.60594e-12	3.57614e-10	CTD-2044J15.2
chr19:19901061-19935575	ENSG00000184635.11	-1.39672	0.379791	9.48725e-12	4.41729e-10	ZNF93
chr6:158536436-158635428	ENSG00000146433.8	-1.39816	0.379413	8.72966e-08	2.26838e-06	TMEM181
chr9:95442984-95516965	ENSG00000185920.13	-1.39894	0.379207	0.00027808	0.00288596	PTCH1
chr2:129966592-129980466	ENSG00000225449.3	-1.40592	0.377376	4.99791e-07	1.11472e-05	RAB6C-AS1
chr2:6917392-7044182	ENSG00000151692.12	-1.40732	0.377011	1.16515e-07	2.95626e-06	RNF144A
chr19:51855802-51887980	ENSG00000161551.10	-1.408	0.376835	1.58844e-12	7.96951e-11	ZNF577
chr5:178941191-178966433	ENSG00000178187.5	-1.41012	0.37628	0.000765616	0.00678871	ZNF454
chr17:28879335-28897679	ENSG00000132589.13	-1.4115	0.37592	0.000165237	0.00185394	FLOT2
chr8:47736909-47739086	ENSG00000221869.4	-1.41412	0.375237	5.83946e-08	1.55517e-06	CEBPD
chr14:64465499-64474503	ENSG00000179841.8	-1.41631	0.374669	0.000530727	0.00498223	AKAP5
chr14:60144120-60169856	ENSG00000100612.11	-1.41653	0.374613	7.38081e-11	3.02462e-09	DHRS7
chr14:22893206-22894280	ENSG00000274546.1	-1.41905	0.373959	0.00139898	0.0112049	RP11-137H15.3
chr5:70968483-71024687	ENSG00000249437.5	-1.4191	0.373945	0.000776483	0.00687996	NAIP
chr12:66371754-66804114	ENSG00000155974.9	-1.42001	0.373709	0.00790564	0.0447594	GRIP1
chr7:17298622-17346150	ENSG00000106546.10	-1.42386	0.372713	4.75407e-07	1.0663e-05	AHR
chr1:246776013-246792385	ENSG00000227953.4	-1.42399	0.37268	0.00620876	0.0370728	LINC01341
chr18:32263522-32470484	ENSG00000141441.13	-1.42833	0.371561	4.85963e-05	0.000641128	GAREM
chr1:87328468-87348923	ENSG00000143013.10	-1.43155	0.370731	1.7742e-05	0.000267528	LMO4
chr2:148875250-149026759	ENSG00000168280.14	-1.43412	0.370073	0.000228625	0.00244698	KIF5C
chrX:20149911-20266840	ENSG00000177189.10	-1.43743	0.369225	2.60238e-09	8.74156e-08	RPS6KA3
chr12:101594971-101686018	ENSG00000196091.10	-1.43767	0.369163	0.00645244	0.0382701	MYBPC1
chr1:827608-859446	ENSG00000228794.6	-1.4407	0.36839	5.81898e-12	2.7741e-10	LINC01128
chr5:141398128-141512979	ENSG00000276547.1	-1.44261	0.367901	4.10887e-06	7.39349e-05	PCDHGB5
chr9:96490241-96619830	ENSG00000081377.14	-1.44517	0.367248	1.6961e-11	7.64427e-10	CDC14B
chr13:43213518-43786908	ENSG00000120658.10	-1.44667	0.366867	1.41685e-08	4.23323e-07	ENOX1
chr3:94014369-94028610	ENSG00000178750.2	-1.44717	0.36674	8.07262e-07	1.71271e-05	STX19
chr8:23084403-23115536	ENSG00000173535.11	-1.44732	0.366702	7.79443e-05	0.000966009	TNFRSF10C
chr13:23570370-23676104	ENSG00000127863.13	-1.45087	0.365801	3.0833e-08	8.64045e-07	TNFRSF19
chr17:45894382-46028334	ENSG00000186868.13	-1.4511	0.365743	7.64334e-07	1.63176e-05	MAPT
chr14:103696353-103697163	ENSG00000269958.1	-1.45591	0.364526	1.7932e-08	5.25919e-07	RP11-73M18.8
chr21:9781918-9812602	ENSG00000280081.1	-1.46179	0.363041	3.15648e-14	1.94693e-12	MGC39584
chr13:77697854-77764242	ENSG00000139737.19	-1.46188	0.363019	3.14314e-11	1.37517e-09	SLAIN1
chr15:66386817-66492312	ENSG00000169032.7	-1.46365	0.362574	1.68009e-13	9.55059e-12	MAP2K1
chr6:135181315-135219171	ENSG00000118513.16	-1.46413	0.362454	2.25827e-07	5.39202e-06	MYB
chr11:76782581-76783062	ENSG00000255100.1	-1.46476	0.362295	1.31461e-05	0.000205898	RP11-21L23.3
chr5:42800934-42887392	ENSG00000250722.3	-1.46599	0.361986	2.87523e-14	1.79193e-12	SEPP1
chr5:141150022-141153287	ENSG00000113211.5	-1.46611	0.361958	0.00816046	0.0458442	PCDHB6
chr19:37181579-37210549	ENSG00000245680.7	-1.46797	0.36149	7.84002e-09	2.45907e-07	ZNF585B
chr5:179060415-179083537	ENSG00000177932.6	-1.46825	0.36142	0.00135297	0.0108911	ZNF354C
chr1:118883046-118989556	ENSG00000092607.11	-1.46833	0.3614	0.0038061	0.02526	TBX15
chr20:9069054-9480813	ENSG00000101333.14	-1.47496	0.359742	0.000862301	0.00749331	PLCB4
chr6:25652201-25701774	ENSG00000079689.11	-1.47697	0.359243	0.000883173	0.00764692	SCGN
chr19:12995608-13096201	ENSG00000008441.14	-1.48047	0.358373	1.58423e-09	5.49474e-08	NFIX
chr2:23385217-23708606	ENSG00000119771.12	-1.48343	0.357637	1.8075e-07	4.40949e-06	KLHL29
chr17:20009363-20314138	ENSG00000128487.14	-1.4841	0.35747	0.000128814	0.00150526	SPECC1
chr7:107603363-107603507	ENSG00000238832.1	-1.48478	0.357302	0.000240756	0.00255625	snoU109
chr1:85580761-85583962	ENSG00000142871.13	-1.48777	0.356563	0.000327427	0.00332315	CYR61
chr15:25051477-25051571	ENSG00000207063.1	-1.48942	0.356157	0.00521825	0.0323783	SNORD116-1
chr5:70094659-70128434	ENSG00000179978.11	-1.49225	0.355457	0.000483279	0.00461157	RP11-1319K7.1
chr1:145164099-145216058	ENSG00000272419.3	-1.4998	0.353603	1.35225e-07	3.38514e-06	RP11-403I13.8
chr14:103694560-103695170	ENSG00000269940.1	-1.5022	0.353014	3.44952e-09	1.13711e-07	RP11-73M18.7
chr1:246772301-246775772	ENSG00000260855.1	-1.50288	0.352847	0.000317565	0.00323678	RP11-439E19.10
chr19:58428632-58431148	ENSG00000268912.1	-1.504	0.352576	0.00016274	0.00182935	CTD-2619J13.17
chr5:141177790-141180529	ENSG00000120322.3	-1.50572	0.352155	0.00262887	0.0185752	PCDHB8
chr16:67644919-67657569	ENSG00000159753.11	-1.50669	0.351917	0.00113976	0.0094558	RLTPR
chr1:9292880-9369532	ENSG00000171621.11	-1.5072	0.351793	0.000554447	0.00516304	SPSB1
chr3:98732236-98795845	ENSG00000064225.10	-1.51279	0.350433	0.00258415	0.0183133	ST3GAL6
chr2:206274663-206314428	ENSG00000204186.5	-1.5154	0.349799	0.00738124	0.0423616	ZDBF2
chr17:58755869-58985176	ENSG00000175175.5	-1.51597	0.349662	0.0073451	0.0422048	PPM1E
chr3:23203293-23591793	ENSG00000182247.7	-1.51632	0.349577	3.56022e-08	9.8387e-07	UBE2E2
chr20:50292720-50314922	ENSG00000203999.6	-1.51717	0.349369	0.00678602	0.0397657	LINC01270
chr15:25070432-25070526	ENSG00000207093.1	-1.51885	0.348964	0.00615244	0.0368008	SNORD116-8
chr17:78107398-78111799	ENSG00000204282.4	-1.51927	0.348862	3.70523e-11	1.6064e-09	TNRC6C-AS1
chr4:13540830-13545050	ENSG00000109705.7	-1.51936	0.348841	0.000119819	0.00141257	NKX3-2
chr4:37891087-38139173	ENSG00000065882.13	-1.5197	0.348758	2.64315e-07	6.20764e-06	TBC1D1
chr19:57803841-57813404	ENSG00000178935.5	-1.52514	0.347446	5.77766e-07	1.26506e-05	ZNF552
chr2:190408355-190502315	ENSG00000151690.12	-1.52719	0.346953	0.00312056	0.0214848	MFSD6
chr11:124622875-124635398	ENSG00000154144.10	-1.52723	0.346944	2.17005e-09	7.36648e-08	TBRG1
chr1:156290541-156295654	ENSG00000198715.9	-1.53079	0.346088	3.91974e-08	1.07577e-06	C1orf85
chr15:55228666-55319113	ENSG00000069974.13	-1.53123	0.345982	1.93611e-12	9.59314e-11	RAB27A
chr12:53994895-54002888	ENSG00000180806.4	-1.53255	0.345665	4.91522e-08	1.32467e-06	HOXC9
chr19:54461796-54463711	ENSG00000275183.1	-1.53687	0.344632	5.72465e-15	3.8376e-13	LENG9
chr5:58453982-58460260	ENSG00000145632.12	-1.53993	0.343901	4.55014e-12	2.18662e-10	PLK2
chr11:64449074-64451657	ENSG00000181908.5	-1.54123	0.343593	0.0060851	0.0364801	AP003774.4
chr4:8355090-8358338	ENSG00000251615.3	-1.54367	0.343012	3.63058e-09	1.1886e-07	RP11-774O3.3
chr2:56173534-56184908	ENSG00000233251.5	-1.5437	0.343005	0.00162931	0.01266	AC007743.1
chr15:24985053-24988232	ENSG00000279192.1	-1.54804	0.341974	5.66903e-17	4.5375e-15	PWAR5
chr7:34928876-35038041	ENSG00000173852.11	-1.55108	0.341253	7.96905e-06	0.000133274	DPY19L1
chr8:76681219-76867285	ENSG00000091656.13	-1.5518	0.341085	0.00818135	0.0459292	ZFHX4
chr5:120464278-120687332	ENSG00000184838.12	-1.55628	0.340027	0.00228242	0.0166128	PRR16
chr1:16562319-16613487	ENSG00000219481.8	-1.55665	0.339939	1.38804e-16	1.05122e-14	NBPF1
chr11:60699574-60715811	ENSG00000166959.5	-1.5594	0.339293	0.00694907	0.0404931	MS4A8
chr3:40477113-40490236	ENSG00000177873.10	-1.56135	0.338833	0.000431802	0.0042059	ZNF619
chr15:24984864-24985173	ENSG00000270704.3	-1.56222	0.338631	1.38642e-07	3.46289e-06	SNORD64
chr5:141222932-141227759	ENSG00000120327.6	-1.56274	0.338508	0.00372135	0.0248353	PCDHB14
chr8:56160904-56211279	ENSG00000181690.5	-1.56283	0.338487	0.00101226	0.00857237	PLAG1
chr13:112602828-112606417	ENSG00000277159.1	-1.56337	0.33836	7.08447e-05	0.000893756	RP11-88E10.4
chr12:89588072-89708831	ENSG00000070961.12	-1.57372	0.335942	1.87327e-17	1.54059e-15	ATP2B1
chr12:39755021-40105859	ENSG00000151229.10	-1.57601	0.335408	4.65481e-10	1.72712e-08	SLC2A13
chr19:52336312-52367778	ENSG00000167554.12	-1.57626	0.335351	6.83725e-05	0.000865762	ZNF610
chr6:26202156-26202654	ENSG00000217275.2	-1.57845	0.334841	0.000435652	0.00422438	RP1-34B20.4
chr14:67581955-67600169	ENSG00000100564.6	-1.58341	0.333692	1.24355e-15	8.67656e-14	PIGH
chr8:18170477-18222754	ENSG00000171428.11	-1.58516	0.333287	1.20849e-17	9.97294e-16	NAT1
chr6:130839347-131063322	ENSG00000079819.14	-1.58607	0.333076	0.000217583	0.0023477	EPB41L2
chr19:51225966-51243860	ENSG00000105383.12	-1.58702	0.332858	0.00689335	0.0402763	CD33
chr1:144418678-144419190	ENSG00000233586.1	-1.5885	0.332518	0.0019634	0.0147611	RP11-763B22.3
chr6:89364636-89412270	ENSG00000025039.12	-1.58957	0.332271	2.51785e-12	1.23226e-10	RRAGD
chr15:40287907-40307922	ENSG00000137841.9	-1.59251	0.331595	0.000143903	0.00165492	PLCB2
chr2:130419071-130431363	ENSG00000178162.6	-1.59778	0.330385	0.000879521	0.00762081	FAR2P2
chr1:149607344-149679523	ENSG00000277147.2	-1.59836	0.330252	5.48757e-11	2.31212e-09	LINC00869
chr17:14301083-14349404	ENSG00000125430.6	-1.6018	0.329466	0.00813559	0.0457765	HS3ST3B1
chr19:36313067-36331707	ENSG00000232677.4	-1.60317	0.329152	7.90269e-15	5.23898e-13	LINC00665
chr3:169084761-169663470	ENSG00000085276.15	-1.60587	0.328537	1.2076e-05	0.000191773	MECOM
chr13:23891459-23897263	ENSG00000205861.9	-1.60931	0.327754	5.84195e-08	1.55517e-06	C1QTNF9B-AS1
chr6:130013699-130141449	ENSG00000198945.5	-1.6097	0.327667	4.16313e-05	0.000563529	L3MBTL3
chr13:23730189-23889419	ENSG00000027001.7	-1.61038	0.327512	8.2261e-13	4.26119e-11	MIPEP
chr11:76782313-76798153	ENSG00000182704.7	-1.61097	0.327378	1.03717e-10	4.19282e-09	TSKU
chr15:60488284-61229319	ENSG00000069667.13	-1.6149	0.326487	4.98382e-06	8.78945e-05	RORA
chr21:14961235-15065000	ENSG00000180530.7	-1.62079	0.325157	2.19969e-18	1.94974e-16	NRIP1
[truncated: 454 more rows]
