# Supplementary material for: Linking prostate cancer cell AR heterogeneity to distinct castration and enzalutamide responses
Source: Nat Commun. 2018 Sep 6;9:3600. doi: 10.1038/s41467-018-06067-7 (PMC6127155; doi:10.1038/s41467-018-06067-7)
Supplement: Supplementary file 5 — Supplementary Data 3 [file 41467_2018_6067_MOESM5_ESM.xls]

## Sheet: LNCaP SecCRPCvsAD FC>2FDR<0.05 
Supplementary Data 3. RNA-Seq analysis reveals 3,254 differentially expressed genes (DEGs; FC≥2 and FDR<0.05) preferentially
expressed in LNCaP secondary CRPC compared to LNCaP AD tumors (see Venn diagram in Supplementary Fig. 11f).
locus	gene	log2ratio	FC	pvalue	FDR	gene_name
chr10:88664441-88678811	ENSG00000182333.12	12.7049	6676.6	0.00689503	0.0329906	LIPF
chr6:169215780-169254044	ENSG00000186340.12	11.7135	3358.36	3.95679e-85	4.30445e-82	THBS2
chr3:112596794-112601902	ENSG00000272761.1	10.8113	1796.9	2.99333e-24	2.92405e-22	LINC01279
chr13:102394630-102395703	ENSG00000272143.1	10.2563	1223.04	3.83098e-55	1.72994e-52	FGF14-AS2
chr12:24810022-24949459	ENSG00000060982.12	9.32739	642.428	6.82729e-15	3.16049e-13	BCAT1
chrX:153423752-153426481	ENSG00000259886.2	9.21295	593.439	1.8375e-39	4.10999e-37	U82695.10
chr1:67307364-67396900	ENSG00000081985.8	8.97476	503.122	8.05256e-28	9.58815e-26	IL12RB2
chrX:55452105-55453566	ENSG00000187601.4	8.90597	479.693	3.15027e-37	6.33206e-35	MAGEH1
chr5:9546200-9550609	ENSG00000250786.1	8.75372	431.652	1.28154e-35	2.35932e-33	SNHG18
chr10:4963445-5107522	ENSG00000187134.10	8.47552	355.948	5.69869e-12	1.85057e-10	AKR1C1
chr2:216672105-216695525	ENSG00000115461.4	8.37913	332.942	0.000163471	0.00140782	IGFBP5
chr18:14337423-14342524	ENSG00000265787.1	8.36501	329.699	1.77287e-14	7.82844e-13	CYP4F35P
chr10:4922564-5135226	ENSG00000151632.14	8.34274	324.65	2.07752e-22	1.77576e-20	AKR1C2
chr1:156699618-156705816	ENSG00000143320.6	8.28669	312.278	3.41967e-214	8.18429e-210	CRABP2
chr4:184088706-184217961	ENSG00000164303.8	8.27904	310.628	4.2421e-40	9.57794e-38	ENPP6
chr20:45898621-45912152	ENSG00000100979.12	8.22309	298.811	1.93541e-182	2.31601e-178	PLTP
chrX:116461682-116463003	ENSG00000204019.4	8.18925	291.884	7.26628e-108	1.24217e-104	CT83
chr21:39597147-39612441	ENSG00000184809.10	8.10291	274.929	3.58846e-40	8.17929e-38	C21orf88
chr11:11963106-12009370	ENSG00000050165.15	8.03103	261.566	1.5449e-117	4.62175e-114	DKK3
chr11:26667019-26722024	ENSG00000148942.12	7.91916	242.05	0.0015958	0.00988927	SLC5A12
chr1:179591613-179691270	ENSG00000162782.13	7.85595	231.673	7.91409e-119	2.70583e-115	TDRD5
chr7:153399920-153412234	ENSG00000234722.3	7.85213	231.061	0.00445235	0.0231145	LINC01287
chr20:1266316-1309328	ENSG00000101298.11	7.68919	206.385	2.78387e-19	1.8456e-17	SNPH
chr12:114408754-114412831	ENSG00000255399.3	7.61052	195.432	4.19997e-22	3.4902e-20	TBX5-AS1
chr21:17901263-18267373	ENSG00000154645.11	7.54022	186.137	1.28268e-10	3.52044e-09	CHODL
chr3:12153051-12159351	ENSG00000157150.4	7.42878	172.3	2.09457e-42	5.33291e-40	TIMP4
chr19:46466498-46471563	ENSG00000182013.15	7.39858	168.731	5.05521e-14	2.1263e-12	PNMAL1
chr10:5035354-5102210	ENSG00000196139.9	7.3831	166.93	6.51462e-31	9.28062e-29	AKR1C3
chr3:193241125-193270855	ENSG00000127252.5	7.30734	158.391	1.99673e-17	1.1378e-15	HRASLS
chr6:39792366-39904868	ENSG00000146122.14	7.30237	157.846	3.59012e-113	9.54692e-110	DAAM2
chr1:209661366-209724125	ENSG00000227591.3	7.29032	156.533	1.4538e-65	8.69844e-63	RP1-28O10.1
chr21:39556442-39673137	ENSG00000183778.15	7.16411	143.42	2.51491e-16	1.31418e-14	B3GALT5
chr10:80529597-80535942	ENSG00000226659.1	7.16292	143.303	1.24099e-12	4.33586e-11	RP11-137H2.4
chr11:45240301-45286319	ENSG00000019505.5	7.15986	142.999	3.1132e-154	1.8627e-150	SYT13
chrX:116692910-116694188	ENSG00000230159.1	7.14784	141.812	1.90117e-50	6.69129e-48	RP11-232D9.3
chr1:165400923-165445355	ENSG00000143171.10	7.11087	138.225	2.14951e-11	6.45474e-10	RXRG
chr6:78867607-78946440	ENSG00000146243.11	7.08058	135.352	6.25604e-21	4.6936e-19	IRAK1BP1
chr12:14503661-14568349	ENSG00000121316.8	7.0278	130.49	3.18197e-13	1.2088e-11	PLBD1
chr1:209675420-209676388	ENSG00000123689.5	6.97804	126.066	1.38515e-53	6.0274e-51	G0S2
chr11:27040725-27127675	ENSG00000129151.6	6.97776	126.042	3.66291e-07	5.82101e-06	BBOX1
chr9:110048696-110172512	ENSG00000241978.7	6.91403	120.595	3.02277e-13	1.15197e-11	AKAP2
chr10:88273864-88584530	ENSG00000184719.9	6.87879	117.685	0.000244019	0.00200415	RNLS
chrX:110673856-110795765	ENSG00000101938.12	6.86006	116.167	2.82995e-139	1.12882e-135	CHRDL1
chr17:27929548-27974223	ENSG00000260019.1	6.83979	114.546	1.80268e-16	9.4821e-15	RP11-218F4.1
chr8:67422125-67746343	ENSG00000165078.9	6.83259	113.976	4.62178e-15	2.16464e-13	CPA6
chr18:15196999-15197729	ENSG00000265015.1	6.7997	111.408	3.18514e-12	1.07518e-10	RP11-454P7.3
chr3:36380344-36548007	ENSG00000144681.8	6.7816	110.019	1.20713e-12	4.22371e-11	STAC
chr12:98453835-98457145	ENSG00000227825.4	6.77932	109.844	3.48409e-41	8.33846e-39	SLC9A7P1
chr2:227685210-227718010	ENSG00000135917.11	6.76564	108.808	1.50256e-14	6.67174e-13	SLC19A3
chr2:154696462-154697817	ENSG00000235949.1	6.73524	106.539	8.5324e-54	3.78159e-51	AC061961.2
chr5:9035026-9546075	ENSG00000112902.9	6.72523	105.802	2.80795e-23	2.56499e-21	SEMA5A
chr18:66501083-66604134	ENSG00000071991.6	6.71982	105.406	1.40445e-51	5.51027e-49	CDH19
chr7:116288073-116506108	ENSG00000105971.12	6.6871	103.043	2.1167e-05	0.00023356	CAV2
chr1:157993273-158100261	ENSG00000183853.15	6.58873	96.2513	3.36534e-48	1.05977e-45	KIRREL
chr22:39014083-39020352	ENSG00000244509.3	6.58565	96.0458	2.12891e-156	1.69837e-152	APOBEC3C
chrX:89921882-89922883	ENSG00000153779.9	6.57926	95.6211	2.16132e-07	3.56246e-06	TGIF2LX
chrX:52369030-52375680	ENSG00000155622.6	6.56683	94.8013	1.07183e-29	1.41725e-27	XAGE2B
chr17:35435096-35448837	ENSG00000154760.11	6.56559	94.7196	1.96298e-40	4.5173e-38	SLFN13
chr8:72021251-72075617	ENSG00000104321.8	6.56353	94.5842	0.00974363	0.0438747	TRPA1
chr14:43995781-44384545	ENSG00000258969.1	6.53606	92.8006	5.54162e-08	1.01088e-06	RP11-305B6.3
chr10:49154725-49188400	ENSG00000204161.11	6.51102	91.2038	8.88966e-09	1.87214e-07	C10orf128
chr9:129612225-129620776	ENSG00000179058.6	6.50367	90.7404	7.78653e-07	1.16109e-05	C9orf50
chr7:150824627-150861504	ENSG00000002726.17	6.49657	90.2947	1.91006e-09	4.47732e-08	AOC1
chr6:84033756-84090881	ENSG00000135324.5	6.46824	88.5388	2.00024e-38	4.31276e-36	MRAP2
chr6:5851506-5870220	ENSG00000233064.2	6.45769	87.894	3.79209e-08	7.09587e-07	RP3-380B8.4
chr11:26994184-26996121	ENSG00000176971.3	6.45392	87.6645	7.28975e-05	0.000694253	FIBIN
chr10:27398187-27414368	ENSG00000182077.8	6.44792	87.3009	4.10925e-42	1.03523e-39	PTCHD3
chrX:80014756-80031373	ENSG00000122145.12	6.42949	86.1926	2.11176e-05	0.000233122	TBX22
chr5:147585439-147782848	ENSG00000176049.13	6.39323	84.0533	6.49108e-13	2.35737e-11	JAKMIP2
chr5:143277931-143435512	ENSG00000113580.12	6.38213	83.4088	4.23425e-05	0.00043248	NR3C1
chr17:48133445-48430275	ENSG00000141293.13	6.38136	83.3647	2.4531e-68	1.83469e-65	SKAP1
chr1:176857302-177164867	ENSG00000152092.13	6.37295	82.88	3.24178e-83	3.37329e-80	ASTN1
chr4:104468312-104494894	ENSG00000168772.10	6.37287	82.8755	6.50355e-92	8.19207e-89	CXXC4
chrX:73126037-73128080	ENSG00000204118.1	6.36716	82.548	1.54452e-49	5.06368e-47	NAP1L6
chrX:27977993-27981355	ENSG00000226372.2	6.36538	82.4462	2.04638e-07	3.39404e-06	DCAF8L1
chr4:67820876-67884032	ENSG00000153802.9	6.34137	81.0851	1.64241e-07	2.77991e-06	TMPRSS11D
chr4:186890969-186892366	ENSG00000250829.2	6.3333	80.633	1.61686e-09	3.82752e-08	RP11-11N5.1
chr11:57597518-57614853	ENSG00000149131.13	6.28392	77.9199	2.01772e-08	3.97777e-07	SERPING1
chr12:51353753-51391409	ENSG00000139629.13	6.27736	77.5663	3.31511e-112	7.21277e-109	GALNT6
chr2:159937851-160062610	ENSG00000153246.9	6.24449	75.819	3.21856e-58	1.60479e-55	PLA2R1
chr1:209428820-209432545	ENSG00000230937.7	6.23482	75.3127	1.8424e-11	5.5957e-10	MIR205HG
chr10:1526637-1556984	ENSG00000205696.4	6.20097	73.5662	2.0922e-07	3.46044e-06	ADARB2-AS1
chr5:64506299-64612312	ENSG00000186479.4	6.19997	73.515	2.2396e-28	2.74874e-26	RGS7BP
chr16:10386055-10483638	ENSG00000166669.11	6.18593	72.8034	7.88339e-43	2.05079e-40	ATF7IP2
chr10:24848607-24952604	ENSG00000099256.16	6.18408	72.7099	5.45128e-79	5.43606e-76	PRTFDC1
chr9:93951622-93955372	ENSG00000131668.11	6.18122	72.5659	1.69084e-67	1.1902e-64	BARX1
chr3:112604560-112641269	ENSG00000091986.13	6.1514	71.0812	2.71499e-19	1.80494e-17	CCDC80
chr13:63975451-63976422	ENSG00000237849.1	6.14833	70.9302	2.64593e-07	4.29613e-06	NFYAP1
chr8:38552248-38559020	ENSG00000254100.1	6.14111	70.5762	5.8593e-06	7.22839e-05	RP11-675F6.4
chr19:35487324-35495558	ENSG00000188508.8	6.13713	70.3816	1.76081e-06	2.43055e-05	KRTDAP
chrX:27590383-27748791	ENSG00000189186.8	6.1332	70.1901	2.90433e-13	1.11572e-11	DCAF8L2
chr8:47189305-47189560	ENSG00000254348.1	6.01396	64.6222	3.63952e-05	0.00037773	RP11-1134I14.4
chr20:26188408-26196891	ENSG00000238129.3	6.01301	64.58	6.15099e-16	3.15228e-14	RP3-410C9.2
chr8:94128240-94217303	ENSG00000079112.7	6.01144	64.5097	1.59268e-18	9.77378e-17	CDH17
chr7:90119400-90125600	ENSG00000235436.8	5.98726	63.4373	2.5033e-43	6.73163e-41	DPY19L2P4
chr12:26122052-26299290	ENSG00000123096.9	5.9845	63.316	3.05895e-12	1.03404e-10	SSPN
chr3:75356516-75357503	ENSG00000179799.8	5.97897	63.074	6.39037e-06	7.81905e-05	OR7E22P
chr10:99532933-99536524	ENSG00000119919.10	5.95776	62.1534	1.64545e-16	8.71249e-15	NKX2-3
chr1:153614255-153616986	ENSG00000189334.6	5.92794	60.8817	1.8317e-18	1.11546e-16	S100A14
chr17:35350305-35373620	ENSG00000172716.14	5.88945	59.279	6.91392e-06	8.38251e-05	SLFN11
chr6:52750089-52763569	ENSG00000244067.2	5.8881	59.2235	5.56283e-12	1.81136e-10	GSTA2
chr16:76634998-76658478	ENSG00000250514.1	5.87204	58.568	5.84986e-21	4.40266e-19	RP11-96P7.1
chr17:43927563-43932622	ENSG00000267420.1	5.84082	57.3143	5.22114e-05	0.000518496	RP11-527L4.6
chr17:39868216-39877896	ENSG00000186075.10	5.8389	57.2381	9.10901e-11	2.55276e-09	ZPBP2
chr13:113468901-113476135	ENSG00000233613.3	5.83201	56.9652	2.67156e-07	4.32894e-06	DCUN1D2-AS
chrX:52862528-52868068	ENSG00000171402.12	5.8181	56.4188	7.31912e-09	1.564e-07	XAGE3
chr6:83512538-83525704	ENSG00000146250.6	5.75056	53.8383	1.05944e-11	3.32702e-10	PRSS35
chr20:45206997-45209772	ENSG00000124233.11	5.74463	53.6173	2.2104e-10	5.87794e-09	SEMG1
chr12:105019790-105084577	ENSG00000136010.11	5.74018	53.4523	7.44243e-21	5.5489e-19	ALDH1L2
chrX:79360388-79367552	ENSG00000078596.8	5.73106	53.1154	8.22967e-09	1.74147e-07	ITM2A
chr11:69004398-69013409	ENSG00000172935.8	5.72356	52.8401	1.10566e-15	5.54753e-14	MRGPRF
chr1:71395940-72282734	ENSG00000172260.11	5.71474	52.5182	2.22136e-10	5.90053e-09	NEGR1
chr2:222424517-222560948	ENSG00000163082.9	5.69437	51.7815	1.2158e-59	6.32562e-57	SGPP2
chr19:35497220-35513652	ENSG00000161249.18	5.69389	51.7645	1.76088e-45	5.20287e-43	DMKN
chrX:111245103-111270523	ENSG00000077274.8	5.67163	50.9721	1.29245e-13	5.22502e-12	CAPN6
chr14:51826195-51966843	ENSG00000186469.6	5.66719	50.8153	1.53033e-29	2.01239e-27	GNG2
chr7:150514830-150521073	ENSG00000179144.4	5.65587	50.418	0.00413949	0.0217504	GIMAP7
chr2:154698299-154858351	ENSG00000162989.4	5.6495	50.1961	1.08552e-146	5.19597e-143	KCNJ3
chr1:50048014-50201868	ENSG00000162374.14	5.62857	49.4731	1.50748e-21	1.19862e-19	ELAVL4
chr14:44763157-44782829	ENSG00000258998.1	5.62243	49.2628	7.58778e-14	3.13101e-12	RP11-398E10.1
chr20:46118272-46129863	ENSG00000101017.11	5.60983	48.8346	2.73106e-36	5.22901e-34	CD40
chr2:26562582-26579532	ENSG00000173557.12	5.59218	48.2408	4.15291e-19	2.71562e-17	C2orf70
chr8:11928597-11929563	ENSG00000206014.6	5.56337	47.2868	0.00419889	0.0220144	OR7E161P
chr17:75646243-75647975	ENSG00000259120.2	5.5532	46.9547	5.64227e-28	6.78575e-26	SMIM6
chr2:182140036-182522577	ENSG00000115252.16	5.55083	46.8778	7.44737e-105	1.11399e-101	PDE1A
chr6:139468995-139474596	ENSG00000238099.2	5.5491	46.8217	0.00046164	0.00347326	RP11-12A2.3
chr1:235975830-236065162	ENSG00000116962.12	5.54372	46.6472	1.23861e-21	9.9475e-20	NID1
chr1:115048011-115089464	ENSG00000134198.7	5.54324	46.6317	1.30566e-05	0.000150232	TSPAN2
chrX:17970197-18104644	ENSG00000225882.1	5.52297	45.9811	2.17296e-11	6.50068e-10	LINC01456
chr11:131370478-132336822	ENSG00000182667.12	5.52126	45.9266	3.13803e-33	5.10902e-31	NTM
chr6:2887266-2903280	ENSG00000170542.5	5.51502	45.7285	3.80173e-52	1.54215e-49	SERPINB9
chr16:50712844-50713589	ENSG00000270120.1	5.50572	45.4347	0.000219052	0.00182349	RP11-327F22.6
chr10:113550837-113589602	ENSG00000148702.12	5.49315	45.0404	0.00107705	0.00713651	HABP2
chr18:14253548-14254075	ENSG00000274214.1	5.48981	44.9362	6.37701e-07	9.66413e-06	RP11-757O6.6
chr12:107835541-107836555	ENSG00000274395.1	5.48674	44.8408	0.000283982	0.00228378	RP11-554D14.8
chr2:154286589-154287425	ENSG00000230251.1	5.43976	43.4042	6.78262e-13	2.45952e-11	PHBP4
chr14:93718298-93788481	ENSG00000175785.10	5.42196	42.872	1.20655e-24	1.22358e-22	PRIMA1
chr18:14748240-14852480	ENSG00000180777.11	5.42153	42.859	1.44502e-22	1.24851e-20	ANKRD30B
chr11:86800521-86952910	ENSG00000150687.9	5.39292	42.0175	5.05784e-67	3.45855e-64	PRSS23
chr14:30437992-30573629	ENSG00000257636.4	5.35944	41.0536	2.85079e-14	1.23378e-12	RP11-1103G16.1
chr6:113222166-113224072	ENSG00000216904.2	5.34344	40.601	0.00280944	0.0157836	SOCS5P5
chr2:126655935-126696675	ENSG00000136732.12	5.33415	40.3402	1.20137e-10	3.32015e-09	GYPC
chr10:116620953-116645143	ENSG00000266200.4	5.32589	40.1099	3.77375e-12	1.25615e-10	PNLIPRP2
chr2:43675380-43676322	ENSG00000223658.6	5.28799	39.07	9.96382e-67	6.44498e-64	AC011242.6
chr7:93130055-93148368	ENSG00000177409.9	5.28667	39.0343	0.00220559	0.0128999	SAMD9L
chr20:26018832-26020684	ENSG00000204556.4	5.28584	39.0119	3.93802e-26	4.28403e-24	CTD-2514C3.1
chr17:35474904-35537861	ENSG00000205045.6	5.2712	38.618	0.00334252	0.0182432	SLFN12L
chr3:36712422-36739861	ENSG00000163673.6	5.2607	38.338	0.000144984	0.00127102	DCLK3
chr16:33563030-33570935	ENSG00000261405.2	5.25853	38.2804	4.73499e-21	3.609e-19	RP11-23E10.4
chr11:22261209-22262256	ENSG00000255372.1	5.25417	38.1647	1.71815e-08	3.41817e-07	CTD-3064C13.1
chr10:44911200-44937002	ENSG00000187783.9	5.25079	38.0754	1.97107e-15	9.62728e-14	TMEM72
chr7:43239066-43249268	ENSG00000228680.1	5.23585	37.6831	0.000404406	0.00309321	AC004692.4
chr22:37065439-37109563	ENSG00000187045.14	5.22676	37.4464	0.000760918	0.00532487	TMPRSS6
chr13:113748511-113751089	ENSG00000279770.1	5.22288	37.3461	2.29882e-15	1.11147e-13	LINC00552
chr3:46712117-46812574	ENSG00000206549.10	5.20852	36.9762	0.00232632	0.0134939	PRSS50
chr11:18704312-18726230	ENSG00000179057.11	5.20652	36.9249	9.08967e-10	2.21929e-08	IGSF22
chr4:143911514-143912053	ENSG00000249741.2	5.2044	36.8706	0.00178992	0.0108671	RP11-673E1.3
chr9:91563091-91948880	ENSG00000169071.12	5.19676	36.6759	8.74322e-11	2.456e-09	ROR2
chr7:27201842-27207259	ENSG00000243766.5	5.18327	36.3345	5.31153e-07	8.19606e-06	HOTTIP
chr5:102371782-102499016	ENSG00000205359.7	5.17417	36.1061	0.00543781	0.0271969	SLCO6A1
chr11:117820075-117877031	ENSG00000137726.13	5.16834	35.9604	0.000742762	0.00521458	FXYD6
chr19:35154743-35169883	ENSG00000089327.12	5.14327	35.341	9.96124e-26	1.06907e-23	FXYD5
chr20:21087604-21106358	ENSG00000225127.2	5.13886	35.2331	0.00211156	0.0124473	LINC00237
chr4:23560923-23768652	ENSG00000250137.1	5.12935	35.0016	0.000189258	0.0016011	RP11-380P13.1
chr12:102877495-102958366	ENSG00000171759.6	5.12322	34.8533	6.54541e-34	1.09546e-31	PAH
chr2:114442299-115845752	ENSG00000175497.14	5.10313	34.3713	0.0025654	0.0145942	DPP10
chr19:14053365-14059159	ENSG00000187867.6	5.0949	34.1757	1.24963e-15	6.21777e-14	PALM3
chr21:43140523-43141092	ENSG00000236663.1	5.08341	33.9047	2.65789e-06	3.5379e-05	AP001631.9
chr15:74173671-74176872	ENSG00000129009.10	5.07398	33.6837	0.00102415	0.00683361	ISLR
chr1:153606886-153613083	ENSG00000188643.8	5.05103	33.1522	1.28928e-112	3.08563e-109	S100A16
chrX:154675249-154751583	ENSG00000160219.9	5.04318	32.9721	7.55963e-05	0.0007154	GAB3
chr20:45221300-45224458	ENSG00000124157.6	5.04254	32.9576	1.11905e-18	7.02948e-17	SEMG2
chr20:45293450-45308327	ENSG00000124159.13	5.03923	32.882	5.35691e-19	3.46505e-17	MATN4
chr1:200027602-200177424	ENSG00000116833.11	5.0368	32.8268	6.09686e-07	9.2763e-06	NR5A2
chr18:13218787-13652755	ENSG00000168675.16	5.03428	32.7695	0.000225836	0.00187671	LDLRAD4
chr13:50994693-51080831	ENSG00000123201.12	5.03112	32.6978	3.87877e-14	1.65179e-12	GUCY1B2
chr1:99263953-99309590	ENSG00000117600.10	5.01524	32.3397	0.00152394	0.00952284	LPPR4
chr3:46829542-46833823	ENSG00000178055.10	5.00972	32.2162	0.0010275	0.00684612	PRSS42
chr1:31365891-31376850	ENSG00000121769.5	5.00628	32.1396	1.90586e-06	2.62143e-05	FABP3
chr11:22283730-22338245	ENSG00000254768.3	5.00358	32.0795	1.41997e-10	3.88835e-09	CTD-2140G10.2
chr7:43112599-43566001	ENSG00000002746.12	5.00285	32.0632	3.65551e-59	1.86143e-56	HECW1
chr8:38543652-38552680	ENSG00000253361.1	5.00069	32.0154	9.90329e-09	2.0664e-07	RP11-675F6.3
chr5:36035017-36066891	ENSG00000168671.7	4.99741	31.9426	0.00858466	0.0395413	UGT3A2
chrX:129446505-129523500	ENSG00000102038.13	4.97351	31.4178	6.1187e-107	9.76259e-104	SMARCA1
chr11:35432113-35530300	ENSG00000149090.9	4.95508	31.019	1.75665e-07	2.96278e-06	PAMR1
chr12:26120026-26125127	ENSG00000123095.5	4.95089	30.9289	5.95114e-08	1.07819e-06	BHLHE41
chr9:90801787-90898549	ENSG00000165025.12	4.94789	30.8649	3.06756e-23	2.79148e-21	SYK
chr20:45892694-45893419	ENSG00000271984.1	4.94783	30.8634	0.00556484	0.027735	RP3-337O18.9
chr3:148195729-148280098	ENSG00000243347.1	4.93496	30.5895	0.00459117	0.0237169	RP11-501O2.4
chr2:30910467-31138726	ENSG00000158089.12	4.9301	30.4866	3.05004e-73	2.51713e-70	GALNT14
chr13:38687129-38887131	ENSG00000150893.10	4.92856	30.4541	0.000146855	0.00128398	FREM2
chr9:87497228-87708631	ENSG00000196730.10	4.92467	30.3721	3.65793e-05	0.000379477	DAPK1
chr3:126266796-126291279	ENSG00000250934.1	4.91538	30.1771	0.00155354	0.00967954	RP11-71E19.1
chr15:48206302-48304078	ENSG00000074803.15	4.9026	29.9109	1.55034e-06	2.17112e-05	SLC12A1
chr2:84290683-84292202	ENSG00000182814.7	4.89426	29.7384	1.61329e-34	2.7979e-32	FUNDC2P2
chr11:102047443-102084560	ENSG00000137691.10	4.8873	29.5955	3.77838e-69	2.91703e-66	C11orf70
chr8:64596135-64798761	ENSG00000172817.3	4.88103	29.4671	4.9631e-39	1.08974e-36	CYP7B1
chr16:30989256-31010628	ENSG00000099365.7	4.87074	29.2577	4.51401e-14	1.90873e-12	STX1B
chr9:112173522-112173971	ENSG00000225513.1	4.8706	29.2548	1.10741e-05	0.000128847	RP11-165N19.2
chr2:201487425-201619175	ENSG00000155754.12	4.8663	29.1676	7.55796e-13	2.71192e-11	ALS2CR11
chr20:49503874-49568146	ENSG00000124212.5	4.86574	29.1564	4.19373e-18	2.50295e-16	PTGIS
chr1:76074719-76634601	ENSG00000184005.10	4.85673	28.9749	0.00549333	0.0274185	ST6GALNAC3
chr8:53225716-53251697	ENSG00000082556.8	4.84296	28.6996	2.29579e-41	5.60664e-39	OPRK1
chr20:45252239-45254564	ENSG00000124107.5	4.83665	28.5744	7.46763e-11	2.11256e-09	SLPI
chr7:95359944-95396361	ENSG00000105852.8	4.83268	28.4959	7.4297e-13	2.67391e-11	PON3
chr17:72030654-72041297	ENSG00000256124.3	4.82478	28.3402	1.59201e-26	1.7888e-24	LINC01152
chr1:223393417-223395470	ENSG00000178395.6	4.82281	28.3016	2.35262e-06	3.16677e-05	CCDC185
chr13:28820348-29505947	ENSG00000132938.16	4.81931	28.2329	4.39819e-13	1.63197e-11	MTUS2
chr3:13549131-13638422	ENSG00000163520.11	4.81648	28.1776	2.20702e-94	2.93448e-91	FBLN2
chr20:3667970-3682246	ENSG00000149451.15	4.81339	28.1174	1.34752e-11	4.1829e-10	ADAM33
chr3:64561667-64590084	ENSG00000241158.3	4.80164	27.8892	0.00379894	0.0202856	ADAMTS9-AS1
chr14:29264381-29378656	ENSG00000257522.3	4.80018	27.8612	6.13349e-10	1.54356e-08	RP11-562L8.1
chr2:227164565-227314792	ENSG00000169031.16	4.79979	27.8535	9.72804e-07	1.42153e-05	COL4A3
chr2:153871913-154453849	ENSG00000144278.12	4.79125	27.6891	3.4453e-111	6.87137e-108	GALNT13
chr4:165873258-166103895	ENSG00000038295.5	4.78116	27.4962	5.47362e-21	4.14557e-19	TLL1
chr12:57549998-57586632	ENSG00000155980.9	4.77717	27.4203	3.22941e-10	8.37372e-09	KIF5A
chr2:8600892-8622942	ENSG00000231083.1	4.77442	27.368	1.43565e-06	2.0307e-05	AC011747.6
chr6:30931353-30932175	ENSG00000196260.3	4.77	27.2843	0.00648316	0.0314156	SFTA2
chr7:150800403-150805109	ENSG00000002933.5	4.76181	27.1298	0.00199445	0.0118708	TMEM176A
chr10:45100080-45154596	ENSG00000232554.6	4.75748	27.0486	2.21163e-06	3.00233e-05	RSU1P2
chr20:31844301-31845619	ENSG00000179772.7	4.75487	26.9996	2.68484e-19	1.79487e-17	FOXS1
chrX:153056409-153060467	ENSG00000183837.9	4.75275	26.96	4.83883e-103	6.81222e-100	PNMA3
chr1:74577430-74626098	ENSG00000234497.3	4.74618	26.8376	3.98017e-13	1.49073e-11	ERICH3-AS1
chr4:85475114-86002670	ENSG00000138639.15	4.74462	26.8085	2.51284e-06	3.35976e-05	ARHGAP24
chr15:93837611-93852981	ENSG00000259123.1	4.74034	26.7291	0.00834639	0.0386521	RP11-76E17.2
chr8:138588235-138913993	ENSG00000169436.14	4.7368	26.6635	7.97658e-05	0.000750997	COL22A1
chr1:159834474-159855347	ENSG00000188004.7	4.73495	26.6295	5.73523e-18	3.38917e-16	C1orf204
chr14:96204679-96244166	ENSG00000168398.6	4.72586	26.4623	2.94392e-37	6.02195e-35	BDKRB2
chr12:22964572-23174123	ENSG00000256995.4	4.72176	26.3871	1.16717e-08	2.39777e-07	RP11-114G22.1
chr9:112040785-112175408	ENSG00000106868.14	4.71992	26.3534	1.13561e-74	1.04533e-71	SUSD1
chr13:63986371-64076011	ENSG00000227674.1	4.71441	26.2531	4.66708e-41	1.10591e-38	LINC00355
chr14:94561442-94592796	ENSG00000188488.11	4.71373	26.2406	1.97884e-24	1.97332e-22	SERPINA5
chr14:94561091-94569902	ENSG00000100665.9	4.69745	25.9462	1.69742e-10	4.59033e-09	SERPINA4
chrX:38006582-38128816	ENSG00000147041.9	4.69687	25.9357	2.90277e-06	3.84248e-05	SYTL5
chr18:14179395-14226112	ENSG00000186481.13	4.69137	25.8371	3.17211e-22	2.64523e-20	ANKRD20A5P
chr15:29120254-29570723	ENSG00000104059.4	4.68407	25.7066	1.68908e-11	5.196e-10	FAM189A1
chr1:82973929-82986208	ENSG00000236268.3	4.6824	25.677	0.00562607	0.027947	LINC01361
chr2:132416574-132646559	ENSG00000183840.6	4.68199	25.6696	3.71843e-36	7.00734e-34	GPR39
chr11:128899565-128905697	ENSG00000174370.7	4.67047	25.4655	1.28962e-28	1.5992e-26	C11orf45
chr14:105721794-105722527	ENSG00000253692.3	4.66641	25.3939	2.20775e-08	4.30628e-07	IGHEP1
chr3:139517434-139539829	ENSG00000114115.7	4.6582	25.2498	5.17913e-53	2.1746e-50	RBP1
chr2:72129238-72148038	ENSG00000003137.6	4.65342	25.1663	1.03612e-06	1.50379e-05	CYP26B1
chr1:39624153-39639945	ENSG00000163909.7	4.62552	24.6843	3.81753e-08	7.13788e-07	HEYL
chr4:161383897-162164035	ENSG00000168843.11	4.61171	24.4491	5.51542e-22	4.5361e-20	FSTL5
chr10:5608475-5610793	ENSG00000231483.1	4.60887	24.4009	0.00682532	0.0327224	RP11-336A10.5
chr7:101127089-101139266	ENSG00000106366.8	4.6032	24.3053	0.00359979	0.0193984	SERPINE1
chr1:178513133-178548602	ENSG00000240021.7	4.59653	24.1932	7.86474e-06	9.4302e-05	TEX35
chr6:9596290-9939328	ENSG00000181355.18	4.59392	24.1495	4.76173e-06	5.99803e-05	OFCC1
chr2:48669797-48733148	ENSG00000242441.5	4.59303	24.1346	0.00908261	0.0414836	GTF2A1L
chr12:114353931-114408442	ENSG00000089225.17	4.5924	24.1241	1.55549e-36	3.02662e-34	TBX5
chr6:52687930-52703825	ENSG00000220377.1	4.58607	24.0184	0.000329773	0.00259791	GSTA8P
chr18:14629832-14632806	ENSG00000264570.1	4.57747	23.8757	4.86443e-05	0.000487932	SNX19P3
chr21:18269116-18403656	ENSG00000154646.6	4.57342	23.8088	1.97342e-08	3.90008e-07	TMPRSS15
chr11:5596109-5612952	ENSG00000121236.17	4.55813	23.5578	7.35248e-37	1.44235e-34	TRIM6
chr10:103446786-103452402	ENSG00000138172.8	4.54847	23.4006	1.43099e-15	7.03244e-14	CALHM2
chrX:80228489-80335364	ENSG00000278530.2	4.544	23.3282	7.19775e-12	2.30607e-10	CHMP1B2P
chr8:24913012-24919093	ENSG00000104722.11	4.54132	23.2848	3.95393e-06	5.07941e-05	NEFM
chr9:112032555-112037730	ENSG00000259953.1	4.54101	23.2799	4.75577e-19	3.09293e-17	RP11-4O1.2
chr15:27754875-28099358	ENSG00000104044.13	4.53939	23.2537	4.86107e-05	0.000487799	OCA2
chr4:56809861-56821742	ENSG00000128040.8	4.53185	23.1325	1.10192e-08	2.28134e-07	SPINK2
chrX:49687450-49695993	ENSG00000068985.4	4.52177	22.9714	0.000239701	0.00197479	PAGE1
chr7:106865296-106907132	ENSG00000105851.8	4.50404	22.6909	7.23708e-11	2.04977e-09	PIK3CG
chr21:31873315-32004064	ENSG00000142149.6	4.50392	22.689	3.24879e-12	1.09204e-10	HUNK
chr9:133152948-133163945	ENSG00000148288.9	4.50343	22.6813	0.00468986	0.0241433	GBGT1
chr18:5393103-5628991	ENSG00000082397.13	4.48967	22.466	2.36257e-73	2.01941e-70	EPB41L3
chr3:148312147-148399956	ENSG00000242440.1	4.48801	22.4401	3.88951e-13	1.46595e-11	RP11-501O2.5
chr14:88024609-88097619	ENSG00000258867.3	4.48636	22.4145	1.09627e-66	6.90448e-64	LINC01146
chr6:2621913-2634603	ENSG00000164385.6	4.47978	22.3126	0.000525153	0.00388156	C6orf195
chr9:42384805-42386136	ENSG00000268234.1	4.47541	22.245	1.73069e-13	6.80142e-12	FKBP4P6
chr17:321392-322453	ENSG00000262920.3	4.46683	22.1131	3.97683e-14	1.69054e-12	RP11-1260E13.1
chr1:68045962-68051631	ENSG00000162595.4	4.4536	21.9112	5.82473e-12	1.88383e-10	DIRAS3
chr1:165598463-165623331	ENSG00000236206.1	4.45231	21.8917	0.00163657	0.0101131	RP11-306I1.2
chr7:113078331-113086089	ENSG00000164604.10	4.44476	21.7773	1.35033e-15	6.6497e-14	GPR85
chr6:167271169-167296196	ENSG00000112494.7	4.44167	21.7308	3.1842e-29	4.16435e-27	UNC93A
chr7:117363222-117427523	ENSG00000154438.5	4.44161	21.7299	3.36597e-08	6.35815e-07	ASZ1
chr3:185959943-185980872	ENSG00000171658.6	4.43638	21.6512	1.78053e-13	6.97438e-12	RP11-443P15.2
chr2:170783786-170798971	ENSG00000204334.7	4.42707	21.512	6.9213e-06	8.38722e-05	ERICH2
chr15:43232595-43266857	ENSG00000104055.12	4.42677	21.5075	0.00233726	0.0135344	TGM5
chrX:2752050-2815927	ENSG00000124343.10	4.42513	21.4832	4.76876e-23	4.27456e-21	XG
chr6:46997703-47042363	ENSG00000153292.13	4.42507	21.4822	1.1974e-06	1.71704e-05	GPR110
chr9:116012361-116012965	ENSG00000228707.1	4.42114	21.4238	0.00143768	0.00906909	RP11-787B4.2
chr7:32916815-32943176	ENSG00000205763.11	4.41861	21.3863	0.0079324	0.0370775	RP9P
chr15:51056598-51105276	ENSG00000183578.5	4.41367	21.3132	0.000491613	0.00366307	TNFAIP8L3
chr5:137617500-137736090	ENSG00000146021.12	4.41045	21.2656	6.99135e-66	4.29036e-63	KLHL3
chr14:70230224-70232426	ENSG00000274330.1	4.40355	21.1642	0.000894909	0.00612464	RP11-486O13.5
chrX:104011147-104013687	ENSG00000123569.8	4.40335	21.1612	0.00839276	0.0387993	H2BFWT
chr3:46409514-46412997	ENSG00000121797.9	4.40064	21.1214	9.34635e-14	3.83681e-12	CCRL2
chr2:29192774-29921566	ENSG00000171094.13	4.39735	21.0734	4.66636e-09	1.03121e-07	ALK
chrX:148500619-149000663	ENSG00000155966.11	4.38703	20.9232	0.000316563	0.00250705	AFF2
chr12:53097436-53102345	ENSG00000167779.5	4.37247	20.713	3.87783e-05	0.000400553	IGFBP6
chr6:31494881-31511123	ENSG00000204516.7	4.36781	20.6463	7.45575e-07	1.11524e-05	MICB
chr15:25902360-26053120	ENSG00000206187.3	4.36723	20.638	0.000573854	0.00418466	RP11-1084I9.1
chr5:137801193-137810751	ENSG00000226306.6	4.36321	20.5806	1.97018e-05	0.000218906	NPY6R
chr6:147406889-147408281	ENSG00000220494.4	4.36209	20.5646	7.66673e-29	9.81218e-27	YAP1P1
chr17:78617469-78632057	ENSG00000267123.3	4.36151	20.5563	0.00184644	0.0111424	CTD-2357A8.3
chr11:2268495-2270952	ENSG00000183734.4	4.35487	20.4619	2.5148e-55	1.15744e-52	ASCL2
chr6:147406531-147406824	ENSG00000273997.1	4.35387	20.4477	2.10362e-07	3.47291e-06	RP11-361F15.5
chr18:50795120-50825384	ENSG00000134042.10	4.34997	20.3925	8.51437e-13	3.04596e-11	MRO
chr18:74434099-74457268	ENSG00000187773.8	4.34274	20.2906	3.78369e-06	4.87904e-05	FAM69C
chrX:154651972-154653579	ENSG00000126890.13	4.33794	20.2233	3.30198e-87	3.95132e-84	CTAG2
chr3:149162410-149221827	ENSG00000047457.11	4.33257	20.1481	2.03386e-06	2.7855e-05	CP
chr14:90402523-90405235	ENSG00000258424.1	4.32529	20.0466	8.39981e-29	1.06932e-26	RP11-471B22.2
chr12:72272683-72670757	ENSG00000072657.6	4.3245	20.0357	0.000615611	0.00444447	TRHDE
chr2:11658178-11670164	ENSG00000169006.6	4.32325	20.0183	0.000113977	0.00102975	NTSR2
chr16:19168249-19268334	ENSG00000103528.14	4.31245	19.869	7.17273e-78	6.86659e-75	SYT17
chrX:17375420-17735994	ENSG00000188158.12	4.30125	19.7154	1.88341e-18	1.14116e-16	NHS
chr7:134527592-134541408	ENSG00000198074.7	4.30074	19.7084	5.44393e-26	5.89545e-24	AKR1B10
chr11:113269532-113273806	ENSG00000227487.3	4.29816	19.6731	0.000793027	0.00552211	NCAM1-AS1
chr1:159866954-159867685	ENSG00000272668.1	4.28696	19.5211	6.73634e-10	1.68289e-08	RP11-190A12.8
chr9:133532164-133575519	ENSG00000197859.7	4.28683	19.5193	2.59173e-38	5.53821e-36	ADAMTSL2
chr2:236324151-236507542	ENSG00000132321.14	4.28166	19.4495	5.97341e-06	7.354e-05	IQCA1
chr14:34694170-34694644	ENSG00000241582.1	4.28036	19.432	0.001244	0.00803795	RP11-434O22.2
chr19:49506816-49524780	ENSG00000104870.10	4.28001	19.4272	3.38541e-85	3.85824e-82	FCGRT
chrX:38561370-38688913	ENSG00000156298.10	4.2778	19.3976	6.33533e-05	0.000613612	TSPAN7
chr4:40316485-40330419	ENSG00000249241.1	4.27722	19.3898	0.00656644	0.0317227	AC195454.1
chr1:226548800-226609214	ENSG00000203685.7	4.26906	19.2803	7.36216e-19	4.72382e-17	C1orf95
chr1:154479481-154502113	ENSG00000169291.7	4.26874	19.2761	1.63297e-17	9.34974e-16	SHE
chr17:9021542-9244000	ENSG00000065320.6	4.26622	19.2425	2.79639e-36	5.31159e-34	NTN1
chr17:79019209-79027601	ENSG00000265096.1	4.2558	19.104	4.99158e-53	2.13328e-50	C1QTNF1-AS1
chr12:14881181-14885926	ENSG00000111341.7	4.25155	19.0478	4.5446e-05	0.000459898	MGP
chr12:54126098-54132843	ENSG00000250742.1	4.25054	19.0344	4.9031e-32	7.52217e-30	RP11-834C11.4
chrX:154654546-154655325	ENSG00000226141.1	4.24718	18.9902	1.32742e-05	0.00015237	AF277315.13
chr3:42809446-43032335	ENSG00000273291.3	4.24692	18.9867	0.00363241	0.0195446	RP11-136C24.3
chr14:20801228-20803278	ENSG00000129538.11	4.24025	18.8992	0.00411031	0.021625	RNASE1
chr11:88113242-88175467	ENSG00000123892.9	4.23273	18.8009	9.09974e-49	2.94303e-46	RAB38
chr17:49576122-49582290	ENSG00000182575.7	4.23057	18.7728	1.26227e-05	0.000145731	NXPH3
chr12:130953907-131141247	ENSG00000111452.10	4.21973	18.6323	2.02978e-32	3.19596e-30	GPR133
chr9:33697459-33700986	ENSG00000260947.1	4.21651	18.5907	2.99829e-05	0.000320348	RP11-384P7.7
chr14:20999290-21001871	ENSG00000165794.7	4.2114	18.525	6.52714e-06	7.96787e-05	SLC39A2
chr4:37453988-37623495	ENSG00000154274.12	4.20896	18.4936	2.99873e-13	1.14646e-11	C4orf19
chrX:101550531-101554700	ENSG00000126947.9	4.2067	18.4647	5.52875e-74	4.90072e-71	ARMCX1
chr18:12310967-12344320	ENSG00000176014.10	4.19553	18.3223	2.41323e-14	1.05202e-12	TUBB6
chr18:13461020-13470823	ENSG00000267694.1	4.19315	18.2921	0.00429135	0.0224099	RP11-691H4.4
chr4:110617428-110642123	ENSG00000164093.13	4.18468	18.185	1.77578e-07	2.99295e-06	PITX2
chr20:21511010-21514026	ENSG00000125820.5	4.18291	18.1627	0.000895677	0.00612814	NKX2-2
chr2:170715351-170718078	ENSG00000204335.3	4.17593	18.075	7.69925e-10	1.90161e-08	SP5
chr12:57619527-57626140	ENSG00000135502.14	4.16587	17.9495	7.51976e-06	9.04375e-05	SLC26A10
chr16:50697139-50733077	ENSG00000167207.9	4.16459	17.9335	5.06699e-30	6.77476e-28	NOD2
chr7:150791287-150801360	ENSG00000106565.15	4.16146	17.8947	1.09653e-10	3.05154e-09	TMEM176B
chr6:147660703-147953937	ENSG00000227681.3	4.15672	17.836	0.00394154	0.0208886	RP11-307P5.1
chrY:9517599-9525487	ENSG00000234803.5	4.15672	17.836	0.000859318	0.00591999	FAM197Y2
chr16:69343248-69351809	ENSG00000157315.4	4.14575	17.7009	8.20119e-18	4.799e-16	TMED6
chr21:39525583-39529855	ENSG00000235012.1	4.14503	17.6921	2.22316e-12	7.61185e-11	AF121897.4
chr9:136249971-136251205	ENSG00000264527.2	4.14501	17.6919	0.00432332	0.0225642	WI2-1959D15.1
chr15:74202705-74221557	ENSG00000259264.3	4.14185	17.6531	1.35777e-06	1.93081e-05	RP11-60L3.1
chr1:205043197-205078499	ENSG00000184144.7	4.13808	17.6071	2.40726e-15	1.15921e-13	CNTN2
chr20:31847637-31870664	ENSG00000149599.13	4.13632	17.5856	7.52777e-67	5.00451e-64	DUSP15
chr16:14820792-14824669	ENSG00000255277.3	4.13555	17.5762	6.04919e-33	9.71647e-31	ABCC6P2
chr5:56457795-56481769	ENSG00000248727.3	4.1345	17.5634	0.000469667	0.00352257	CTC-236F12.4
chr3:115623324-115721490	ENSG00000172020.10	4.12955	17.5032	3.99384e-05	0.000411116	GAP43
chr3:159988750-159996012	ENSG00000168811.4	4.12676	17.4695	1.04878e-19	7.27552e-18	IL12A
chr19:13862063-13880755	ENSG00000187556.7	4.12438	17.4406	1.41595e-05	0.000161911	NANOS3
chr11:111091932-111097357	ENSG00000271584.1	4.11267	17.2996	2.26585e-06	3.06376e-05	RP11-89C3.4
chr19:16161368-16173525	ENSG00000141977.7	4.10213	17.1737	0.00437871	0.0227767	CIB3
chr15:36798596-36818459	ENSG00000223518.5	4.10093	17.1594	3.92869e-07	6.21039e-06	CSNK1A1P1
chr3:57078943-57080101	ENSG00000272202.1	4.0989	17.1353	4.9031e-07	7.61986e-06	RP11-157F20.3
chr4:23779590-23782560	ENSG00000249453.1	4.09224	17.0564	3.78842e-06	4.88251e-05	RP13-497K6.1
chr18:41482476-41632185	ENSG00000267313.4	4.09099	17.0416	4.90761e-22	4.05013e-20	KC6
chr7:157501322-157503577	ENSG00000223872.1	4.08032	16.916	0.00171686	0.0105192	AC006372.5
chr11:1223066-1262172	ENSG00000117983.15	4.07937	16.9049	8.76515e-20	6.1518e-18	MUC5B
chr12:33374238-33439819	ENSG00000110975.6	4.07337	16.8347	0.00359558	0.0193813	SYT10
chr8:101686543-102124907	ENSG00000104490.15	4.06605	16.7495	5.09238e-13	1.8779e-11	NCALD
chr3:46581150-46617226	ENSG00000241186.5	4.04325	16.4869	2.79994e-10	7.33964e-09	TDGF1
chr19:41425359-41428730	ENSG00000177191.2	4.02788	16.3122	3.25994e-05	0.000344929	B3GNT8
chr5:35904295-35938779	ENSG00000152611.9	4.02766	16.3097	1.15612e-07	1.99923e-06	CAPSL
chrX:153052150-153052413	ENSG00000229979.1	4.02541	16.2843	0.00135244	0.00861998	U82670.9
chr3:112302478-112332791	ENSG00000239482.4	4.02258	16.2524	3.96181e-06	5.0868e-05	RP11-90K6.1
chr1:115700007-115768781	ENSG00000118729.11	4.01594	16.1778	4.41181e-05	0.000447596	CASQ2
chr5:104973287-105246364	ENSG00000253584.1	4.01521	16.1696	8.12712e-12	2.58996e-10	CTD-2374C24.1
chr7:27195018-27200106	ENSG00000106031.6	4.00882	16.0982	3.17489e-37	6.33206e-35	HOXA13
chr1:165476841-165582155	ENSG00000237463.3	4.00765	16.085	0.00537561	0.0269478	RP11-280O1.2
chr10:114294824-114404756	ENSG00000169129.12	4.00601	16.0667	1.03874e-18	6.54218e-17	AFAP1L2
chr4:68615393-68616137	ENSG00000251101.1	4.00344	16.0382	0.000654252	0.00467689	RP11-1267H10.1
chrX:103062651-103064240	ENSG00000133169.5	4.00283	16.0314	5.23704e-19	3.3967e-17	BEX1
chr2:151270465-151290057	ENSG00000123609.8	3.99734	15.9705	2.17026e-14	9.51296e-13	NMI
chrX:84317874-84502453	ENSG00000165259.11	3.99604	15.9561	1.15265e-50	4.11736e-48	HDX
chr15:47184101-47774221	ENSG00000137872.13	3.99602	15.956	1.01603e-20	7.48205e-19	SEMA6D
chr4:15935569-15938740	ENSG00000137440.4	3.99421	15.9359	0.000361048	0.00281007	FGFBP1
chr3:42979267-43060211	ENSG00000144649.6	3.9802	15.782	2.47087e-19	1.66578e-17	FAM198A
chr12:130988312-130990028	ENSG00000280002.1	3.97062	15.6774	1.92613e-65	1.12434e-62	RP11-76C10.6
chr16:18571188-18598328	ENSG00000256340.6	3.9681	15.6501	1.67187e-23	1.563e-21	ABCC6P1
chr2:182833275-182867162	ENSG00000162998.4	3.95831	15.5442	0.000198093	0.00167053	FRZB
chr8:94249253-94262350	ENSG00000164949.5	3.95271	15.4841	1.49619e-23	1.40978e-21	GEM
chr19:16888860-16892606	ENSG00000127533.3	3.94956	15.4503	6.87788e-16	3.50231e-14	F2RL3
chr10:80344745-80368073	ENSG00000133665.10	3.94315	15.3818	1.47592e-12	5.14166e-11	DYDC2
chr5:10971840-11904043	ENSG00000169862.16	3.93995	15.3477	3.26212e-10	8.44024e-09	CTNND2
chr9:114155560-114312511	ENSG00000196739.12	3.93714	15.3178	1.69838e-11	5.21119e-10	COL27A1
chr9:136994635-136996803	ENSG00000169583.12	3.92926	15.2344	6.52864e-06	7.96787e-05	CLIC3
chr1:62597487-62606159	ENSG00000132855.4	3.92313	15.1698	0.000769962	0.00537715	ANGPTL3
chr12:109783087-109833401	ENSG00000111199.8	3.91044	15.037	1.38189e-16	7.3495e-15	TRPV4
chr13:71437966-71867192	ENSG00000276644.2	3.90815	15.0131	2.71142e-22	2.28495e-20	DACH1
chr9:132769453-132770212	ENSG00000224992.1	3.90768	15.0082	0.00595086	0.0292625	RP11-295G24.5
chr11:26309599-26660680	ENSG00000134343.10	3.89997	14.9282	8.77438e-24	8.36642e-22	ANO3
chr6:112154765-112166468	ENSG00000237234.4	3.89497	14.8766	0.00212337	0.0124984	RP1-142L7.5
chr11:3638514-3642316	ENSG00000167311.11	3.89392	14.8657	5.76687e-10	1.45436e-08	ART5
chr8:85327608-85379014	ENSG00000133742.11	3.88846	14.8096	1.88136e-05	0.000209817	CA1
chr5:37812677-37839680	ENSG00000168621.12	3.88718	14.7964	7.32821e-10	1.81747e-08	GDNF
chr8:47089572-47198861	ENSG00000248347.3	3.8869	14.7936	0.00179426	0.0108907	RP11-1134I14.2
chr12:109111218-109125594	ENSG00000256139.2	3.88102	14.7335	0.000610718	0.00441847	RP11-968O1.5
chr13:22915651-22916523	ENSG00000234685.1	3.88076	14.7308	2.98345e-11	8.7611e-10	NUS1P2
chr6:32840717-32844703	ENSG00000204264.6	3.88005	14.7235	4.45918e-17	2.48768e-15	PSMB8
chr7:143353400-143362752	ENSG00000159784.15	3.87546	14.6768	0.00157655	0.00979534	FAM131B
chr17:35731649-35743521	ENSG00000270885.1	3.86155	14.5359	9.7732e-63	5.56909e-60	RASL10B
chr20:23918771-23922169	ENSG00000228476.1	3.85776	14.4978	0.000957185	0.00647493	CSTP1
chr7:29514225-29563670	ENSG00000223813.2	3.85634	14.4835	1.12683e-13	4.58648e-12	AC007255.8
chr22:42438023-42446195	ENSG00000230107.1	3.85487	14.4688	3.9207e-06	5.03943e-05	CTA-126B4.7
chr4:83796436-84284327	ENSG00000250546.3	3.84703	14.3903	9.74343e-06	0.000114589	RP11-8L2.1
chr12:130990138-130993976	ENSG00000256151.1	3.84323	14.3525	8.99375e-62	4.78327e-59	RP11-76C10.5
chrX:47983356-48071141	ENSG00000221994.8	3.84082	14.3286	1.57093e-14	6.96241e-13	ZNF630
chr14:70187123-70230187	ENSG00000258422.3	3.83438	14.2648	0.00498411	0.0253797	RP11-486O13.2
chr7:897901-955407	ENSG00000105963.11	3.82597	14.1818	2.35058e-41	5.68246e-39	ADAP1
chr11:19350724-20121598	ENSG00000166833.17	3.82541	14.1763	1.22476e-10	3.37697e-09	NAV2
chr4:79225694-79325523	ENSG00000156269.4	3.82238	14.1465	1.88599e-71	1.50458e-68	NAA11
chrX:103273691-103276872	ENSG00000204065.2	3.81945	14.1178	3.19846e-06	4.19445e-05	TCEAL5
chr6:46793390-46839778	ENSG00000112818.7	3.80808	14.0071	1.73549e-05	0.000194637	MEP1A
chrX:55908123-56015173	ENSG00000227486.1	3.80635	13.9902	6.84099e-10	1.70725e-08	RP13-188A5.1
chr5:160347751-160370641	ENSG00000145861.7	3.80577	13.9846	7.81852e-07	1.16369e-05	C1QTNF2
chr17:43914433-43923001	ENSG00000267166.3	3.80396	13.9671	0.000262813	0.00214088	RP11-527L4.5
chr20:23685640-23689040	ENSG00000101441.4	3.79741	13.9038	0.000718215	0.00507201	CST4
chr12:66765-178460	ENSG00000120645.9	3.79617	13.8919	1.81704e-05	0.000203022	IQSEC3
chr13:50520933-50527449	ENSG00000229323.1	3.795	13.8806	5.34025e-10	1.35247e-08	DLEU1-AS1
chr20:46414228-46459276	ENSG00000215452.3	3.79468	13.8775	5.22325e-20	3.69846e-18	ZNF663P
chrX:75782988-75785236	ENSG00000186675.6	3.78655	13.7995	5.573e-06	6.90723e-05	MAGEE2
chr4:70334966-70337116	ENSG00000145309.5	3.78291	13.7648	1.00871e-05	0.00011834	CABS1
chr8:69466624-69660915	ENSG00000137573.11	3.78251	13.761	4.97583e-08	9.11842e-07	SULF1
chr5:136734927-136754686	ENSG00000250284.1	3.78158	13.7521	1.05456e-05	0.000123296	CTB-1I21.1
chr9:135702185-135793150	ENSG00000107147.9	3.78051	13.7419	2.74034e-47	8.40829e-45	KCNT1
chr11:120137765-120185423	ENSG00000137699.14	3.78033	13.7402	8.02621e-08	1.4229e-06	TRIM29
chr7:122304331-122310691	ENSG00000128610.9	3.7803	13.7399	5.93368e-12	1.91647e-10	FEZF1
chr9:122372605-122372825	ENSG00000269970.1	3.77128	13.6543	0.000706264	0.00500089	RP11-498E2.9
chr10:45374176-45446119	ENSG00000012779.8	3.76854	13.6283	1.66213e-18	1.01738e-16	ALOX5
chr20:20258407-20267809	ENSG00000243810.1	3.76276	13.5738	1.07116e-08	2.22535e-07	RP5-1096J16.1
chr4:87568035-87732370	ENSG00000249001.3	3.75904	13.5389	1.12363e-13	4.58123e-12	RP11-742B18.1
chr14:103123461-103137439	ENSG00000185215.6	3.75268	13.4794	7.77171e-68	5.63637e-65	TNFAIP2
chr7:29920104-29990118	ENSG00000136193.14	3.74994	13.4538	1.18786e-21	9.57204e-20	SCRN1
chr22:45502891-45601135	ENSG00000077942.15	3.74908	13.4458	5.85712e-45	1.70949e-42	FBLN1
chr1:66999332-67054099	ENSG00000116704.7	3.74438	13.402	5.28476e-62	2.87455e-59	SLC35D1
chr6:121435692-121449727	ENSG00000152661.7	3.7437	13.3957	1.8021e-09	4.2367e-08	GJA1
chr10:121478334-121598458	ENSG00000066468.18	3.74344	13.3933	0.00824629	0.0382997	FGFR2
chr16:54934913-54954665	ENSG00000259711.1	3.7396	13.3577	2.10421e-12	7.21491e-11	CTD-3032H12.2
chr2:218607765-218637181	ENSG00000115556.11	3.73792	13.3421	2.01904e-05	0.000223863	PLCD4
chr9:87008455-87042126	ENSG00000269994.1	3.73419	13.3078	1.61864e-09	3.82796e-08	RP11-276H19.2
chr10:47348371-47357875	ENSG00000265203.1	3.72988	13.268	0.00143926	0.00907422	RBP3
chr2:160141981-160271888	ENSG00000115221.8	3.72933	13.263	1.51313e-09	3.60695e-08	ITGB6
chrX:37994344-37994790	ENSG00000229674.1	3.72481	13.2215	0.00376154	0.0201218	AL121578.7
chr17:4583999-4608319	ENSG00000188176.9	3.72346	13.2091	2.55963e-23	2.34711e-21	SMTNL2
chr2:112829751-112836903	ENSG00000125538.9	3.71918	13.17	0.00044481	0.00336461	IL1B
chr12:72253513-72272526	ENSG00000236333.3	3.71491	13.1311	5.40718e-05	0.000534532	TRHDE-AS1
chrX:151953124-151974679	ENSG00000102287.14	3.71477	13.1298	2.15888e-17	1.22728e-15	GABRE
chrX:75368431-75523502	ENSG00000102383.11	3.70715	13.0606	4.94e-51	1.81891e-48	ZDHHC15
chr8:75408036-75564327	ENSG00000164749.9	3.69884	12.9856	1.42367e-12	4.96685e-11	HNF4G
chr11:101029624-101130524	ENSG00000082175.12	3.69256	12.9292	0.00698009	0.033291	PGR
chr3:146515180-146544864	ENSG00000188313.10	3.67431	12.7666	1.66748e-23	1.563e-21	PLSCR1
chrY:13703567-13706024	ENSG00000154620.5	3.67417	12.7654	4.41089e-06	5.59735e-05	TMSB4Y
chr19:16892947-17026815	ENSG00000160111.10	3.66768	12.7082	1.46094e-16	7.75272e-15	CPAMD8
chr3:3799437-3847703	ENSG00000175928.5	3.66704	12.7025	2.56015e-09	5.85776e-08	LRRN1
chr1:16043736-16057285	ENSG00000184908.15	3.66595	12.6929	1.64431e-06	2.2787e-05	CLCNKB
chr14:51333393-51365557	ENSG00000258479.3	3.66564	12.6902	0.00314346	0.0172948	LINC00640
chr16:55323760-55330760	ENSG00000159387.7	3.66279	12.6651	0.00386727	0.020577	IRX6
chr10:47365496-47384273	ENSG00000265763.3	3.66191	12.6574	2.18618e-17	1.23985e-15	ZNF488
chr2:219054420-219060467	ENSG00000163501.6	3.65698	12.6142	0.00976635	0.0439522	IHH
chr11:313506-315272	ENSG00000185885.13	3.65273	12.5771	1.64451e-31	2.47535e-29	IFITM1
chr1:201039514-201112566	ENSG00000081248.8	3.65195	12.5703	3.35612e-05	0.000353374	CACNA1S
chr8:16175263-16567362	ENSG00000038945.12	3.64816	12.5373	7.91854e-08	1.40589e-06	MSR1
chr4:36496537-36641900	ENSG00000248215.3	3.64458	12.5063	9.3688e-07	1.37224e-05	RP11-722M1.1
chr14:24398786-24419288	ENSG00000205978.5	3.64279	12.4908	1.66891e-13	6.5911e-12	NYNRIN
chr21:39867317-39929397	ENSG00000183036.8	3.63583	12.4307	0.000827098	0.00573	PCP4
chr11:26559033-26572121	ENSG00000169550.10	3.63564	12.429	1.94987e-08	3.85991e-07	MUC15
chrX:136665547-136782088	ENSG00000129675.13	3.62781	12.3617	1.20411e-15	6.00374e-14	ARHGEF6
chr20:48624252-48827883	ENSG00000124126.11	3.62196	12.3117	0.00144127	0.00908211	PREX1
chr14:64939153-64942905	ENSG00000176153.11	3.61628	12.2634	0.000316396	0.00250655	GPX2
chr16:55508998-55586670	ENSG00000087253.9	3.61489	12.2515	2.98179e-39	6.60771e-37	LPCAT2
chr12:2668500-2672220	ENSG00000256271.1	3.60861	12.1983	0.000750079	0.00525978	CACNA1C-AS2
chr17:8310283-8322516	ENSG00000198844.8	3.60604	12.1766	6.0371e-28	7.2243e-26	ARHGEF15
chr13:35768963-36131306	ENSG00000133083.12	3.60479	12.1661	0.000724602	0.00510958	DCLK1
chr1:168576473-168582077	ENSG00000143184.4	3.6036	12.156	0.00167568	0.0103083	XCL1
chrX:41275739-41276778	ENSG00000223714.1	3.60005	12.1261	2.29461e-06	3.10089e-05	RP5-1172N10.2
chrX:104063871-104076194	ENSG00000269226.5	3.59278	12.0652	1.37678e-28	1.69848e-26	TMSB15A
chr7:27412164-27412891	ENSG00000279429.1	3.59233	12.0615	0.000294912	0.00235821	AC004009.2
chr2:86784611-86808396	ENSG00000153563.13	3.59014	12.0432	1.45114e-41	3.58042e-39	CD8A
chr3:80993868-81095647	ENSG00000243694.2	3.58896	12.0333	1.67006e-05	0.000187916	RP11-6B4.1
chr12:2676001-2691118	ENSG00000246627.4	3.58742	12.0205	3.7919e-08	7.09587e-07	CACNA1C-AS1
chr10:124007666-124093607	ENSG00000182022.15	3.58373	11.9897	1.0146e-22	8.86216e-21	CHST15
chr8:1501366-1708476	ENSG00000198010.9	3.58221	11.9771	5.32614e-13	1.95507e-11	DLGAP2
chr1:160400586-160428678	ENSG00000162738.5	3.58144	11.9707	5.62315e-51	2.03908e-48	VANGL2
chr3:186900198-186900557	ENSG00000223803.1	3.57997	11.9586	6.12821e-11	1.7502e-09	RPS20P14
chr5:133256492-133275977	ENSG00000250244.3	3.57926	11.9527	2.03758e-07	3.38413e-06	CTB-49A3.4
chr16:14672545-14694669	ENSG00000069764.7	3.57543	11.921	4.23246e-15	1.99794e-13	PLA2G10
chr4:92304399-93774556	ENSG00000152208.9	3.56861	11.8648	4.0111e-09	8.93002e-08	GRID2
chr4:186286094-186500997	ENSG00000251165.3	3.56841	11.8631	1.18239e-08	2.42695e-07	F11-AS1
chr15:67834310-67838879	ENSG00000245719.1	3.55793	11.7772	1.46495e-05	0.000166559	RP11-34F13.2
chr8:47190772-47193262	ENSG00000255366.1	3.55077	11.719	3.05762e-13	1.1634e-11	RP11-1134I14.8
chr7:151877042-151878814	ENSG00000239911.2	3.5494	11.7078	3.84612e-51	1.43827e-48	PRKAG2-AS1
chr10:93306430-93482194	ENSG00000138119.14	3.54722	11.6901	2.36715e-55	1.11084e-52	MYOF
chr6:52791664-52803910	ENSG00000243955.3	3.54564	11.6774	0.000184526	0.00156439	GSTA1
chr2:132645787-132671579	ENSG00000150551.10	3.54257	11.6525	0.00706419	0.0336278	LYPD1
chr8:24956621-24957110	ENSG00000272157.1	3.53387	11.5825	0.00115629	0.00756521	CTD-2168K21.2
chr10:71396934-71815947	ENSG00000107736.17	3.52878	11.5417	2.39459e-07	3.91193e-06	CDH23
chr7:142749479-142763997	ENSG00000204983.10	3.52553	11.5157	2.11858e-06	2.89077e-05	PRSS1
chr12:12890782-12917937	ENSG00000013588.5	3.52495	11.5111	5.13774e-10	1.30394e-08	GPRC5A
chrX:70528940-70908731	ENSG00000120498.11	3.52191	11.4868	1.99747e-05	0.000221733	TEX11
chr3:13937379-14082811	ENSG00000180438.12	3.52183	11.4862	2.95733e-06	3.91037e-05	TPRXL
chrX:17800051-17861337	ENSG00000131831.15	3.51864	11.4608	5.76995e-12	1.86864e-10	RAI2
chr16:88427471-88440757	ENSG00000225614.2	3.51665	11.445	2.23479e-09	5.16268e-08	ZNF469
chr2:219388496-219403633	ENSG00000229525.1	3.51354	11.4204	0.00569374	0.0282246	AC053503.4
chr2:222319298-222352989	ENSG00000237732.7	3.51119	11.4018	0.000849633	0.00586002	AC010980.2
chr6:88298950-88421033	ENSG00000234426.1	3.51004	11.3927	6.10143e-07	9.27735e-06	RP11-459O1.2
chr2:19868874-19885047	ENSG00000228784.5	3.50368	11.3426	2.12235e-05	0.000234075	LINC00954
chr20:23747731-23751268	ENSG00000170373.6	3.49999	11.3136	2.14204e-06	2.91945e-05	CST1
chr14:106482439-106521073	ENSG00000270816.3	3.49999	11.3136	1.53029e-19	1.04641e-17	LINC00221
chr12:78864669-79452006	ENSG00000067715.11	3.4912	11.2449	6.22009e-10	1.56043e-08	SYT1
chr11:118133377-118152820	ENSG00000177098.6	3.4829	11.1804	1.21779e-06	1.74418e-05	SCN4B
chr14:94127789-94130253	ENSG00000119632.3	3.47908	11.1508	2.24466e-05	0.000246316	IFI27L2
chr7:138706295-138798196	ENSG00000105929.13	3.47327	11.106	8.3488e-21	6.18612e-19	ATP6V0A4
chr11:14966669-14972286	ENSG00000110680.10	3.46873	11.0711	0.000287324	0.00230679	CALCA
chr11:118077038-118121890	ENSG00000137648.14	3.46852	11.0695	4.0284e-50	1.35791e-47	TMPRSS4
chr18:65750921-65890341	ENSG00000081138.11	3.46486	11.0415	3.6681e-50	1.25412e-47	CDH7
chr1:16018875-16034050	ENSG00000186510.9	3.46068	11.0095	2.3632e-12	8.06347e-11	CLCNKA
chr7:26372332-26376701	ENSG00000225792.1	3.46011	11.0052	9.98178e-05	0.000917411	AC004540.4
chr7:25134697-25180354	ENSG00000153790.9	3.45867	10.9942	6.66032e-31	9.43203e-29	C7orf31
chr7:100589402-100604038	ENSG00000224729.5	3.45848	10.9927	0.00108517	0.00718237	PCOLCE-AS1
chr7:134416290-134432431	ENSG00000273297.1	3.45766	10.9865	4.12625e-23	3.72655e-21	RP11-38M8.1
chr4:24998847-25030879	ENSG00000153012.9	3.45536	10.969	5.69416e-56	2.72557e-53	LGI2
chr2:27491883-27495245	ENSG00000115226.7	3.44881	10.9193	1.04335e-29	1.38724e-27	FNDC4
chr10:73631654-73641757	ENSG00000177791.11	3.44869	10.9184	5.0399e-06	6.31849e-05	MYOZ1
chr2:120735623-120951763	ENSG00000074047.18	3.44696	10.9053	4.35476e-06	5.53589e-05	GLI2
chr11:60515413-60542721	ENSG00000204979.5	3.44469	10.8881	5.4354e-12	1.77712e-10	MS4A13
chr13:95578202-95644690	ENSG00000134874.15	3.44409	10.8836	5.41399e-44	1.48935e-41	DZIP1
chr13:44684487-44715393	ENSG00000276527.1	3.44298	10.8752	8.68125e-05	0.000810013	RP11-442J21.2
chr6:159034468-159045152	ENSG00000164691.14	3.43968	10.8504	0.00838677	0.0387918	TAGAP
chr4:68537413-68670618	ENSG00000196620.6	3.42733	10.7579	5.84448e-11	1.67316e-09	UGT2B15
chr16:50666211-50671578	ENSG00000260249.2	3.42702	10.7556	5.86149e-18	3.45525e-16	RP11-401P9.5
chr3:64097522-64445382	ENSG00000163637.9	3.42164	10.7156	2.44986e-51	9.30674e-49	PRICKLE2
chr14:73591706-73596496	ENSG00000177465.4	3.42157	10.7151	3.65577e-43	9.7215e-41	ACOT4
chr11:72584572-72587979	ENSG00000256633.1	3.41352	10.6555	0.00972481	0.0438312	RP11-169D4.2
chr2:137964310-138016364	ENSG00000150540.11	3.41315	10.6527	1.80747e-22	1.55047e-20	HNMT
chr13:113105788-113120678	ENSG00000057593.11	3.40807	10.6153	0.00210753	0.0124266	F7
chr1:241957737-241959057	ENSG00000196289.6	3.40787	10.6138	0.000184778	0.00156597	BECN1P1
chr11:57542641-57550274	ENSG00000214872.6	3.40488	10.5918	0.000528625	0.00389879	SMTNL1
chr7:28987028-28988899	ENSG00000233517.1	3.40259	10.5751	0.00712599	0.0338587	AC005162.5
chrX:102153712-102156057	ENSG00000184515.8	3.40101	10.5635	6.22372e-53	2.56814e-50	BEX5
chr8:90791550-90959408	ENSG00000123119.9	3.39822	10.543	0.00675643	0.0324637	NECAB1
chr16:89969791-89972544	ENSG00000261317.1	3.39654	10.5307	8.95288e-11	2.51195e-09	RP11-566K11.5
chr6:46220738-46491972	ENSG00000172348.12	3.39303	10.5052	6.47001e-35	1.15557e-32	RCAN2
chr22:20148427-20151065	ENSG00000234409.6	3.392	10.4977	0.000273484	0.00221274	AC006547.14
chr18:14244625-14252140	ENSG00000264222.1	3.38826	10.4705	5.52721e-06	6.86114e-05	RP11-757O6.1
chr6:25845100-25882286	ENSG00000124564.15	3.38583	10.4529	0.00168952	0.0103813	SLC17A3
chr10:89829510-89840861	ENSG00000232229.3	3.38427	10.4416	1.44086e-26	1.63432e-24	LINC00865
chrX:119078635-119150579	ENSG00000250423.2	3.38403	10.4399	8.19446e-09	1.73556e-07	KIAA1210
chr8:34228439-34346731	ENSG00000253108.1	3.38265	10.4299	0.00303059	0.0167702	RP1-84O15.2
chr1:224615296-224616220	ENSG00000233384.1	3.3795	10.4071	6.51655e-06	7.96124e-05	RP11-100E13.1
chr9:93955597-93959140	ENSG00000235601.1	3.3792	10.405	9.16442e-09	1.92228e-07	BARX1-AS1
chr4:87473335-87529504	ENSG00000152583.10	3.37906	10.404	1.04756e-16	5.64666e-15	SPARCL1
chr3:120908072-121424761	ENSG00000145087.10	3.37889	10.4027	5.861e-31	8.47312e-29	STXBP5L
chr3:46518349-46580099	ENSG00000163827.10	3.37551	10.3784	0.00102654	0.00684163	LRRC2
chr19:14305458-14363990	ENSG00000266913.1	3.37144	10.3491	2.65556e-06	3.53676e-05	CTC-548K16.2
chr11:57551656-57568284	ENSG00000156587.13	3.37087	10.345	1.00962e-35	1.87311e-33	UBE2L6
chr7:114922154-115019916	ENSG00000135272.7	3.37002	10.339	5.66949e-06	7.00506e-05	MDFIC
chr21:42346357-42351128	ENSG00000160181.6	3.36404	10.2962	5.87698e-31	8.47312e-29	TFF2
chr7:122303658-122310077	ENSG00000230316.4	3.36396	10.2957	3.42956e-20	2.45644e-18	FEZF1-AS1
chr7:16461543-16530580	ENSG00000171243.7	3.36057	10.2715	8.52321e-05	0.00079682	SOSTDC1
chr8:46579213-46614523	ENSG00000248498.3	3.35662	10.2433	2.11347e-36	4.07917e-34	ASNSP1
chr3:160225636-160228212	ENSG00000180044.4	3.3563	10.2411	1.84589e-30	2.56848e-28	C3orf80
chr12:47972965-48004486	ENSG00000139219.15	3.3553	10.234	1.7136e-08	3.41195e-07	COL2A1
chr3:3066326-3110374	ENSG00000091181.17	3.35456	10.2288	6.16461e-18	3.625e-16	IL5RA
chr16:3088894-3099292	ENSG00000130182.5	3.35299	10.2176	0.00295207	0.0164116	ZSCAN10
chr16:54851640-54852733	ENSG00000273615.1	3.35055	10.2004	2.1933e-06	2.98251e-05	RP11-1136G4.2
chr22:35540868-35554001	ENSG00000100302.6	3.34291	10.1465	8.68673e-28	1.02921e-25	RASD2
chr17:74916084-74923256	ENSG00000182040.6	3.33992	10.1255	5.98688e-05	0.000582692	USH1G
chr6:46704317-46735693	ENSG00000146070.14	3.33776	10.1103	8.01041e-18	4.69885e-16	PLA2G7
chr9:113113073-113119928	ENSG00000231528.2	3.33457	10.088	2.90852e-07	4.67492e-06	FAM225A
chrX:103917411-103919548	ENSG00000231728.3	3.33116	10.0642	4.39773e-07	6.89717e-06	LL0XNC01-116E7.2
chr9:129738331-129753047	ENSG00000148344.10	3.3302	10.0575	1.96607e-51	7.58935e-49	PTGES
chr3:100749156-100993515	ENSG00000154175.14	3.33004	10.0564	5.88397e-05	0.000574545	ABI3BP
chr4:123650291-123930406	ENSG00000249464.3	3.32812	10.043	3.41967e-08	6.4494e-07	LINC01091
chr3:16315856-16513706	ENSG00000131378.11	3.32704	10.0355	0.000157165	0.00136283	RFTN1
chr3:114276913-114307967	ENSG00000181847.9	3.32542	10.0242	6.64432e-09	1.42874e-07	TIGIT
chr16:50880209-50884101	ENSG00000263082.1	3.32298	10.0073	2.16345e-05	0.000238388	CTD-2034I21.2
chr1:203178931-203186749	ENSG00000133048.10	3.32207	10.001	2.41622e-05	0.000264052	CHI3L1
chr22:37225261-37244270	ENSG00000128340.12	3.32165	9.99804	9.30939e-05	0.000861902	RAC2
chr4:56530609-56603507	ENSG00000249693.2	3.32098	9.99342	0.000804363	0.00558804	THEGL
chr9:122370530-122395702	ENSG00000095303.12	3.31687	9.96502	1.04361e-49	3.469e-47	PTGS1
chr17:9822206-9890034	ENSG00000065325.10	3.31341	9.94116	2.82875e-24	2.7746e-22	GLP2R
chr5:138439017-138446964	ENSG00000132563.13	3.31188	9.93061	8.86815e-17	4.81273e-15	REEP2
chr15:64739898-64775587	ENSG00000166831.6	3.3104	9.92044	2.6848e-08	5.16937e-07	RBPMS2
chr15:82544273-82647977	ENSG00000214575.7	3.30742	9.89997	5.46907e-06	6.79996e-05	CPEB1
chr3:186147201-186362237	ENSG00000058866.12	3.30697	9.89682	1.06529e-07	1.8475e-06	DGKG
chr14:60515119-60554916	ENSG00000258670.1	3.30261	9.86697	0.000262066	0.00213625	RP11-1042B17.3
chr4:47485288-47593486	ENSG00000145246.11	3.30102	9.85613	0.00142095	0.00897774	ATP10D
chrX:103928099-103929017	ENSG00000230312.2	3.30005	9.84947	0.00131066	0.00840108	LL0XNC01-116E7.4
chr4:122826708-122898236	ENSG00000138685.10	3.29674	9.82691	0.00264735	0.0149821	FGF2
chr6:135851696-136195574	ENSG00000171408.11	3.29233	9.79694	0.000213484	0.00178273	PDE7B
chr4:68928463-68951791	ENSG00000135220.8	3.28857	9.7714	1.4938e-05	0.000169759	UGT2A3
chr22:22513736-22520270	ENSG00000169548.3	3.28842	9.77039	1.88775e-24	1.89035e-22	ZNF280A
chr1:248697006-248699110	ENSG00000229703.4	3.28581	9.75277	6.0594e-12	1.95444e-10	XX-CR54.1
chr22:36189129-36204840	ENSG00000100336.15	3.28565	9.75164	7.87365e-52	3.14067e-49	APOL4
chr9:93857083-93858333	ENSG00000231990.1	3.28469	9.74519	2.10409e-07	3.47291e-06	RP11-53B5.1
chr12:64264762-64390691	ENSG00000185306.10	3.2833	9.73577	4.59683e-27	5.31478e-25	C12orf56
chr17:73334384-73644089	ENSG00000069188.14	3.27589	9.68593	1.14958e-22	9.96848e-21	SDK2
chr6:146027782-146437598	ENSG00000152822.11	3.27435	9.67558	6.50645e-09	1.40287e-07	GRM1
chr3:149658210-149661364	ENSG00000241313.2	3.2716	9.65716	9.39729e-15	4.27577e-13	WWTR1-AS1
chr5:37840438-37874894	ENSG00000248587.4	3.26783	9.63197	8.43356e-07	1.24689e-05	GDNF-AS1
chr17:43938363-43938959	ENSG00000261514.1	3.26223	9.59462	7.38065e-13	2.66026e-11	RP11-527L4.2
chr20:51003656-51023129	ENSG00000026559.11	3.26079	9.58507	3.77634e-11	1.10084e-09	KCNG1
chr12:57610180-57617243	ENSG00000240771.4	3.25955	9.57686	2.64646e-44	7.4515e-42	ARHGEF25
chr17:39667981-39670473	ENSG00000141744.3	3.25938	9.57574	0.00158413	0.00983474	PNMT
chrX:103918896-103965987	ENSG00000158427.12	3.25794	9.56617	5.2412e-24	5.05797e-22	TMSB15B
chr4:89236386-89308010	ENSG00000185477.4	3.25338	9.53596	4.00447e-06	5.13331e-05	GPRIN3
chr22:37367960-37427470	ENSG00000166897.12	3.24975	9.51201	9.57231e-27	1.09614e-24	ELFN2
chr17:8013327-8016378	ENSG00000279174.1	3.24829	9.50241	1.70838e-13	6.72477e-12	RP11-1099M24.9
chr13:24924677-24968277	ENSG00000253771.3	3.23928	9.44323	0.000101748	0.000932641	TPTE2P1
chr22:29205851-29259597	ENSG00000186998.13	3.23796	9.43458	2.88568e-48	9.2084e-46	EMID1
chr3:40387156-40428619	ENSG00000168032.6	3.2359	9.42113	2.34197e-50	8.12324e-48	ENTPD3
chr3:119314293-119322760	ENSG00000241155.1	3.23519	9.41647	2.51229e-28	3.06769e-26	ARHGAP31-AS1
chr22:50059391-50085902	ENSG00000100427.13	3.23366	9.40652	0.00160802	0.00995722	MLC1
chr3:50266641-50267371	ENSG00000232352.1	3.23294	9.40185	7.57018e-07	1.13165e-05	SEMA3B-AS1
chr13:24680577-24712493	ENSG00000075673.9	3.23133	9.39131	2.70996e-05	0.000293606	ATP12A
chr14:99645110-99680569	ENSG00000182218.7	3.23103	9.38936	2.26635e-08	4.4098e-07	HHIPL1
chrX:141903894-141909388	ENSG00000155495.8	3.23041	9.38534	0.000826195	0.00572642	MAGEC1
chr7:130481491-130484392	ENSG00000259920.1	3.22779	9.36831	0.000378231	0.00292573	RP11-2E11.5
chr15:49794246-49796097	ENSG00000259388.1	3.22267	9.33516	0.0014731	0.0092632	CTD-2647E9.1
chr20:57561080-57568112	ENSG00000124253.10	3.22065	9.32209	4.84406e-06	6.08617e-05	PCK1
chr4:78057570-78446558	ENSG00000138759.15	3.21694	9.29815	8.81782e-20	6.17067e-18	FRAS1
chr4:68537184-68568527	ENSG00000197888.2	3.21692	9.29802	4.66324e-17	2.59547e-15	UGT2B17
chr16:74671861-74700914	ENSG00000168404.10	3.21549	9.28881	1.13151e-34	1.99121e-32	MLKL
chr5:104484204-105392970	ENSG00000251574.4	3.21429	9.28107	3.07868e-07	4.93847e-06	RP11-6N13.1
chr2:27496842-27523684	ENSG00000084734.6	3.21142	9.26259	1.33678e-13	5.39514e-12	GCKR
chr3:55465715-55489945	ENSG00000114251.11	3.20859	9.24449	1.40939e-56	6.88387e-54	WNT5A
chr5:36606355-36688334	ENSG00000079215.11	3.20796	9.24044	1.7686e-26	1.95962e-24	SLC1A3
chr1:178542796-178548889	ENSG00000213057.5	3.20545	9.22435	3.04481e-07	4.88741e-06	C1orf220
chr11:93818232-93850531	ENSG00000214376.5	3.20457	9.21877	3.62248e-32	5.62966e-30	VSTM5
chr11:131877680-131897108	ENSG00000238117.1	3.20265	9.20647	6.04069e-23	5.35451e-21	AP004372.1
chr21:41176322-41186773	ENSG00000225745.6	3.20213	9.20313	2.27986e-07	3.74238e-06	PLAC4
chr6:24171756-24358052	ENSG00000146038.9	3.20191	9.20177	9.41721e-06	0.00011141	DCDC2
chr7:35081593-35186041	ENSG00000189212.10	3.20153	9.19935	1.4291e-05	0.000162947	DPY19L2P1
chr15:69298947-69407780	ENSG00000137819.11	3.2003	9.19151	6.15685e-41	1.4306e-38	PAQR5
chr13:50807856-50849905	ENSG00000237152.3	3.19599	9.16405	0.00144101	0.00908211	DLEU7-AS1
chrX:50591647-50814302	ENSG00000158352.13	3.19255	9.14228	4.46153e-05	0.000452065	SHROOM4
chr7:27242700-27246573	ENSG00000106038.10	3.19214	9.13963	4.62704e-09	1.02347e-07	EVX1
chr17:65137469-65227703	ENSG00000108370.13	3.18922	9.12115	0.0013245	0.00847573	RGS9
chr1:15111815-15152464	ENSG00000175147.9	3.18919	9.12101	1.1671e-08	2.39777e-07	TMEM51-AS1
chr12:54292111-54301121	ENSG00000123405.11	3.18908	9.12026	5.43276e-06	6.76846e-05	NFE2
chr1:77282051-77559969	ENSG00000154027.16	3.18097	9.06916	1.52822e-31	2.31487e-29	AK5
chr3:12827446-12871916	ENSG00000144712.9	3.1782	9.05178	1.24291e-37	2.58666e-35	CAND2
chr4:186104419-186172140	ENSG00000109794.11	3.17694	9.04386	7.72136e-19	4.94105e-17	FAM149A
chr17:44372183-44389505	ENSG00000005961.15	3.17522	9.03306	4.22408e-31	6.20215e-29	ITGA2B
chr10:70478821-70568449	ENSG00000107719.8	3.17333	9.0213	1.8764e-11	5.68455e-10	PALD1
chr7:116672392-116798386	ENSG00000105976.12	3.17263	9.01691	2.06926e-26	2.2822e-24	MET
chr18:77971814-77993722	ENSG00000265843.2	3.17131	9.00866	2.21941e-33	3.63817e-31	LINC01029
chr9:113650956-113682855	ENSG00000227482.1	3.17115	9.00767	5.39239e-09	1.17537e-07	RP11-18B16.2
chr12:107839350-107864562	ENSG00000257398.4	3.16955	8.99769	0.00016629	0.00142953	RP11-554D14.6
chr17:42758447-42761899	ENSG00000131477.8	3.16844	8.99073	3.4197e-17	1.92121e-15	RAMP2
chr5:61201309-61252889	ENSG00000249279.3	3.16695	8.98148	0.00853949	0.0393787	CTC-436P18.3
chr16:84294646-84329851	ENSG00000103175.8	3.16175	8.94912	1.91237e-07	3.19614e-06	WFDC1
chrX:51332231-51337525	ENSG00000122824.8	3.16133	8.94654	7.96146e-05	0.000749868	NUDT10
chr2:12716889-12742734	ENSG00000071575.9	3.14669	8.85619	0.00287441	0.0160603	TRIB2
chr12:203642-205094	ENSG00000256577.2	3.14462	8.8435	1.85579e-05	0.000207254	RP11-283I3.2
chr20:1203454-1208274	ENSG00000215595.1	3.14284	8.83262	0.0104174	0.0463074	C20orf202
chr9:128411766-128437351	ENSG00000167123.16	3.14149	8.82432	1.73418e-32	2.74862e-30	CERCAM
chr3:46557398-46559688	ENSG00000268324.2	3.14111	8.82204	0.000657504	0.00469341	LRRC2-AS1
chr10:80271820-80289684	ENSG00000151224.10	3.13633	8.79282	1.02022e-37	2.14183e-35	MAT1A
chr13:100532495-100589528	ENSG00000134864.8	3.13567	8.7888	6.76161e-14	2.8046e-12	GGACT
chr17:47303474-47323613	ENSG00000263293.2	3.13457	8.78212	0.000148533	0.00129644	RP11-290H9.4
chr2:217319167-217756593	ENSG00000231672.4	3.13455	8.78197	2.11819e-06	2.89077e-05	DIRC3
chr5:102609156-102671559	ENSG00000250682.3	3.13368	8.77672	0.000109002	0.000989658	LINC00491
chr11:22193176-22283357	ENSG00000171714.10	3.1329	8.77198	2.87397e-07	4.6256e-06	ANO5
chr8:34174886-34184895	ENSG00000254302.1	3.13268	8.77065	1.68292e-17	9.61273e-16	RP11-431M3.1
chr9:101591615-101595001	ENSG00000188386.5	3.13165	8.76436	1.06974e-05	0.000124949	PPP3R2
chr1:46455823-46482475	ENSG00000225667.1	3.12593	8.72971	7.55507e-05	0.0007154	LINC00505
chrX:38149336-38220924	ENSG00000101955.12	3.11875	8.68633	0.000588217	0.00428157	SRPX
chrX:93674013-93712274	ENSG00000179083.6	3.11591	8.66926	3.86249e-18	2.31436e-16	FAM133A
chr11:75586918-75669120	ENSG00000171533.9	3.115	8.66382	5.25955e-15	2.44421e-13	MAP6
chr13:22918591-22924602	ENSG00000262198.1	3.11391	8.65727	0.00638346	0.0310267	RP11-124N19.3
chr3:122909194-123028605	ENSG00000082684.12	3.11328	8.6535	0.00448581	0.0232444	SEMA5B
chr6:46746917-46759506	ENSG00000230062.5	3.1128	8.65061	7.95926e-08	1.41208e-06	ANKRD66
chr7:65235790-65236723	ENSG00000237026.1	3.11186	8.64494	0.00074829	0.00525186	RP11-328P23.2
chr3:55508308-56468363	ENSG00000187672.10	3.10808	8.62232	5.19571e-41	1.21911e-38	ERC2
chr6:125578567-125749186	ENSG00000237742.4	3.10558	8.60739	0.00509571	0.0258217	RP11-624M8.1
chrX:31071241-31072053	ENSG00000132446.6	3.10336	8.59421	2.3161e-06	3.12465e-05	FTHL17
chr1:94621151-94624184	ENSG00000235565.1	3.09987	8.57339	2.38351e-08	4.619e-07	RP11-86H7.7
chr21:37951425-38121339	ENSG00000184029.7	3.09939	8.57055	1.58538e-13	6.31331e-12	DSCR4
chr10:86943872-86969312	ENSG00000173269.11	3.09295	8.53239	1.17341e-19	8.11653e-18	MMRN2
chr1:204131062-204152003	ENSG00000143845.12	3.08867	8.5071	3.06128e-47	9.15821e-45	ETNK2
chr8:24912165-24914717	ENSG00000272163.1	3.08822	8.50448	3.96662e-13	1.48798e-11	GS1-72M22.1
chr16:57471958-57486495	ENSG00000125170.8	3.08794	8.50281	7.22535e-29	9.29701e-27	DOK4
chrX:51710829-51712131	ENSG00000223591.4	3.08509	8.48604	0.00386695	0.020577	CENPVP1
chr7:50458465-50565457	ENSG00000132437.15	3.08495	8.48522	0.000475294	0.0035592	DDC
chrX:27460804-27463296	ENSG00000224960.3	3.08405	8.47989	7.27919e-12	2.32905e-10	SMEK3P
chr3:44578223-44594311	ENSG00000144792.7	3.08342	8.47624	3.05574e-11	8.96239e-10	ZNF660
chrX:51490011-51496596	ENSG00000196368.4	3.07719	8.43967	1.36611e-42	3.51559e-40	NUDT11
chr10:60869438-61001440	ENSG00000072422.14	3.07509	8.42743	1.93212e-35	3.50313e-33	RHOBTB1
chr12:107903270-107903948	ENSG00000258072.1	3.07504	8.4271	0.000144978	0.00127102	RP11-554D14.2
chr6:33064569-33080710	ENSG00000231389.5	3.07417	8.42206	1.02985e-15	5.19989e-14	HLA-DPA1
chrX:65366638-65499310	ENSG00000102053.12	3.07211	8.41004	1.67246e-08	3.33835e-07	ZC3H12B
chr13:108596152-109208007	ENSG00000041515.13	3.07072	8.40192	1.88525e-30	2.60807e-28	MYO16
chr7:24698353-24758113	ENSG00000105928.11	3.06764	8.38398	6.63606e-05	0.000640148	DFNA5
chr1:92029982-92063536	ENSG00000172031.6	3.06425	8.36432	1.30893e-47	4.0684e-45	EPHX4
chr21:37006150-37019659	ENSG00000183145.6	3.05524	8.31228	2.9052e-09	6.57184e-08	RIPPLY3
chr2:119429901-119437599	ENSG00000171227.6	3.05484	8.30993	2.0092e-08	3.96423e-07	TMEM37
chr3:46809359-46812558	ENSG00000226074.4	3.05451	8.30807	0.00201964	0.011997	PRSS44
chr2:27576522-27582720	ENSG00000221843.3	3.05315	8.30021	0.000336231	0.0026375	C2orf16
chr20:13221771-13300651	ENSG00000101230.5	3.05111	8.28852	0.000953723	0.00645516	ISM1
chr12:14942017-14961669	ENSG00000111348.6	3.05026	8.28364	4.0193e-13	1.50303e-11	ARHGDIB
chr2:232606057-232682340	ENSG00000115468.9	3.04967	8.28021	7.09445e-10	1.76682e-08	EFHD1
chr17:19737984-19748433	ENSG00000108602.15	3.04902	8.27647	2.17533e-05	0.000239476	ALDH3A1
chr8:53515171-53523931	ENSG00000237807.3	3.04726	8.26641	2.67145e-21	2.07116e-19	RP11-400K9.4
chrX:103910305-103911352	ENSG00000234345.2	3.04653	8.26223	0.00037471	0.00290412	LL0XNC01-116E7.1
chr6:88139864-88166359	ENSG00000118432.12	3.046	8.25917	3.92196e-12	1.30006e-10	CNR1
chr1:47216290-47231715	ENSG00000162367.9	3.04427	8.2493	8.73413e-07	1.28795e-05	TAL1
chrX:47582313-47586789	ENSG00000102265.9	3.0398	8.22377	2.88484e-47	8.73959e-45	TIMP1
chr4:68509441-68517647	ENSG00000250566.1	3.03914	8.22002	1.26904e-09	3.03417e-08	UGT2B29P
chr13:101053776-101416355	ENSG00000102452.13	3.03644	8.20465	0.000140034	0.0012326	NALCN
chr4:68626847-68628899	ENSG00000251074.1	3.03469	8.1947	7.19031e-07	1.07891e-05	RP11-1267H10.3
chrX:139581771-139708216	ENSG00000101977.17	3.03182	8.1784	1.15908e-08	2.38935e-07	MCF2
chr9:101569353-101738580	ENSG00000198785.4	3.0237	8.13252	9.84121e-20	6.86676e-18	GRIN3A
chr18:14507339-14543585	ENSG00000183206.14	3.02227	8.12444	4.21682e-05	0.000431103	POTEC
chr19:50996008-51002711	ENSG00000129455.13	3.02223	8.12421	0.00694808	0.0332046	KLK8
chr4:186157896-186158843	ENSG00000250327.1	3.01738	8.09696	0.000725277	0.00511283	RP11-173M11.2
chr7:36854361-37449249	ENSG00000155849.13	3.01662	8.09267	5.65444e-08	1.02911e-06	ELMO1
chr5:136466677-136520298	ENSG00000249803.3	3.01552	8.08653	1.11224e-10	3.08808e-09	RP11-114H21.2
chr1:84999147-85133138	ENSG00000162643.10	3.01407	8.07838	1.29893e-19	8.9331e-18	WDR63
chr1:117953864-118185223	ENSG00000155761.11	3.01396	8.07779	1.24323e-28	1.55782e-26	SPAG17
chrX:134549973-134559923	ENSG00000227060.4	3.01133	8.06306	0.00590054	0.0290444	LINC00629
chr4:118850688-119061245	ENSG00000172403.8	3.01025	8.05703	7.64705e-09	1.63117e-07	SYNPO2
chr4:183853431-184001407	ENSG00000173320.7	3.00619	8.03437	2.68219e-44	7.4643e-42	STOX2
chr19:14031748-14053216	ENSG00000104998.3	3.00594	8.03299	9.32271e-22	7.58913e-20	IL27RA
chr1:156806243-156816862	ENSG00000027869.9	3.0023	8.01279	7.09386e-25	7.28658e-23	SH2D2A
chr16:50246148-50299011	ENSG00000121281.10	3.00205	8.01138	3.26785e-09	7.36436e-08	ADCY7
chr14:75522425-75547015	ENSG00000156127.6	3.0019	8.01054	1.16218e-05	0.000134825	BATF
chr2:233617645-233773310	ENSG00000242366.3	3.00139	8.00773	2.50859e-05	0.000273273	UGT1A1
chr16:15434295-15588259	ENSG00000166780.8	2.9943	7.96848	3.72471e-12	1.24155e-10	C16orf45
chr20:1181284-1185415	ENSG00000125895.5	2.99025	7.94609	4.32551e-05	0.000440521	TMEM74B
chr3:154337672-154429715	ENSG00000174948.5	2.98844	7.93614	0.000131811	0.00116622	GPR149
chr1:89106132-89150456	ENSG00000162645.10	2.98253	7.90371	1.52922e-11	4.71635e-10	GBP2
chr1:202193901-202319781	ENSG00000133067.15	2.98048	7.8925	0.00456907	0.0236231	LGR6
chr3:156747346-156817034	ENSG00000240875.3	2.97354	7.85461	4.34845e-23	3.91246e-21	LINC00886
chr21:32020966-32021782	ENSG00000237138.1	2.9713	7.84245	0.000138811	0.00122363	HUNK-AS1
chr1:200920994-200966530	ENSG00000233217.1	2.96907	7.83031	0.00180657	0.010946	MROH3P
chr14:58395916-58408701	ENSG00000196860.5	2.96588	7.813	0.000358021	0.00278923	TOMM20L
chr6:149852462-149853192	ENSG00000273132.1	2.96526	7.80966	7.1191e-05	0.000680981	RP11-350J20.12
chr3:42809445-42908105	ENSG00000273328.3	2.96377	7.80158	8.64473e-06	0.000102677	RP11-141M3.6
chr6:25754699-25781191	ENSG00000146039.8	2.95975	7.77988	3.51727e-17	1.9714e-15	SLC17A4
chr1:143877731-143885076	ENSG00000234571.1	2.9581	7.77101	0.00473692	0.0243385	RP5-998N21.4
chr17:58269856-58280935	ENSG00000005381.7	2.95782	7.76951	0.000319801	0.00252851	MPO
chr5:35951010-35991598	ENSG00000145626.9	2.95371	7.74736	3.451e-15	1.64528e-13	UGT3A1
chr1:76867441-77065711	ENSG00000117069.12	2.95164	7.73629	8.40805e-12	2.67237e-10	ST6GALNAC5
chr14:96223108-96223347	ENSG00000258788.3	2.94631	7.70776	0.000540547	0.00397692	RP11-404P21.9
chr17:47323981-47441312	ENSG00000178852.13	2.94498	7.70065	1.06111e-28	1.34368e-26	EFCAB13
chr2:170712451-170714567	ENSG00000222033.1	2.93942	7.67104	1.11631e-06	1.61235e-05	LINC01124
chr3:113211482-113287459	ENSG00000144857.12	2.93547	7.65005	2.24162e-22	1.90921e-20	BOC
chr18:77983020-77986610	ENSG00000264334.1	2.9349	7.64703	2.66436e-13	1.02683e-11	RP11-671C19.2
chr8:22690150-22798616	ENSG00000253125.1	2.9341	7.64282	4.01465e-06	5.14086e-05	RP11-459E5.1
chr12:53210567-53232256	ENSG00000172819.14	2.92931	7.61746	2.12388e-44	6.05129e-42	RARG
chr16:33587939-33622544	ENSG00000259882.1	2.92909	7.61631	0.00103984	0.00691869	RP11-293B20.2
chr6:31400702-31465809	ENSG00000206337.8	2.92079	7.57259	3.04545e-34	5.24365e-32	HCP5
chr14:22003106-22003673	ENSG00000211798.3	2.92063	7.57175	0.0052503	0.0264315	TRAV18
chr22:30606838-30627278	ENSG00000185339.6	2.91963	7.5665	3.2571e-19	2.15337e-17	TCN2
chr10:30047532-30115494	ENSG00000165757.8	2.91936	7.56513	1.32377e-43	3.6002e-41	KIAA1462
chr17:78146353-78166177	ENSG00000187997.9	2.91892	7.56282	3.15893e-08	6.01454e-07	C17orf99
chr6:33075926-33087201	ENSG00000223865.8	2.91848	7.56049	8.45991e-09	1.78703e-07	HLA-DPB1
chr12:54549350-54579239	ENSG00000123360.9	2.9182	7.55903	0.000435805	0.00330485	PDE1B
chr12:10116777-10130258	ENSG00000172243.15	2.91501	7.54234	6.08021e-05	0.000590575	CLEC7A
chr11:27471798-27482433	ENSG00000254862.3	2.91399	7.53702	4.75687e-07	7.41668e-06	RP11-159H22.2
chr2:121216587-121285207	ENSG00000115112.7	2.91121	7.52248	9.56975e-12	3.01756e-10	TFCP2L1
chr11:49067610-49069301	ENSG00000276637.1	2.91117	7.52225	1.43573e-05	0.000163459	CTD-2132H18.5
chr1:108815901-108858228	ENSG00000162641.16	2.90904	7.51117	0.000267795	0.00217554	AKNAD1
chr3:112133423-112135359	ENSG00000261488.1	2.90815	7.50653	1.75875e-11	5.36207e-10	RP11-757F18.5
chr22:39570753-39689737	ENSG00000100346.15	2.90651	7.49801	2.84239e-26	3.10626e-24	CACNA1I
chr6:143494811-143511690	ENSG00000001036.11	2.90585	7.49461	8.16189e-42	2.03478e-39	FUCA2
chr11:66330242-66336008	ENSG00000174791.8	2.90419	7.48596	7.05162e-17	3.87079e-15	RIN1
chr14:105599941-105601728	ENSG00000211891.5	2.90384	7.48413	1.23833e-05	0.000143105	IGHE
chr10:22928024-23038523	ENSG00000165309.11	2.8981	7.45445	6.90595e-25	7.12414e-23	ARMC3
chr2:186693971-186765965	ENSG00000144369.10	2.89605	7.44386	2.65802e-22	2.24786e-20	FAM171B
chr3:45755450-45796535	ENSG00000163817.13	2.89439	7.4353	1.39166e-14	6.22555e-13	SLC6A20
chr2:218126004-218137253	ENSG00000180871.5	2.89406	7.4336	3.63445e-11	1.06077e-09	CXCR2
chr2:169127109-169362685	ENSG00000081479.10	2.89347	7.43057	2.17089e-05	0.000239097	LRP2
chr1:89052319-89065360	ENSG00000117228.9	2.8924	7.42504	1.51672e-08	3.06327e-07	GBP1
chr16:28591943-28597109	ENSG00000197165.8	2.89107	7.41818	7.22705e-07	1.08374e-05	SULT1A2
chr11:64934471-64935888	ENSG00000149735.4	2.88744	7.39959	1.27228e-05	0.000146745	GPHA2
chr21:38121451-38156511	ENSG00000198054.9	2.88565	7.39038	1.97872e-27	2.31008e-25	DSCR8
chr1:158179947-158184896	ENSG00000158473.6	2.88343	7.37904	0.00101822	0.00681081	CD1D
chr1:204828654-205022821	ENSG00000163531.13	2.87855	7.3541	5.00827e-28	6.05369e-26	NFASC
chr1:236686454-236764620	ENSG00000077522.10	2.87747	7.34859	0.000313074	0.00248517	ACTN2
chr20:51784042-51802520	ENSG00000101115.10	2.87565	7.33933	1.52286e-06	2.13638e-05	SALL4
chr1:159009892-159055155	ENSG00000163565.16	2.87549	7.3385	7.06367e-05	0.00067622	IFI16
chr1:151982915-151994390	ENSG00000197747.6	2.87221	7.32188	2.79947e-38	5.92919e-36	S100A10
chr1:204190341-204196486	ENSG00000170498.7	2.86917	7.30645	0.00486516	0.0248374	KISS1
chr20:56491492-56525925	ENSG00000124091.7	2.86135	7.26696	0.000386599	0.00298241	GCNT7
chr10:65615636-65766541	ENSG00000228065.8	2.86026	7.26145	8.96111e-19	5.68876e-17	LINC01515
chr16:83968632-84002776	ENSG00000103154.7	2.858	7.25008	0.00365824	0.0196703	NECAB2
chr7:117710651-117873507	ENSG00000077063.8	2.85154	7.21769	2.0304e-33	3.35127e-31	CTTNBP2
chr6:33721667-33746985	ENSG00000161896.8	2.85122	7.2161	4.56754e-30	6.17599e-28	IP6K3
chr11:7251950-7469042	ENSG00000170743.14	2.85118	7.21589	2.54579e-10	6.71016e-09	SYT9
chr4:54657918-54740715	ENSG00000157404.13	2.84896	7.2048	7.08479e-17	3.8801e-15	KIT
chr2:26848101-26950351	ENSG00000157851.14	2.84312	7.17571	4.27653e-31	6.24086e-29	DPYSL5
chr15:74179466-74212267	ENSG00000137868.16	2.84262	7.17321	4.08841e-13	1.52649e-11	STRA6
chr17:48544351-48551250	ENSG00000230148.6	2.8412	7.16615	0.00249535	0.0142874	HOXB-AS1
chr12:25959029-26079892	ENSG00000123094.13	2.84065	7.16341	2.15514e-08	4.21742e-07	RASSF8
chr6:1513698-1515289	ENSG00000218027.2	2.83369	7.12893	0.00208566	0.012328	RP11-157J24.1
chr17:42753530-42753799	ENSG00000214578.5	2.83185	7.11988	1.82441e-07	3.06411e-06	HMGN2P15
chr12:26125313-26126617	ENSG00000256894.1	2.8307	7.11419	6.73596e-07	1.01583e-05	RP11-283G6.3
chr1:90782986-90851515	ENSG00000233593.4	2.82366	7.07954	3.90694e-34	6.67892e-32	RP4-665J23.1
chr22:19017834-19020248	ENSG00000273032.1	2.82281	7.07539	6.77603e-14	2.80572e-12	DGCR9
chr5:52787896-52959210	ENSG00000213949.6	2.82255	7.07413	4.08195e-10	1.04485e-08	ITGA1
chr3:54122547-55074473	ENSG00000157445.12	2.81915	7.05748	4.72815e-15	2.21013e-13	CACNA2D3
chr17:7717354-7833744	ENSG00000183914.12	2.8161	7.04256	6.85636e-43	1.80322e-40	DNAH2
chr15:38069481-38071902	ENSG00000236914.3	2.81529	7.03858	2.55105e-07	4.15902e-06	RP11-1008C21.2
chr20:43559042-43588237	ENSG00000101049.12	2.81266	7.02577	2.16149e-25	2.2689e-23	SGK2
chr4:56647988-56681899	ENSG00000171476.19	2.81256	7.02532	2.85177e-17	1.60971e-15	HOPX
chr11:3481520-3581211	ENSG00000255367.1	2.81218	7.02347	0.00075984	0.00532044	RP13-726E6.2
chr3:112396647-112409134	ENSG00000243081.2	2.80684	6.99752	6.63896e-23	5.86311e-21	RP11-231E6.1
chr6:28994785-29005316	ENSG00000197935.6	2.80587	6.99282	9.42698e-06	0.000111415	ZNF311
chr3:161344792-161372880	ENSG00000196542.6	2.80553	6.99117	1.18057e-07	2.0371e-06	SPTSSB
chr14:91869441-91947399	ENSG00000140092.12	2.80383	6.98291	1.99809e-11	6.03029e-10	FBLN5
chrX:142202345-142205290	ENSG00000046774.9	2.80213	6.97471	0.00667856	0.0321945	MAGEC2
chr3:39263495-39281735	ENSG00000168329.11	2.80149	6.97159	4.19077e-12	1.38342e-10	CX3CR1
chr9:35616603-35646810	ENSG00000137101.10	2.79991	6.96398	8.99228e-05	0.000836426	CD72
chr3:120165481-120285094	ENSG00000175697.8	2.79615	6.94586	5.33663e-34	9.05827e-32	GPR156
chr2:211375717-212538841	ENSG00000178568.11	2.79284	6.92992	0.00154031	0.00961009	ERBB4
chr8:67952118-68237030	ENSG00000046889.16	2.78806	6.90701	9.45662e-10	2.30005e-08	PREX2
chr13:30103178-30108868	ENSG00000224511.1	2.78772	6.90537	1.94915e-05	0.000216771	LINC00365
chr5:73626158-73941992	ENSG00000214944.7	2.78282	6.88194	6.12072e-31	8.77168e-29	ARHGEF28
chr7:27361843-27409938	ENSG00000224322.1	2.78223	6.87916	2.15837e-08	4.22028e-07	AC004009.3
chr8:118923557-118952200	ENSG00000164761.6	2.77832	6.86054	0.00240412	0.0138478	TNFRSF11B
chr1:157925974-157949071	ENSG00000236957.5	2.77592	6.84911	0.000903165	0.00616985	RP11-451O13.1
chr20:45123425-45124465	ENSG00000168703.5	2.77214	6.83121	0.00154394	0.0096277	WFDC12
chr5:135812667-135826582	ENSG00000250378.1	2.77134	6.82743	0.0027796	0.0156234	RP11-119J18.1
chr1:178724306-178726285	ENSG00000273062.1	2.76782	6.81077	6.5111e-11	1.85071e-09	RP11-428K3.1
chr3:138061990-138115609	ENSG00000158163.12	2.76128	6.77996	2.27124e-22	1.92757e-20	DZIP1L
chr15:40239091-40277486	ENSG00000137843.9	2.76071	6.7773	0.0061152	0.0299356	PAK6
chr8:24950955-24957110	ENSG00000277586.1	2.76039	6.77579	3.81359e-21	2.91599e-19	NEFL
chrX:37780011-37813461	ENSG00000165168.7	2.74675	6.71205	0.00601625	0.0295297	CYBB
chr2:96112875-96116245	ENSG00000274286.1	2.74115	6.68605	0.000646819	0.00463344	ADRA2B
chr12:47075707-47079865	ENSG00000139211.6	2.73799	6.67139	1.32124e-07	2.26675e-06	AMIGO2
chr1:210232799-210246255	ENSG00000082497.9	2.73799	6.67138	6.32156e-09	1.36547e-07	SERTAD4
chr3:58490830-58491291	ENSG00000272360.1	2.73795	6.67124	6.55128e-14	2.72208e-12	RP11-359I18.5
chr12:75480680-75503853	ENSG00000139278.7	2.7354	6.65942	1.97325e-13	7.6915e-12	GLIPR1
chr1:31727117-31764340	ENSG00000121753.10	2.73522	6.65859	1.01854e-21	8.26333e-20	BAI2
chr17:48595751-48604992	ENSG00000108511.9	2.73327	6.6496	4.15188e-16	2.14615e-14	HOXB6
chr4:53460456-53591616	ENSG00000072201.11	2.73014	6.63521	9.50073e-17	5.14436e-15	LNX1
chr1:167052836-167090631	ENSG00000143167.9	2.73001	6.63459	7.48078e-05	0.000709903	GPA33
chr1:109114001-109203229	ENSG00000116299.14	2.72663	6.61906	2.14993e-23	1.98665e-21	KIAA1324
chr5:136028895-136063817	ENSG00000120708.14	2.71985	6.58804	1.84937e-13	7.2322e-12	TGFBI
chr12:14914035-14939082	ENSG00000139055.4	2.71593	6.57015	1.09256e-09	2.6439e-08	ERP27
chr2:23507043-23524344	ENSG00000224361.1	2.71577	6.56944	0.00160381	0.00993374	AC011239.1
chr7:48088644-48108733	ENSG00000183696.11	2.71247	6.55444	1.81237e-09	4.25667e-08	UPP1
chr15:93900701-93984150	ENSG00000258785.3	2.71241	6.55417	0.000452707	0.00341356	CTD-2643K12.2
chr12:6618835-6636447	ENSG00000184574.7	2.71217	6.55308	4.33952e-09	9.62538e-08	LPAR5
chr12:12927762-12983813	ENSG00000247498.7	2.71056	6.54578	9.85884e-18	5.74091e-16	RP11-392P7.6
chr5:135033280-135344685	ENSG00000224186.6	2.70853	6.53654	0.00409305	0.0215531	C5orf66
chr17:35756250-35795707	ENSG00000271447.3	2.70785	6.53348	0.00101808	0.00681081	MMP28
chr16:32877469-32885142	ENSG00000214617.7	2.70568	6.52363	9.55752e-17	5.16343e-15	SLC6A10P
chr1:89006666-89022882	ENSG00000117226.9	2.70465	6.519	2.0061e-16	1.05059e-14	GBP3
chr11:8019244-8101780	ENSG00000166402.6	2.70408	6.51644	7.25127e-36	1.35582e-33	TUB
chr4:83090806-83137075	ENSG00000145287.8	2.70215	6.50771	3.0986e-06	4.08138e-05	PLAC8
chr13:110863987-110870251	ENSG00000255874.2	2.69894	6.49325	5.6729e-23	5.04719e-21	LINC00346
chr6:106717452-106787425	ENSG00000235142.5	2.69771	6.48769	0.00167986	0.0103299	RP1-60O19.1
chr14:92513774-92688994	ENSG00000100599.13	2.69714	6.48513	0.000329598	0.00259739	RIN3
chr6:46852599-46954943	ENSG00000069122.16	2.69244	6.46407	2.41632e-06	3.2434e-05	GPR116
chr5:113027302-113488830	ENSG00000171444.15	2.69203	6.46223	3.04962e-18	1.83845e-16	MCC
chr5:16180238-16185585	ENSG00000250448.1	2.69171	6.46079	0.000592544	0.0043039	RP11-19O2.2
chr11:94545286-94621421	ENSG00000134627.9	2.68392	6.42599	0.00440092	0.0228773	PIWIL4
chr1:178725147-178921841	ENSG00000116191.15	2.68384	6.42565	1.39234e-35	2.54374e-33	RALGPS2
chr16:67394419-67416474	ENSG00000159714.8	2.6831	6.42232	7.17969e-19	4.61913e-17	ZDHHC1
chr10:61662961-61766766	ENSG00000183346.6	2.68102	6.41309	0.00502168	0.0255222	C10orf107
chr21:28928144-28992956	ENSG00000198862.11	2.67934	6.40561	8.40687e-45	2.42411e-42	LTN1
chrX:119693568-119696059	ENSG00000279601.1	2.67579	6.38988	0.000559256	0.00409568	CTA-38K21.2
chr22:20965108-20981360	ENSG00000183773.13	2.67282	6.37673	1.62134e-13	6.43506e-12	AIFM3
chr3:13933056-13936944	ENSG00000275340.1	2.67213	6.37368	7.88172e-09	1.67376e-07	FGD5P1
chr3:121099108-121099774	ENSG00000243813.1	2.66594	6.34641	2.71907e-08	5.22275e-07	RP11-678L1.1
chr6:137823675-137868233	ENSG00000237499.4	2.66514	6.34288	2.8808e-09	6.52328e-08	RP11-356I2.4
chr17:5499427-5584509	ENSG00000091592.13	2.66415	6.33852	3.52705e-05	0.000367401	NLRP1
chr18:63476761-63505085	ENSG00000206075.11	2.66332	6.33489	5.90418e-19	3.80875e-17	SERPINB5
chr5:151504094-151568944	ENSG00000086570.10	2.65863	6.31433	2.2201e-15	1.07776e-13	FAT2
chr4:68815993-68831196	ENSG00000109181.9	2.65756	6.30965	0.000105087	0.000959154	UGT2B10
chrX:107206632-107244243	ENSG00000080572.10	2.65547	6.30052	0.00736966	0.0348367	PIH1D3
chrX:152138883-152186857	ENSG00000231937.1	2.65488	6.29796	1.32939e-06	1.8927e-05	RP11-329E24.6
chr1:203090654-203167404	ENSG00000163485.13	2.65443	6.29599	4.88337e-12	1.60321e-10	ADORA1
chr3:135356067-135439829	ENSG00000240086.3	2.65435	6.29561	0.000183794	0.00155929	RP11-657O9.1
chr12:89919692-89989289	ENSG00000258216.3	2.65353	6.29205	9.70884e-05	0.000895766	RP11-654D12.2
chr3:123282296-123449758	ENSG00000173175.12	2.65178	6.28444	5.92391e-06	7.29681e-05	ADCY5
chr15:69282963-69298758	ENSG00000261634.3	2.65167	6.28395	7.69784e-09	1.63908e-07	RP11-352D13.6
chr17:8002594-8020339	ENSG00000132518.6	2.64935	6.27383	3.30726e-15	1.57989e-13	GUCY2D
chr16:23302270-23381299	ENSG00000168447.8	2.64928	6.27353	0.00101035	0.00676384	SCNN1B
chr19:6306142-6333629	ENSG00000167769.4	2.64924	6.27338	0.000146236	0.00127966	ACER1
chr17:42751289-42751717	ENSG00000273650.1	2.64898	6.27225	0.00127889	0.00823006	CTD-3193K9.11
chr7:84194529-84492724	ENSG00000075213.8	2.6488	6.27145	0.000278922	0.0022499	SEMA3A
chr16:66841433-66853448	ENSG00000258122.1	2.64741	6.2654	9.46385e-06	0.000111686	RP11-61A14.1
chr2:34677579-34722563	ENSG00000228262.6	2.64721	6.26455	0.00401038	0.0211877	LINC01320
chr5:33023055-33297910	ENSG00000250697.1	2.64562	6.25766	9.36553e-08	1.64666e-06	CTD-2066L21.3
chr21:42371890-42396846	ENSG00000160183.11	2.64234	6.24342	2.09541e-07	3.46335e-06	TMPRSS3
chr11:22666615-22813055	ENSG00000148935.8	2.64225	6.24304	3.36391e-20	2.41767e-18	GAS2
chr18:13486462-13490676	ENSG00000267702.1	2.64139	6.23931	0.000178718	0.00152378	RP11-53B2.2
chrX:85244032-85273360	ENSG00000147180.14	2.64024	6.23434	2.62157e-13	1.01261e-11	ZNF711
chr17:22406019-22413744	ENSG00000276399.1	2.63969	6.23198	1.33755e-06	1.90319e-05	FLJ36000
chr6:168441151-168667994	ENSG00000112562.16	2.63762	6.22303	1.40103e-13	5.64491e-12	SMOC2
chr10:43845306-43850622	ENSG00000204187.5	2.63496	6.21157	0.000609499	0.00441099	LINC00619
chr6:28281572-28302549	ENSG00000137338.5	2.63475	6.21069	1.19198e-25	1.26228e-23	PGBD1
chr1:94638461-94820096	ENSG00000224081.5	2.63212	6.19936	6.21496e-09	1.34366e-07	LINC01057
chr4:158111361-158111931	ENSG00000280140.1	2.63189	6.19836	2.91647e-08	5.57952e-07	RP11-597D13.2
chr3:112463968-112499561	ENSG00000186265.7	2.6315	6.1967	0.000147639	0.00128958	BTLA
chr9:470291-746105	ENSG00000107104.16	2.62928	6.18718	1.98228e-38	4.31276e-36	KANK1
chr5:40841308-40860175	ENSG00000132357.11	2.62719	6.1782	1.48969e-25	1.57061e-23	CARD6
chr1:94585556-94592297	ENSG00000223675.1	2.62602	6.17322	0.000792577	0.00552211	RP11-86H7.6
chr20:57488392-57489027	ENSG00000124097.7	2.62399	6.16452	3.73769e-13	1.41318e-11	HMGB1P1
chr2:106543014-106544297	ENSG00000232001.1	2.62189	6.15555	0.00418274	0.0219482	AC108868.6
chr11:64938231-64972085	ENSG00000168070.9	2.62182	6.15526	2.41446e-25	2.52337e-23	C11orf85
chr2:45005161-45009430	ENSG00000170577.7	2.61979	6.14662	9.94643e-05	0.000914514	SIX2
chr14:54567612-54793315	ENSG00000020577.11	2.61935	6.14472	3.84129e-11	1.11705e-09	SAMD4A
chr2:73947642-73981441	ENSG00000237883.1	2.61532	6.1276	1.06634e-06	1.54577e-05	DGUOK-AS1
chr3:38548062-38649673	ENSG00000183873.13	2.61527	6.1274	1.14109e-06	1.64615e-05	SCN5A
chr14:50397013-50398345	ENSG00000258857.1	2.615	6.12623	5.96372e-07	9.10266e-06	RP11-247L20.3
chr3:132243528-132244265	ENSG00000242899.1	2.61305	6.11795	5.63175e-22	4.61591e-20	RPL7P16
chr7:48171460-48647495	ENSG00000179869.12	2.61104	6.10943	6.90863e-13	2.49388e-11	ABCA13
chr17:45221789-45247320	ENSG00000184922.11	2.6109	6.10885	1.59279e-13	6.33226e-12	FMNL1
chr14:21070270-21090240	ENSG00000165801.7	2.61015	6.10567	3.26997e-27	3.79904e-25	ARHGEF40
chr17:19495385-19555309	ENSG00000142494.11	2.60982	6.10427	0.000806404	0.0056006	SLC47A1
chr3:112120841-112133305	ENSG00000174500.10	2.60967	6.10363	1.35604e-08	2.75613e-07	GCSAM
chr2:131527833-131533666	ENSG00000163040.12	2.60966	6.1036	4.01707e-32	6.20262e-30	CCDC74A
chr17:35147817-35189345	ENSG00000141161.9	2.60874	6.09971	1.12465e-12	3.94665e-11	UNC45B
chr20:26054655-26086917	ENSG00000125804.11	2.60815	6.09721	1.51951e-06	2.13293e-05	FAM182A
chr1:200891341-200915735	ENSG00000163362.8	2.60648	6.09015	2.16504e-37	4.46688e-35	C1orf106
chrX:115003975-115018973	ENSG00000123496.5	2.60514	6.08452	3.14537e-05	0.000334719	IL13RA2
chr4:22692914-22819575	ENSG00000249948.4	2.60477	6.08295	2.97834e-22	2.49233e-20	GBA3
chr4:55595317-55636698	ENSG00000109255.9	2.6039	6.07929	3.86806e-18	2.31436e-16	NMU
chr2:43637273-43767987	ENSG00000152527.11	2.60248	6.07329	3.00424e-13	1.14674e-11	PLEKHH2
chr5:141653401-141682221	ENSG00000120318.13	2.60117	6.06777	3.43837e-20	2.45644e-18	ARAP3
chr8:27869882-27992727	ENSG00000168079.14	2.59868	6.05733	7.29489e-10	1.81109e-08	SCARA5
chr1:94333267-94334848	ENSG00000226835.1	2.59507	6.04217	0.000621857	0.0044828	RP11-148B18.3
chr2:164896186-164955525	ENSG00000169507.7	2.5931	6.03393	0.00260609	0.0147905	SLC38A11
chr6:32844086-32846495	ENSG00000204261.6	2.59068	6.02381	5.73659e-07	8.77838e-06	PSMB8-AS1
chr14:50975262-51096061	ENSG00000100505.11	2.58959	6.01928	0.000161675	0.00139487	TRIM9
chr3:113885298-113886031	ENSG00000241889.1	2.58643	6.00612	0.00419479	0.0220017	RP11-435F17.3
chr6:52665148-52669155	ENSG00000216775.2	2.58637	6.00584	0.011416	0.0496314	RP1-152L7.5
chr22:16746869-16748645	ENSG00000235343.1	2.58617	6.00503	0.00131983	0.0084481	AC005301.8
chr6:118959830-119149387	ENSG00000111879.16	2.58555	6.00246	2.54619e-19	1.71174e-17	FAM184A
chr1:203765176-203776117	ENSG00000122188.10	2.58186	5.98713	0.00176459	0.0107378	LAX1
chr3:56727418-57079308	ENSG00000163947.9	2.57412	5.95508	1.8731e-21	1.46886e-19	ARHGEF3
chr1:201113953-201127184	ENSG00000232237.3	2.57319	5.95122	0.000108759	0.000987832	ASCL5
chr10:89327894-89340971	ENSG00000119917.11	2.57286	5.94989	1.90037e-19	1.28843e-17	IFIT3
chr6:146842566-147204540	ENSG00000233452.4	2.57264	5.94895	7.96528e-11	2.24274e-09	STXBP5-AS1
chr9:92383967-92404613	ENSG00000106809.8	2.57069	5.94092	0.00129652	0.00832784	OGN
chr18:10454628-10489948	ENSG00000154856.10	2.56976	5.93709	1.42843e-18	8.87966e-17	APCDD1
chr1:12063377-12144207	ENSG00000120949.12	2.56702	5.92584	2.09125e-09	4.88292e-08	TNFRSF8
chrX:3006613-3033571	ENSG00000205667.2	2.56282	5.90862	1.70821e-11	5.23463e-10	ARSH
chr18:12209336-12223539	ENSG00000267733.3	2.55981	5.8963	0.0011324	0.00743327	C18orf61
chr7:143316126-143352083	ENSG00000188037.8	2.55587	5.88023	5.42257e-07	8.35125e-06	CLCN1
chr2:134455759-134719000	ENSG00000152128.13	2.55441	5.87429	4.25193e-07	6.69484e-06	TMEM163
chr2:233636454-233773305	ENSG00000242515.3	2.55342	5.87024	0.00259898	0.0147606	UGT1A10
chr9:12775021-12822131	ENSG00000153714.5	2.5534	5.87014	1.88802e-07	3.15765e-06	LURAP1L
chr14:60508951-60512850	ENSG00000184302.6	2.54769	5.84698	5.34732e-06	6.67244e-05	SIX6
chr6:16238580-16295549	ENSG00000137198.7	2.54679	5.84332	1.86612e-07	3.12539e-06	GMPR
chr17:48549812-48590241	ENSG00000120093.9	2.54679	5.84331	2.5501e-08	4.92984e-07	HOXB3
chr1:159951492-159954254	ENSG00000162723.7	2.54132	5.82121	7.19961e-06	8.69805e-05	SLAMF9
chr22:19023056-19023550	ENSG00000273164.1	2.5387	5.81064	0.00757429	0.0356527	DGCR10
chr1:167430640-167518610	ENSG00000198821.8	2.53848	5.80979	7.16392e-06	8.6593e-05	CD247
chrX:133535745-133985895	ENSG00000147257.11	2.53677	5.8029	1.62581e-22	1.39966e-20	GPC3
chr22:10936023-10936161	ENSG00000274237.1	2.53584	5.79915	0.000946871	0.00641786	CU459211.1
chr1:228274584-228276066	ENSG00000269934.1	2.53441	5.79339	0.000899743	0.00615156	RP5-1139B12.3
chr16:32673531-32676732	ENSG00000183632.12	2.53337	5.78923	0.00100397	0.00673056	TP53TG3
chr12:120640552-120667311	ENSG00000157782.7	2.53177	5.78281	0.000178993	0.00152558	CABP1
chr17:3513190-3557805	ENSG00000167723.12	2.52986	5.77517	1.50338e-18	9.27328e-17	TRPV3
chr5:147234963-147387852	ENSG00000169302.12	2.5294	5.77333	9.06308e-13	3.21343e-11	STK32A
chr1:156668763-156677397	ENSG00000132688.10	2.528	5.76772	1.33068e-08	2.71039e-07	NES
chr3:69999744-70015318	ENSG00000240405.3	2.52642	5.76142	1.17322e-09	2.82481e-08	LINC01212
chrX:101078720-101096364	ENSG00000126950.7	2.52602	5.75981	0.00942955	0.0428311	TMEM35
chr21:42062959-42143453	ENSG00000177398.16	2.52594	5.7595	7.28432e-10	1.81034e-08	UMODL1
chr1:47760528-47996895	ENSG00000269113.3	2.52518	5.75644	7.74841e-09	1.64838e-07	TRABD2B
chr1:46757838-46810850	ENSG00000142973.10	2.52411	5.75219	3.98325e-09	8.87626e-08	CYP4B1
chrX:19533975-19887601	ENSG00000147010.15	2.51776	5.72694	3.06639e-37	6.21931e-35	SH3KBP1
chr16:29679037-29698699	ENSG00000103485.15	2.51073	5.6991	1.02192e-09	2.47548e-08	QPRT
chr6:49692358-49713590	ENSG00000124490.11	2.51004	5.69635	4.79706e-10	1.22136e-08	CRISP2
chrX:103822322-103832228	ENSG00000123570.3	2.50619	5.68118	5.18345e-32	7.90163e-30	RAB9B
chr3:133038391-133397792	ENSG00000144868.11	2.50446	5.67438	2.20672e-05	0.000242709	TMEM108
chr10:79941449-79982614	ENSG00000133661.13	2.50404	5.6727	1.47851e-06	2.08517e-05	SFTPD
chr2:950868-1367613	ENSG00000172554.9	2.50056	5.65905	0.00931964	0.0424285	SNTG2
chr2:171522348-171558133	ENSG00000071967.9	2.49983	5.6562	0.00478682	0.024537	CYBRD1
chr11:112143251-112164117	ENSG00000150782.9	2.4976	5.64746	9.7894e-08	1.71767e-06	IL18
chr12:4910368-4931361	ENSG00000111262.4	2.49249	5.6275	0.00301505	0.0167079	KCNA1
chr1:19665287-19679562	ENSG00000158748.3	2.49202	5.62567	0.000239664	0.00197479	HTR6
chr11:56331347-56332488	ENSG00000254722.1	2.49199	5.62554	5.52608e-08	1.00881e-06	FAM8A2P
chr1:25861210-25871253	ENSG00000182749.5	2.49048	5.61964	2.61553e-26	2.87144e-24	PAQR7
chr14:51637348-51637947	ENSG00000277050.1	2.48695	5.6059	0.00945474	0.0429293	RP11-102G14.1
chr7:102912991-102944949	ENSG00000128606.10	2.48655	5.60437	3.13937e-06	4.12601e-05	LRRC17
chr6:44216939-44218236	ENSG00000262179.2	2.4839	5.59407	0.00880412	0.0404122	RP1-302G2.5
chr5:175796310-175884020	ENSG00000145920.12	2.48373	5.5934	2.82527e-07	4.55028e-06	CPLX2
chr7:29563811-29567295	ENSG00000176532.3	2.47905	5.5753	3.90123e-08	7.27382e-07	PRR15
chr16:56589074-56591078	ENSG00000087250.6	2.47824	5.57218	1.10577e-06	1.59906e-05	MT3
chr2:181887851-181891663	ENSG00000260742.1	2.478	5.57125	4.73986e-30	6.37298e-28	RP11-366L5.1
chr16:13730137-13779748	ENSG00000262267.3	2.47385	5.55523	1.42911e-07	2.43959e-06	U95743.1
chr16:32252719-32255922	ENSG00000205456.9	2.47194	5.54789	5.46871e-21	4.14557e-19	TP53TG3D
chr10:52973488-52975815	ENSG00000227121.1	2.47193	5.54784	0.00274242	0.0154615	RP11-319F12.2
chr1:62236979-62319414	ENSG00000132854.16	2.4718	5.54736	1.12336e-06	1.62155e-05	KANK4
chr17:42753914-42761257	ENSG00000197291.6	2.47028	5.5415	8.71121e-23	7.63683e-21	RAMP2-AS1
chr10:46582782-46598145	ENSG00000231187.2	2.46648	5.52692	1.30927e-15	6.47472e-14	RP11-38L15.3
chr20:30278906-30286537	ENSG00000205611.3	2.46354	5.5157	2.55103e-11	7.54683e-10	RP4-610C12.4
chr6:45898451-46080395	ENSG00000112782.13	2.46338	5.51508	0.000159692	0.00138125	CLIC5
chr10:86958656-86963260	ENSG00000173267.11	2.45948	5.5002	5.43355e-25	5.62949e-23	SNCG
chr6:79914812-79947580	ENSG00000118402.5	2.45771	5.49343	9.36228e-05	0.000865025	ELOVL4
chr8:74984515-75034558	ENSG00000121005.6	2.45585	5.48635	2.31094e-06	3.12121e-05	CRISPLD1
chr12:51186936-51217693	ENSG00000184271.13	2.45541	5.4847	0.00505993	0.0256838	POU6F1
chr17:58192737-58205174	ENSG00000121053.5	2.45518	5.48382	0.000832146	0.005756	EPX
chr1:238480384-238486023	ENSG00000215808.2	2.44819	5.45732	5.86683e-17	3.23527e-15	LINC01139
chr19:11384341-11419273	ENSG00000205517.10	2.4481	5.45695	1.19079e-12	4.17264e-11	RGL3
chr2:176175994-176188540	ENSG00000224189.4	2.44786	5.45604	3.41653e-05	0.000358166	HAGLR
chrY:9311130-9322869	ENSG00000197038.6	2.44752	5.45477	1.18304e-06	1.6995e-05	RBMY1A3P
chr6:17102258-17131372	ENSG00000230873.6	2.4468	5.45205	0.000445454	0.00336842	STMND1
chr3:50205246-50221486	ENSG00000188338.12	2.4459	5.44865	3.74094e-14	1.60005e-12	SLC38A3
chr20:38127387-38165372	ENSG00000198959.9	2.44549	5.44712	1.97416e-10	5.28497e-09	TGM2
chr19:33283978-33285739	ENSG00000270212.1	2.43905	5.42285	0.000120896	0.00108367	CTD-2540B15.12
chrX:132626016-132961395	ENSG00000171004.15	2.43791	5.41855	4.75114e-17	2.63216e-15	HS6ST2
chr8:101166805-101169629	ENSG00000261087.1	2.43456	5.40598	2.91452e-05	0.000312935	KB-1460A1.5
chr5:170232942-170252575	ENSG00000234511.6	2.43443	5.40549	5.77324e-13	2.11271e-11	C5orf58
chr1:52633394-52669683	ENSG00000182183.12	2.43418	5.40456	0.0094827	0.0430318	FAM159A
chr3:129001629-129040742	ENSG00000114654.7	2.43122	5.39349	1.11444e-25	1.18542e-23	EFCC1
chr2:48530171-48598512	ENSG00000243244.3	2.43113	5.39314	1.21679e-23	1.15561e-21	STON1
chr1:91260766-91404869	ENSG00000162669.13	2.42944	5.38684	2.20062e-21	1.71555e-19	HFM1
chr22:39097224-39104067	ENSG00000100298.13	2.42883	5.38458	3.82789e-09	8.54597e-08	APOBEC3H
chr8:120535745-120813273	ENSG00000172164.11	2.42739	5.37921	0.000155696	0.00135206	SNTB1
chr22:24219654-24245142	ENSG00000099998.15	2.42713	5.37822	5.35528e-05	0.000529619	GGT5
chr4:71741696-71804041	ENSG00000145321.10	2.42636	5.37535	0.000228087	0.00189082	GC
chrX:67544032-67730618	ENSG00000169083.13	2.41801	5.34433	6.84779e-35	1.21399e-32	AR
chrX:101418287-101533459	ENSG00000196440.9	2.41777	5.34344	1.22125e-19	8.42312e-18	ARMCX4
chr4:158124474-158173050	ENSG00000164125.13	2.41398	5.32941	5.53382e-23	4.94182e-21	FAM198B
chr3:37789921-37790445	ENSG00000236411.1	2.41352	5.32772	2.20256e-06	2.99171e-05	NDUFAF4P3
chr13:32025314-32031639	ENSG00000237637.1	2.41333	5.32701	0.00137307	0.00873052	FRY-AS1
chr7:151238973-151277452	ENSG00000082014.14	2.4127	5.32472	1.4006e-34	2.44675e-32	SMARCD3
chr11:50287661-50295334	ENSG00000255042.1	2.41206	5.32232	2.92538e-05	0.00031382	RP11-347H15.5
chr20:44695202-44745995	ENSG00000244558.3	2.41129	5.31948	0.0109138	0.0479354	KCNK15-AS1
chr2:177628069-178108339	ENSG00000128655.14	2.41113	5.31892	5.45527e-07	8.39081e-06	PDE11A
chrX:66162549-66268867	ENSG00000089472.14	2.40016	5.27861	2.67544e-21	2.07116e-19	HEPH
chr10:104351591-104353575	ENSG00000231233.1	2.39968	5.27688	1.53217e-12	5.32211e-11	CCDC147-AS1
chr2:240954617-240967451	ENSG00000233392.3	2.39701	5.2671	2.31652e-20	1.69029e-18	AC104809.4
chr12:8822472-8876785	ENSG00000166535.17	2.39686	5.26656	3.35064e-12	1.12312e-10	A2ML1
chr3:131533565-132285410	ENSG00000196353.9	2.39484	5.25918	3.09812e-16	1.61541e-14	CPNE4
chr1:205336065-205357090	ENSG00000162873.12	2.38303	5.21631	3.59798e-07	5.73687e-06	KLHDC8A
chrX:52495676-52500812	ENSG00000204379.8	2.38222	5.21337	4.73815e-05	0.000477466	XAGE1A
chr20:5496067-5504613	ENSG00000205181.5	2.38192	5.2123	0.00491322	0.0250507	LINC00654
chr21:34180748-34189922	ENSG00000227456.5	2.3803	5.20645	0.00241099	0.0138774	LINC00310
chr13:20138255-20161049	ENSG00000121743.3	2.37501	5.18741	0.00330599	0.0180603	GJA3
chr2:206443539-206621130	ENSG00000114948.10	2.37286	5.17968	6.36115e-05	0.000615864	ADAM23
chr2:174560770-174682899	ENSG00000115935.14	2.36965	5.16815	0.000527485	0.00389303	WIPF1
chr9:38408994-38424447	ENSG00000137142.4	2.36852	5.1641	0.011088	0.04855	IGFBPL1
chr10:45000475-45005326	ENSG00000165512.4	2.36651	5.15692	7.64194e-07	1.14095e-05	ZNF22
chr9:34379019-34397832	ENSG00000164972.10	2.36631	5.15622	0.00373478	0.0200251	C9orf24
chr1:32862268-32870813	ENSG00000160097.13	2.36495	5.15134	0.000253243	0.00207138	FNDC5
chr10:75397830-75401906	ENSG00000165655.15	2.36469	5.15042	8.70632e-24	8.33474e-22	ZNF503
chr4:5051442-5500998	ENSG00000152953.10	2.36335	5.14565	0.00624087	0.0304573	STK32B
chr11:10573091-10693988	ENSG00000072952.16	2.36155	5.13922	0.000136581	0.00120531	MRVI1
chr1:161506333-161524013	ENSG00000143226.11	2.36074	5.13632	6.62641e-07	1.0012e-05	FCGR2A
chrX:47512602-47513483	ENSG00000235636.1	2.35996	5.13355	3.39297e-05	0.000356314	NUS1P1
chr3:128909874-128971330	ENSG00000187695.6	2.3587	5.12908	2.29765e-13	8.89802e-12	RP11-723O4.6
chr16:16148928-16223464	ENSG00000091262.12	2.35729	5.12408	1.57559e-21	1.24863e-19	ABCC6
chr8:57994568-58204279	ENSG00000169122.9	2.35605	5.11966	0.00219158	0.0128368	FAM110B
chr16:33976039-33987630	ENSG00000198555.7	2.35548	5.11764	4.74125e-12	1.55869e-10	RP11-598D12.4
chr2:112138385-112188216	ENSG00000144152.10	2.35293	5.10859	1.93423e-14	8.50953e-13	FBLN7
chr2:26692751-26733420	ENSG00000171303.6	2.35121	5.10251	0.000160253	0.0013856	KCNK3
chr17:39757721-39864188	ENSG00000161405.14	2.34901	5.09473	1.29074e-27	1.52174e-25	IKZF3
chr3:119597842-119629811	ENSG00000144837.6	2.34761	5.0898	6.05046e-34	1.01976e-31	PLA1A
chr2:9103440-9104581	ENSG00000242136.1	2.34692	5.08739	1.94413e-10	5.2104e-09	RP11-734K21.2
chr12:15121065-15348598	ENSG00000134533.4	2.34394	5.07687	1.29397e-08	2.64462e-07	RERG
chrX:103710909-103714028	ENSG00000179363.6	2.34299	5.07354	0.00128766	0.00827948	TMEM31
chr5:180100791-180209153	ENSG00000146090.13	2.33986	5.06253	7.40116e-05	0.000703463	RASGEF1C
chr4:23105502-23123487	ENSG00000249645.1	2.33749	5.05423	6.82238e-13	2.4702e-11	RP11-552M14.1
chr1:48532855-50023913	ENSG00000186094.14	2.33645	5.05057	2.00777e-07	3.33927e-06	AGBL4
chr21:18561265-18760003	ENSG00000224141.3	2.33598	5.04892	2.19418e-20	1.60591e-18	AL109763.2
chr12:9852984-9870136	ENSG00000110852.4	2.3354	5.0469	0.00601295	0.0295196	CLEC2B
chr22:49414524-49657504	ENSG00000188511.10	2.33189	5.03464	1.84065e-24	1.85094e-22	C22orf34
chr17:63998351-64004304	ENSG00000224383.5	2.3316	5.03364	3.39403e-06	4.41703e-05	PRR29
chr7:100602177-100608175	ENSG00000106333.10	2.32963	5.02678	6.85177e-13	2.47709e-11	PCOLCE
chrX:102125688-102127711	ENSG00000184905.6	2.32691	5.01729	9.09781e-07	1.33581e-05	TCEAL2
chr9:88535186-88584274	ENSG00000130045.13	2.32489	5.01028	0.000997557	0.00670068	NXNL2
chr7:26538378-26541048	ENSG00000280255.1	2.3233	5.00475	1.57311e-12	5.4564e-11	RP5-1007F24.1
chr17:28703197-28711854	ENSG00000167525.11	2.31959	4.9919	0.0011728	0.00765227	PROCA1
chr18:49782167-49813960	ENSG00000167315.15	2.31915	4.99039	6.78195e-33	1.08208e-30	ACAA2
chr16:81238448-81291142	ENSG00000135697.7	2.31864	4.9886	0.000424079	0.00322821	BCO1
chr11:119308986-119318377	ENSG00000076706.12	2.31856	4.98835	1.88766e-19	1.28345e-17	MCAM
chr22:42380410-42432395	ENSG00000235568.4	2.31704	4.98309	0.000227625	0.00188765	NFAM1
chr6:36740778-36840002	ENSG00000124772.9	2.31597	4.9794	3.4166e-05	0.000358166	CPNE5
chrX:120010718-120015544	ENSG00000234493.1	2.31327	4.97007	1.6741e-10	4.53238e-09	GS1-421I3.2
chr4:83535914-83605872	ENSG00000138678.8	2.3131	4.96951	0.000715226	0.00505239	AGPAT9
chr5:91303029-91314383	ENSG00000248323.3	2.31186	4.96522	0.00108012	0.00715484	LUCAT1
chrX:104112526-104115846	ENSG00000166707.8	2.30983	4.95824	2.69032e-11	7.94906e-10	ZCCHC18
chr2:217848176-218002995	ENSG00000079308.14	2.30953	4.9572	1.19889e-11	3.75074e-10	TNS1
chr6:24544104-24646155	ENSG00000137261.11	2.30895	4.95521	2.97393e-06	3.93015e-05	KIAA0319
chr12:53962308-53974956	ENSG00000228630.3	2.30821	4.95268	0.00360038	0.0193984	HOTAIR
chr22:32043032-32113029	ENSG00000100170.7	2.30744	4.95002	1.99373e-05	0.00022142	SLC5A1
chr2:85399146-85418432	ENSG00000042493.13	2.30318	4.93546	8.9019e-09	1.87214e-07	CAPG
chr17:40443461-40457731	ENSG00000141753.6	2.3026	4.93345	0.0109406	0.0480062	IGFBP4
chr2:60451167-60553567	ENSG00000119866.18	2.30162	4.93012	5.84526e-07	8.92754e-06	BCL11A
chr1:150730196-150765957	ENSG00000163131.8	2.29922	4.92192	1.88612e-06	2.59577e-05	CTSS
chr6:100385015-100464929	ENSG00000112246.7	2.29744	4.91583	4.72503e-13	1.74512e-11	SIM1
chr12:25939329-25959442	ENSG00000246695.5	2.29725	4.9152	2.40358e-14	1.04972e-12	RASSF8-AS1
chr10:81875314-82985645	ENSG00000185737.10	2.29555	4.9094	0.00425863	0.0222877	NRG3
chr6:162727132-163315492	ENSG00000112530.9	2.2935	4.90244	1.59592e-12	5.52751e-11	PACRG
chr15:93035273-93089204	ENSG00000182175.11	2.29247	4.89893	5.64887e-12	1.83688e-10	RGMA
chr6:154154609-154356766	ENSG00000074706.11	2.28983	4.88998	7.80646e-19	4.98219e-17	IPCEF1
chr10:49734644-49762379	ENSG00000197444.7	2.28717	4.88099	5.99849e-13	2.18511e-11	OGDHL
chr22:32362974-32382052	ENSG00000205853.8	2.28656	4.87892	5.62909e-05	0.000554408	RFPL3S
chr2:9106593-9109865	ENSG00000261104.1	2.28579	4.8763	9.15278e-19	5.77978e-17	RP11-734K21.5
chr12:109347903-109448371	ENSG00000174527.7	2.28214	4.864	2.62738e-06	3.50507e-05	MYO1H
chr16:87830023-87869488	ENSG00000103257.6	2.28181	4.86288	2.79123e-07	4.50455e-06	SLC7A5
chr2:29097728-29189643	ENSG00000115295.17	2.28061	4.85884	1.86901e-27	2.1927e-25	CLIP4
chr1:22916682-22921500	ENSG00000272796.1	2.27311	4.83365	0.000149003	0.00129913	RP1-74M1.3
chr21:43446601-43453893	ENSG00000188660.3	2.27153	4.82834	1.35778e-07	2.32279e-06	LINC00319
chr7:27184518-27189167	ENSG00000240990.7	2.26955	4.82174	8.65491e-10	2.12335e-08	HOXA11-AS
chr2:42048020-42058528	ENSG00000162878.10	2.2679	4.8162	2.51451e-25	2.61651e-23	PKDCC
chr3:48306842-48328341	ENSG00000229453.2	2.26623	4.81063	1.54591e-07	2.62586e-06	SPINK8
chr2:151832776-152099079	ENSG00000182389.16	2.2659	4.80954	2.32772e-06	3.13679e-05	CACNB4
chr2:112188364-112190635	ENSG00000278962.1	2.2655	4.80821	0.000226188	0.00187833	RP11-399B17.1
chr17:4556927-4560581	ENSG00000167741.8	2.26413	4.80363	1.3521e-18	8.42704e-17	GGT6
chr6:147204425-147385730	ENSG00000164506.12	2.26222	4.79728	7.97038e-14	3.28322e-12	STXBP5
chr11:64206734-64223886	ENSG00000149781.10	2.26151	4.79492	4.8042e-15	2.2413e-13	FERMT3
chr3:169839241-169869930	ENSG00000114248.7	2.26078	4.79249	4.84929e-05	0.000487025	LRRC31
chr1:182054570-182061712	ENSG00000179930.5	2.26033	4.791	7.1437e-17	3.90343e-15	ZNF648
chr4:69051476-69112572	ENSG00000171234.11	2.26017	4.79048	0.000442096	0.0033462	UGT2B7
chr14:75423683-75427741	ENSG00000259319.1	2.25956	4.78844	6.17426e-13	2.24572e-11	RP11-293M10.6
chr7:116953238-117230096	ENSG00000004866.16	2.2591	4.78694	1.22076e-33	2.02892e-31	ST7
chr3:121356991-121357940	ENSG00000242103.1	2.2529	4.76639	0.000246412	0.00202034	RP11-10G15.4
chr15:93718542-93900599	ENSG00000258754.5	2.25141	4.76147	2.81616e-13	1.08359e-11	CTD-3049M7.1
chr10:120456954-120589855	ENSG00000203805.8	2.24811	4.7506	3.23699e-06	4.2357e-05	PPAPDC1A
chr17:38428418-38512392	ENSG00000275832.2	2.24742	4.74832	1.18544e-06	1.70192e-05	ARHGAP23
chr7:50304782-50405101	ENSG00000185811.14	2.24572	4.74275	0.000289473	0.00232326	IKZF1
chr5:122311691-122463954	ENSG00000064692.16	2.24558	4.74226	9.38161e-15	4.27577e-13	SNCAIP
chr19:44914247-44919342	ENSG00000130208.7	2.24549	4.74199	1.07382e-14	4.87662e-13	APOC1
chr1:105890693-105891430	ENSG00000237897.2	2.2448	4.73972	0.000176149	0.00150456	RP11-90H3.2
chr21:45405137-45513720	ENSG00000182871.12	2.24196	4.7304	7.58448e-10	1.8752e-08	COL18A1
chr11:59172492-59208587	ENSG00000110042.5	2.24143	4.72866	9.69657e-27	1.10509e-24	DTX4
chr16:31487370-31488492	ENSG00000260740.2	2.23853	4.71915	1.27164e-06	1.81696e-05	AC026471.6
chr17:8072636-8087703	ENSG00000179477.7	2.23839	4.71869	0.000576077	0.00419831	ALOX12B
chr3:119524293-119559602	ENSG00000121594.9	2.23736	4.71535	0.00293735	0.0163526	CD80
chr10:71212570-71302864	ENSG00000107731.10	2.23613	4.71132	2.12549e-06	2.89853e-05	UNC5B
chr9:114086126-114093917	ENSG00000136883.10	2.23611	4.71124	5.60264e-16	2.88361e-14	KIF12
chr16:49491275-49857919	ENSG00000102935.9	2.23598	4.71081	1.558e-06	2.17674e-05	ZNF423
chr3:50599879-50601148	ENSG00000280382.1	2.22795	4.68469	0.00640916	0.0311263	RP11-804H8.7
chr4:70518540-70532742	ENSG00000187689.7	2.22705	4.68176	8.36569e-08	1.47652e-06	AMTN
chr11:89797655-89808575	ENSG00000168930.11	2.22547	4.67662	2.03727e-12	7.00545e-11	TRIM49
chr1:41361922-41383590	ENSG00000204060.5	2.22414	4.67233	8.70884e-13	3.10624e-11	FOXO6
chr7:27328607-27329534	ENSG00000236569.3	2.21975	4.65813	3.39408e-09	7.62728e-08	HNRNPA1P73
chrX:74421461-74533917	ENSG00000147100.7	2.21663	4.64805	1.66128e-26	1.85792e-24	SLC16A2
chr12:25497513-25648554	ENSG00000152936.8	2.21519	4.64344	0.00122535	0.00794538	LMNTD1
chrX:52512080-52520803	ENSG00000204382.9	2.21371	4.63866	3.62846e-11	1.06032e-09	XAGE1B
chr1:247416156-247449108	ENSG00000162711.14	2.21247	4.63469	0.00975453	0.0439156	NLRP3
chr11:133064697-133068129	ENSG00000279711.1	2.21151	4.63158	4.77443e-08	8.77622e-07	AP004782.1
chr1:26021780-26036464	ENSG00000158008.7	2.21035	4.62787	5.18895e-06	6.49514e-05	EXTL1
chr2:158658337-158735002	ENSG00000204380.2	2.20904	4.62366	5.5184e-06	6.85375e-05	AC005042.4
chr12:121132828-121188032	ENSG00000089041.14	2.20841	4.62164	1.96036e-23	1.8185e-21	P2RX7
chr3:155375580-155676416	ENSG00000114805.14	2.20705	4.61731	1.2836e-28	1.5992e-26	PLCH1
chr4:70196496-70204576	ENSG00000109205.14	2.20633	4.61501	1.5563e-06	2.17563e-05	ODAM
chr17:50508384-50531497	ENSG00000136449.11	2.20381	4.60696	0.00263267	0.0149131	MYCBPAP
chr9:92947451-93036236	ENSG00000127084.15	2.20354	4.60608	5.48193e-18	3.25556e-16	FGD3
chr11:117986348-118001479	ENSG00000110324.7	2.20053	4.59649	5.04477e-07	7.81972e-06	IL10RA
chr11:85694224-85811159	ENSG00000137501.14	2.1989	4.59131	1.16494e-08	2.39729e-07	SYTL2
chr11:112270749-112362534	ENSG00000250303.3	2.19529	4.57983	0.00120143	0.0078114	RP11-356J5.12
chr17:58519837-58556925	ENSG00000264672.3	2.19211	4.56974	0.000322554	0.00254943	RP11-112H10.4
chr3:114314501-114316179	ENSG00000259976.1	2.18962	4.56186	2.94546e-22	2.47347e-20	RP11-553L6.5
chr3:50362802-50504244	ENSG00000007402.9	2.18915	4.56036	8.35512e-19	5.31817e-17	CACNA2D2
chr6:13924446-13980008	ENSG00000180537.10	2.18908	4.56016	7.89846e-05	0.000744814	RNF182
chr11:75562056-75572783	ENSG00000149257.11	2.1876	4.55546	4.48103e-29	5.797e-27	SERPINH1
chr2:129922863-129934317	ENSG00000214100.6	2.18712	4.55394	0.0090224	0.041248	AC079776.2
chr4:112818109-113383735	ENSG00000145362.14	2.18709	4.55385	1.49226e-12	5.19101e-11	ANK2
chr14:51489137-51730459	ENSG00000139926.13	2.18347	4.54243	4.31982e-20	3.06784e-18	FRMD6
chr9:110668779-110801579	ENSG00000030304.10	2.18245	4.53924	0.00337351	0.0183956	MUSK
chr6:132769370-132798553	ENSG00000146409.8	2.18066	4.53359	8.14352e-12	2.59174e-10	SLC18B1
chr1:166057426-166166225	ENSG00000188859.6	2.17804	4.52537	0.000477302	0.00357088	FAM78B
chr20:46894624-47188844	ENSG00000064655.16	2.17425	4.51352	0.000135169	0.00119372	EYA2
chr6:52362128-52407777	ENSG00000170915.8	2.17137	4.5045	5.53231e-12	1.80388e-10	PAQR8
chr2:127418427-127429246	ENSG00000115718.15	2.17137	4.5045	0.000334974	0.00263282	PROC
chr17:75633434-75641404	ENSG00000204323.5	2.16836	4.49513	1.33409e-05	0.000153063	SMIM5
chr3:113532296-113629578	ENSG00000072858.8	2.16261	4.47725	1.27109e-16	6.77525e-15	SIDT1
chr11:17493895-17544416	ENSG00000006611.13	2.16188	4.47499	3.4941e-07	5.58239e-06	USH1C
chrX:152114994-152138521	ENSG00000266560.3	2.16105	4.4724	0.00309834	0.017083	RP11-1007I13.4
chr7:74027789-74069907	ENSG00000049540.14	2.15814	4.4634	2.03709e-09	4.76111e-08	ELN
chr1:20719732-20732837	ENSG00000189410.9	2.15679	4.45922	1.59577e-08	3.2013e-07	SH2D5
chr15:78104606-78131544	ENSG00000136425.10	2.15671	4.45897	3.2e-09	7.22506e-08	CIB2
chr6:51615300-52087625	ENSG00000170927.12	2.15644	4.45813	1.33492e-08	2.71673e-07	PKHD1
chr22:45284982-45295874	ENSG00000100373.7	2.15611	4.45712	9.51095e-26	1.02534e-23	UPK3A
chr4:22997551-23056862	ENSG00000248837.3	2.15275	4.44675	5.58806e-10	1.41075e-08	RP11-412P11.1
chr1:45343883-45491166	ENSG00000070759.14	2.15269	4.44655	2.98086e-30	4.10005e-28	TESK2
chr1:179586705-179589175	ENSG00000227141.2	2.1512	4.44196	9.49561e-14	3.89141e-12	RP11-545A16.3
chr1:31179745-31239554	ENSG00000084628.7	2.15002	4.43834	3.04975e-10	7.95094e-09	NKAIN1
chr3:46701333-46710886	ENSG00000181585.3	2.1492	4.4358	0.000342813	0.0026821	TMIE
chr8:142740944-142742411	ENSG00000126233.1	2.14913	4.4356	0.00343577	0.0186925	SLURP1
chr18:49562031-49599182	ENSG00000101670.9	2.14715	4.42952	1.50896e-26	1.70349e-24	LIPG
chr16:50645809-50649249	ENSG00000261685.2	2.14677	4.42834	6.92353e-12	2.22119e-10	RP11-401P9.4
chr2:238100157-238133287	ENSG00000144488.12	2.14516	4.42342	2.83073e-05	0.000304622	ESPNL
chr8:132120861-132480953	ENSG00000184156.13	2.14438	4.42103	0.00685088	0.0328253	KCNQ3
chr8:120125108-120372036	ENSG00000187955.9	2.14428	4.42072	0.00233299	0.0135195	COL14A1
chr17:40553769-40565472	ENSG00000126353.3	2.14383	4.41934	0.00831434	0.038541	CCR7
chr1:209614870-209652466	ENSG00000196878.10	2.14189	4.41341	4.93637e-10	1.2555e-08	LAMB3
chr1:46432129-46445321	ENSG00000232022.4	2.14145	4.41205	2.1058e-05	0.000232678	FAAHP1
chr1:121090289-121097655	ENSG00000233029.3	2.13975	4.40686	1.59727e-08	3.20163e-07	RP11-439A17.9
chr2:216633395-216664436	ENSG00000115457.7	2.13808	4.40176	4.08361e-31	6.07037e-29	IGFBP2
chr3:63423596-63550051	ENSG00000241359.1	2.13541	4.39363	0.00555304	0.0276935	SYNPR-AS1
chr10:73124573-73125405	ENSG00000272599.2	2.13348	4.38775	2.97348e-15	1.42614e-13	RP11-152N13.16
chr21:16291791-16308133	ENSG00000270071.1	2.13328	4.38713	1.32853e-18	8.30178e-17	AP001172.2
chr7:130486042-130486183	ENSG00000272701.1	2.13273	4.38548	0.00565156	0.028051	RP11-2E11.10
chr3:9902828-9916402	ENSG00000163701.16	2.13189	4.38292	4.48862e-16	2.31522e-14	IL17RE
chr7:77310751-77416400	ENSG00000186088.13	2.13188	4.38289	7.93722e-25	8.08347e-23	GSAP
chr5:134506552-134509229	ENSG00000251169.2	2.13169	4.38231	0.00248704	0.01425	AC005355.2
chr11:45095806-45224908	ENSG00000019485.10	2.13088	4.37984	3.09711e-23	2.80769e-21	PRDM11
chrX:149878836-149881070	ENSG00000230899.1	2.13054	4.37882	2.24138e-09	5.17291e-08	MAGEA8-AS1
chr3:156037701-156514424	ENSG00000169282.15	2.12762	4.36996	0.000708478	0.0050136	KCNAB1
chr2:71055527-71056003	ENSG00000234896.1	2.12562	4.3639	0.0106102	0.0469552	OR7E62P
chr1:85729233-86156763	ENSG00000171502.12	2.12557	4.36376	1.53938e-13	6.15059e-12	COL24A1
chr3:44555203-44583483	ENSG00000196345.10	2.12424	4.35973	0.00294772	0.016395	ZKSCAN7
chr22:17359949-17553332	ENSG00000099954.16	2.11967	4.34596	1.09044e-17	6.30372e-16	CECR2
chrX:112630648-112680054	ENSG00000182508.11	2.11769	4.33998	1.21233e-05	0.000140439	LHFPL1
chr17:35760910-35765079	ENSG00000270806.1	2.1172	4.33851	0.00549851	0.0274386	C17orf50
chr6:39188973-39229450	ENSG00000164626.8	2.11537	4.33302	4.14307e-12	1.37145e-10	KCNK5
chr12:121020292-121039242	ENSG00000135114.10	2.11501	4.33193	1.23863e-11	3.85991e-10	OASL
chr10:68230624-68232103	ENSG00000179774.8	2.11146	4.32127	8.72265e-13	3.10653e-11	ATOH7
chr3:30606502-30694134	ENSG00000163513.15	2.1112	4.32052	6.95464e-08	1.24772e-06	TGFBR2
chr22:43824509-43862503	ENSG00000130540.11	2.11103	4.32001	0.00891861	0.0408593	SULT4A1
chr2:157257598-157314211	ENSG00000136542.6	2.11041	4.31814	8.24817e-05	0.000773222	GALNT5
chr20:2692878-2760107	ENSG00000088881.18	2.10951	4.31545	9.33307e-15	4.26276e-13	EBF4
chr17:50426158-50474835	ENSG00000167107.10	2.10741	4.30917	5.05679e-24	4.89976e-22	ACSF2
chr8:107249493-107498055	ENSG00000154188.7	2.10614	4.30538	0.00174596	0.0106461	ANGPT1
chr6:24494852-24537207	ENSG00000112294.10	2.10562	4.30381	6.49584e-27	7.47427e-25	ALDH5A1
chr2:5932788-5984893	ENSG00000232044.6	2.10081	4.28951	0.00122665	0.00794948	LINC01105
chr7:27181510-27185223	ENSG00000005073.5	2.10025	4.28783	9.16952e-13	3.24157e-11	HOXA11
chr12:190077-213697	ENSG00000111181.10	2.09874	4.28335	2.30786e-09	5.3212e-08	SLC6A12
chr3:114316475-114316569	ENSG00000207770.1	2.09466	4.27125	1.53784e-05	0.000174267	MIR568
chr21:44250813-44251520	ENSG00000232010.1	2.09323	4.26701	0.00216135	0.0126939	AP001059.5
chr17:43025241-43032036	ENSG00000108830.9	2.09301	4.26636	1.14403e-05	0.000132784	RND2
chr3:149318498-149333761	ENSG00000163762.4	2.09256	4.26503	7.19009e-08	1.28706e-06	TM4SF18
chr4:72280969-72568799	ENSG00000156140.6	2.09223	4.26406	1.50019e-10	4.09396e-09	ADAMTS3
chr3:18465983-18764059	ENSG00000228956.6	2.08893	4.25433	1.18144e-06	1.69823e-05	SATB1-AS1
chr4:176065981-176180159	ENSG00000150627.13	2.08801	4.25162	3.15231e-07	5.04981e-06	WDR17
chr9:16409503-16870706	ENSG00000173068.15	2.08779	4.25097	1.37927e-06	1.95674e-05	BNC2
chr3:8501707-8568119	ENSG00000071282.9	2.08699	4.2486	0.00385535	0.0205364	LMCD1
chr17:10794913-10804099	ENSG00000263429.3	2.08693	4.24842	0.000108176	0.000983652	LINC00675
chrX:153075769-153076968	ENSG00000268883.2	2.0849	4.24245	1.55953e-07	2.64711e-06	PNMA6D
chr19:50621979-50668394	ENSG00000213023.7	2.07765	4.22119	0.00102435	0.00683361	SYT3
chr1:152908545-152911886	ENSG00000163207.6	2.07673	4.21851	2.24263e-06	3.0358e-05	IVL
chrX:106168305-106208956	ENSG00000157502.10	2.07647	4.21773	0.00679775	0.0326164	MUM1L1
chr3:38039205-38123549	ENSG00000008226.17	2.07608	4.21659	0.00250745	0.0143411	DLEC1
chr21:42599280-42615058	ENSG00000225431.1	2.07393	4.21031	4.15313e-12	1.37289e-10	AP001626.1
chr15:88989519-88990245	ENSG00000261549.2	2.07279	4.207	0.0108942	0.0478843	RP11-320A16.1
chr10:104031286-104086002	ENSG00000065618.14	2.06901	4.19598	1.04486e-07	1.81735e-06	COL17A1
chr2:105360826-105438503	ENSG00000115641.16	2.06688	4.1898	2.56565e-07	4.17712e-06	FHL2
chr7:107044649-107161811	ENSG00000005249.10	2.06274	4.17778	7.29211e-21	5.45381e-19	PRKAR2B
chr21:29536933-29940022	ENSG00000171189.14	2.05857	4.16574	0.000112994	0.00102202	GRIK1
chr13:50876686-50910594	ENSG00000233672.4	2.05849	4.16551	6.46641e-10	1.61883e-08	RNASEH2B-AS1
chr5:160251653-160339650	ENSG00000135083.12	2.05725	4.16193	6.55721e-08	1.18173e-06	CCNJL
chr12:70219132-70221862	ENSG00000257613.1	2.05502	4.15551	0.000373433	0.00289595	LINC01481
chrX:72133649-72141362	ENSG00000204131.7	2.05336	4.15072	2.21858e-11	6.61237e-10	NHSL2
chrX:101882290-101931764	ENSG00000166432.12	2.05025	4.14177	3.77557e-09	8.44494e-08	ZMAT1
chr8:22713251-22927908	ENSG00000134020.7	2.04914	4.1386	3.51979e-19	2.32064e-17	PEBP4
chr8:22024134-22036896	ENSG00000158806.11	2.0477	4.13445	0.00216425	0.0127047	NPM2
chr12:26336515-26833198	ENSG00000123104.9	2.04711	4.13277	1.23578e-11	3.85606e-10	ITPR2
chr7:117479963-117668665	ENSG00000001626.12	2.04678	4.13182	4.70796e-06	5.93967e-05	CFTR
chr17:354737-356882	ENSG00000262558.1	2.04488	4.12638	2.40102e-06	3.22647e-05	RP11-1260E13.3
chr10:112374018-112428376	ENSG00000197142.8	2.04464	4.12571	1.1669e-07	2.01642e-06	ACSL5
chr20:36541484-36551447	ENSG00000101335.7	2.04391	4.12363	1.64882e-05	0.000185788	MYL9
chr10:15211643-15371059	ENSG00000148468.14	2.03999	4.11242	9.79143e-10	2.37907e-08	FAM171A1
chr2:191245276-191425389	ENSG00000128641.15	2.03764	4.10574	3.84653e-06	4.94941e-05	MYO1B
chr12:52468516-52473785	ENSG00000170465.9	2.03323	4.0932	0.000169479	0.00145277	KRT6C
chrX:49589496-49606109	ENSG00000205777.15	2.02795	4.07825	6.81412e-09	1.46394e-07	GAGE1
chrX:149688237-149717266	ENSG00000185247.12	2.0269	4.07528	0.000451774	0.00340867	MAGEA11
chr22:41229513-41240934	ENSG00000100399.13	2.02619	4.07327	6.2136e-10	1.56043e-08	CHADL
chr22:37180167-37198301	ENSG00000133466.11	2.02455	4.06866	5.52368e-18	3.27223e-16	C1QTNF6
chr16:76235055-76235623	ENSG00000244485.1	2.02418	4.06761	1.11747e-16	6.00995e-15	RPL18P13
chr19:39236433-39237293	ENSG00000268510.1	2.02219	4.06201	3.47939e-06	4.5183e-05	IFNL3P1
chr18:77250549-77277896	ENSG00000166573.5	2.02178	4.06084	0.00980915	0.0441034	GALR1
chr1:11761787-11789584	ENSG00000215910.5	2.02151	4.06007	9.73507e-06	0.000114589	C1orf167
chr2:151247940-151261879	ENSG00000184898.6	2.02148	4.06	1.68155e-21	1.32383e-19	RBM43
chr8:22114415-22131868	ENSG00000168453.12	2.01991	4.05557	1.10622e-09	2.67155e-08	HR
chr2:69013178-69249327	ENSG00000169604.17	2.01843	4.05143	2.87351e-20	2.07769e-18	ANTXR1
chr18:50560078-50731824	ENSG00000141639.9	2.01526	4.04254	0.00049523	0.00368772	MAPK4
chr17:58218548-58268226	ENSG00000167419.8	2.01508	4.04202	0.000148877	0.0012985	LPO
chr5:160187367-160238735	ENSG00000170231.13	2.01207	4.0336	3.54172e-19	2.32868e-17	FABP6
chr14:23356402-23365633	ENSG00000100842.10	2.01031	4.02868	1.6916e-26	1.88303e-24	EFS
chr3:194708421-194782168	ENSG00000237222.3	2.00917	4.02552	0.00100804	0.00675406	AC090505.6
chr22:38084889-38110670	ENSG00000128298.14	2.00834	4.02319	6.43085e-11	1.83008e-09	BAIAP2L2
chr20:29454680-29497243	ENSG00000280297.1	2.00816	4.02268	1.91251e-16	1.00378e-14	ABBA01031664.1
chr10:73126080-73126207	ENSG00000221164.1	2.00743	4.02066	5.41441e-12	1.77268e-10	SNORA11
chr6:147387664-147390465	ENSG00000225135.1	2.00712	4.01978	2.04606e-15	9.97321e-14	RP11-361F15.2
chr10:102226328-102229589	ENSG00000119915.4	2.00651	4.01809	3.35917e-10	8.68196e-09	ELOVL3
chr20:1309975-1329239	ENSG00000125775.12	2.00649	4.01802	1.4348e-07	2.44405e-06	SDCBP2
chrX:155489323-155611616	ENSG00000224533.4	2.00604	4.01677	0.000956997	0.00647493	TMLHE-AS1
chr17:48607627-48633572	ENSG00000260027.4	2.00596	4.01655	1.04543e-19	7.27334e-18	HOXB7
chr3:112140887-112294258	ENSG00000172139.12	2.00294	4.00817	0.0047889	0.0245371	SLC9C1
chr20:43914864-44069017	ENSG00000124191.15	2.00151	4.00418	8.89058e-07	1.3086e-05	TOX2
chr4:78551519-78610421	ENSG00000138772.10	1.99952	3.99868	0.00426051	0.0222927	ANXA3
chr9:100578079-100587906	ENSG00000170681.6	1.99859	3.9961	0.00650411	0.0314916	MURC
chr9:97501180-97601741	ENSG00000136842.11	1.99741	3.99283	1.16469e-13	4.73252e-12	TMOD1
chr2:127638428-127681786	ENSG00000072163.16	1.99666	3.99076	0.000336812	0.00264119	LIMS2
chr6:28859625-28863350	ENSG00000225595.2	1.99611	3.98923	0.000521242	0.00386003	XXbac-BPG308K3.6
chr7:140518420-140640776	ENSG00000146966.10	1.996	3.98894	0.000985643	0.00663182	DENND2A
chr7:83363906-83649010	ENSG00000170381.10	1.99239	3.97896	1.20156e-07	2.07183e-06	SEMA3E
chr6:166388136-166389920	ENSG00000280057.1	1.98877	3.96899	1.57235e-06	2.19167e-05	RP1-168L15.6
chr12:54009106-54012362	ENSG00000037965.5	1.98849	3.96823	5.86019e-13	2.14125e-11	HOXC8
chrX:152638183-152657534	ENSG00000268089.2	1.98579	3.96079	1.39037e-14	6.22555e-13	GABRQ
chr18:63313802-63314376	ENSG00000267701.2	1.98511	3.95893	0.00362532	0.0195152	RP11-28F1.2
chr17:65635538-66192079	ENSG00000154240.14	1.98282	3.95266	1.31032e-19	8.98565e-18	CEP112
chr16:30010919-30023219	ENSG00000149927.15	1.98127	3.94842	4.36637e-12	1.4394e-10	DOC2A
chr1:22117305-22142966	ENSG00000162552.12	1.98021	3.9455	2.11208e-08	4.14331e-07	WNT4
chr6:24428177-24489622	ENSG00000112293.12	1.9724	3.92421	2.34302e-11	6.95725e-10	GPLD1
chr12:75391070-75432688	ENSG00000180481.8	1.97194	3.92296	4.43393e-09	9.82566e-08	GLIPR1L2
chr3:111732497-111976267	ENSG00000144824.17	1.97067	3.91951	9.48574e-13	3.34841e-11	PHLDB2
chr1:59893308-59926790	ENSG00000134716.7	1.96997	3.9176	3.75181e-19	2.46005e-17	CYP2J2
chrX:153072482-153075018	ENSG00000235961.4	1.96951	3.91636	2.66892e-12	9.07319e-11	PNMA6A
chr2:25042130-25159137	ENSG00000084710.11	1.9669	3.90928	3.24319e-20	2.33793e-18	EFR3B
chr1:223220821-223364202	ENSG00000143502.12	1.96475	3.90346	0.00649236	0.0314474	SUSD4
chrX:48255317-48267444	ENSG00000126752.7	1.96454	3.90289	0.00454168	0.0234866	SSX1
chr3:55487699-55488308	ENSG00000244586.1	1.96424	3.90206	0.000349263	0.00272551	WNT5A-AS1
chr22:18855621-18858640	ENSG00000215544.6	1.96331	3.89955	1.18504e-08	2.4303e-07	BCRP7
chr6:147158925-147180992	ENSG00000196634.3	1.9626	3.89764	0.00276794	0.0155724	RP3-337D23.3
chr10:84279980-84294659	ENSG00000229404.3	1.96236	3.897	1.56661e-09	3.72331e-08	LINC00858
chr16:84917377-84919923	ENSG00000279622.1	1.96167	3.89514	0.0106593	0.0471028	RP11-254F19.4
chr1:247639749-247747062	ENSG00000235749.2	1.96074	3.89262	0.00138447	0.00879134	RP11-634B7.4
chr10:28677342-28682939	ENSG00000095739.9	1.95928	3.88867	5.25914e-13	1.93642e-11	BAMBI
chr11:113278553-113314424	ENSG00000255129.3	1.95519	3.87766	7.92786e-07	1.17923e-05	RP11-839D17.3
chr2:130830978-130836994	ENSG00000233221.4	1.95511	3.87744	4.29556e-13	1.59636e-11	AC133785.1
chr10:13643706-14330884	ENSG00000151474.17	1.95271	3.87101	2.65834e-19	1.78213e-17	FRMD4A
chr15:82659281-82709914	ENSG00000103723.10	1.95132	3.86729	2.78694e-07	4.50067e-06	AP3B2
chr17:44170706-44179083	ENSG00000161664.4	1.95034	3.86466	0.00206288	0.0122115	ASB16
chr12:112907007-112932185	ENSG00000089127.10	1.94935	3.86201	1.04161e-15	5.23927e-14	OAS1
chr3:63652698-63679020	ENSG00000188817.5	1.94934	3.86198	0.000558036	0.0040905	SNTN
chr10:119207589-119455619	ENSG00000198873.11	1.9485	3.85974	9.36848e-12	2.95799e-10	GRK5
chr8:124550790-124728429	ENSG00000170873.16	1.9484	3.85947	3.51087e-05	0.000366125	MTSS1
chr4:186069152-186088069	ENSG00000164342.10	1.94645	3.85426	1.94815e-07	3.24913e-06	TLR3
chr10:75283801-75373500	ENSG00000226051.4	1.94619	3.85356	3.42908e-06	4.45781e-05	ZNF503-AS1
chr22:37469065-37486401	ENSG00000100060.15	1.94443	3.84886	0.00672033	0.0323422	MFNG
chr5:132813587-132816797	ENSG00000198944.5	1.94316	3.84548	3.26642e-08	6.17986e-07	SOWAHA
chr6:168055805-168081529	ENSG00000153303.14	1.94225	3.84305	0.000752373	0.00527433	FRMD1
chr1:175156987-175192943	ENSG00000235750.7	1.93954	3.83583	2.68274e-21	2.07116e-19	KIAA0040
chr11:8224314-8268716	ENSG00000166407.11	1.93899	3.83438	0.00772564	0.0362545	LMO1
chr6:39329990-39725405	ENSG00000164627.15	1.93728	3.82982	4.83913e-08	8.88798e-07	KIF6
chr18:63123346-63320128	ENSG00000171791.11	1.93587	3.82609	9.48904e-09	1.98515e-07	BCL2
chr15:80779343-80951776	ENSG00000103888.13	1.93468	3.82292	0.000117704	0.00105824	CEMIP
chr10:69404484-69416867	ENSG00000075073.12	1.93253	3.81724	3.97062e-11	1.15047e-09	TACR2
chr4:123396795-123403760	ENSG00000164056.8	1.932	3.81583	3.87328e-05	0.000400256	SPRY1
chrX:153642534-153651326	ENSG00000130829.15	1.93111	3.81349	1.00909e-20	7.45385e-19	DUSP9
chr9:34521040-34523041	ENSG00000168913.6	1.9306	3.81214	3.53501e-14	1.51619e-12	ENHO
chrX:2828822-2882818	ENSG00000056998.16	1.92933	3.80879	1.28499e-23	1.21556e-21	GYG2
chr20:13008994-13169103	ENSG00000172296.10	1.92787	3.80494	0.00146773	0.00923673	SPTLC3
chrX:134566510-134764263	ENSG00000170965.7	1.92546	3.79859	9.36088e-05	0.000865025	PLAC1
chr2:102311529-102396886	ENSG00000115604.8	1.92257	3.79098	4.52698e-05	0.000458309	IL18R1
chr2:170178145-170654481	ENSG00000071909.16	1.92043	3.78535	0.000184146	0.00156172	MYO3B
chr9:122202579-122228941	ENSG00000106852.13	1.91955	3.78306	2.02436e-13	7.86512e-12	LHX6
chr16:3046681-3060726	ENSG00000008516.14	1.91572	3.77301	0.000597682	0.00433669	MMP25
chr5:73120292-73131817	ENSG00000157111.10	1.9156	3.7727	0.000220816	0.00183691	TMEM171
chr22:37560447-37569405	ENSG00000128283.6	1.91515	3.77152	1.06068e-11	3.32702e-10	CDC42EP1
chr17:50110040-50129822	ENSG00000167100.12	1.9148	3.77063	1.92661e-11	5.82728e-10	SAMD14
chr7:8262264-8344516	ENSG00000229970.3	1.91444	3.76968	0.000105055	0.000959154	AC007128.1
chr22:43923792-43964488	ENSG00000100344.8	1.91402	3.76859	2.93703e-12	9.94228e-11	PNPLA3
chrX:15243989-15270467	ENSG00000102048.13	1.91387	3.76818	2.00612e-10	5.36452e-09	ASB9
chr19:8065402-8149846	ENSG00000142449.10	1.91355	3.76735	5.37023e-06	6.69754e-05	FBN3
chr12:47079603-47236662	ENSG00000179715.10	1.91353	3.76729	0.000123864	0.00110489	PCED1B
chr2:172735841-173052887	ENSG00000091428.15	1.9121	3.76356	0.0024002	0.0138319	RAPGEF4
chr6:28837869-28839006	ENSG00000225173.1	1.91127	3.7614	0.00090332	0.00616985	XXbac-BPG308K3.5
chr8:33604856-34038485	ENSG00000253642.3	1.90867	3.75464	1.0851e-14	4.91851e-13	RP11-317N12.1
chrX:13771456-13938638	ENSG00000046653.12	1.90862	3.7545	1.77957e-10	4.79082e-09	GPM6B
chr7:141529203-141551304	ENSG00000261570.1	1.90634	3.74857	0.00605251	0.0296772	RP11-744I24.2
chr2:74148039-74150061	ENSG00000225439.2	1.90358	3.7414	1.92405e-08	3.81194e-07	BOLA3-AS1
chr1:116574399-116667755	ENSG00000143061.15	1.90141	3.73578	2.15896e-05	0.000238003	IGSF3
chr1:228270443-228274397	ENSG00000269890.1	1.90019	3.73261	0.000333221	0.002621	RP5-1139B12.2
chr2:158171081-158456753	ENSG00000153237.15	1.89906	3.72969	1.65414e-13	6.54357e-12	CCDC148
chr6:32659467-32668383	ENSG00000179344.14	1.89571	3.72105	4.76693e-08	8.76917e-07	HLA-DQB1
chr1:32251239-32286165	ENSG00000182866.14	1.89201	3.71152	1.74598e-16	9.2041e-15	LCK
chr16:73126637-73144447	ENSG00000197445.2	1.8895	3.70506	8.13256e-05	0.00076388	C16orf47
chr11:65174117-65176470	ENSG00000255200.1	1.88834	3.7021	0.00794687	0.0371252	AP003068.18
chr19:10416773-10467649	ENSG00000065989.13	1.88649	3.69735	3.11455e-06	4.09789e-05	PDE4A
chr2:68467561-68580162	ENSG00000169621.7	1.88579	3.69555	6.86159e-05	0.000658982	APLF
chr15:70829130-70854159	ENSG00000166173.10	1.88553	3.69488	7.69391e-21	5.71858e-19	LARP6
chr2:181954496-182130166	ENSG00000150722.8	1.88504	3.69363	9.12762e-05	0.000847368	PPP1R1C
chr19:15476235-15498956	ENSG00000161031.10	1.88481	3.69303	1.58537e-08	3.18577e-07	PGLYRP2
chr17:81303771-81309248	ENSG00000185168.5	1.88173	3.68515	0.00256411	0.0145903	LINC00482
chr12:44508603-44913928	ENSG00000184613.8	1.88091	3.68309	0.000121984	0.00109056	NELL2
chr22:24251828-24265525	ENSG00000128262.6	1.87972	3.68003	0.002328	0.0134971	POM121L9P
chr16:29272220-29272772	ENSG00000277999.1	1.8795	3.67948	0.0103745	0.0461769	RP11-426C22.8
chr15:89627977-89655451	ENSG00000166813.12	1.8786	3.67718	5.62385e-08	1.02432e-06	KIF7
chr11:27365961-27472775	ENSG00000205213.11	1.87767	3.67481	4.05616e-24	3.94619e-22	LGR4
chr20:18786065-18793993	ENSG00000179935.7	1.87763	3.67471	0.000396726	0.00304615	LINC00652
chr14:31334312-31457441	ENSG00000203546.5	1.87473	3.66734	2.20109e-07	3.62302e-06	RP11-176H8.1
chr3:119294373-119420714	ENSG00000031081.8	1.87049	3.65657	1.87804e-21	1.46886e-19	ARHGAP31
chr17:9576627-9643459	ENSG00000166596.12	1.86884	3.65238	8.23254e-05	0.000772361	WDR16
chr1:65792514-66374278	ENSG00000184588.15	1.86827	3.65095	3.92437e-15	1.85984e-13	PDE4B
chr17:58337246-58415766	ENSG00000265148.3	1.86655	3.6466	2.58613e-14	1.1233e-12	BZRAP1-AS1
chr20:35172073-35177362	ENSG00000101000.4	1.86588	3.64489	1.83634e-18	1.11546e-16	PROCR
chr5:141639302-141651419	ENSG00000197948.8	1.86532	3.64349	7.76317e-10	1.91542e-08	FCHSD1
chr20:18383369-18467185	ENSG00000089091.14	1.86446	3.64131	5.28643e-10	1.34025e-08	DZANK1
chr14:60396469-60455050	ENSG00000179008.6	1.86325	3.63825	0.000242143	0.0019908	C14orf39
chr1:182062677-182069253	ENSG00000224810.1	1.86034	3.63093	5.50604e-06	6.84196e-05	RP11-538D16.2
chr3:48223347-48225491	ENSG00000164047.4	1.86015	3.63046	0.00396861	0.0210134	CAMP
chr2:164492816-164621848	ENSG00000115290.7	1.85979	3.62954	6.13869e-16	3.15228e-14	GRB14
chr16:50548330-50640739	ENSG00000140807.5	1.85788	3.62476	1.47369e-13	5.91777e-12	NKD1
chr1:20664016-20718017	ENSG00000117245.10	1.85743	3.62361	1.32017e-06	1.88069e-05	KIF17
chr13:113165002-113165183	ENSG00000269125.1	1.85707	3.62272	0.000144211	0.00126588	RP11-98F14.11
chr17:58301231-58328760	ENSG00000005379.13	1.85244	3.61111	1.06528e-10	2.97148e-09	BZRAP1
chr14:81260656-81427404	ENSG00000140022.7	1.8524	3.611	4.6294e-13	1.71245e-11	STON2
chr1:47436017-47440691	ENSG00000186564.5	1.85099	3.60748	0.00444948	0.0231047	FOXD2
chr19:38738284-38739863	ENSG00000267892.1	1.84884	3.60209	5.51564e-10	1.39394e-08	CTD-2540F13.2
chrX:19360058-19515261	ENSG00000180815.12	1.8479	3.59977	0.000606076	0.00439153	MAP3K15
chr9:109640788-109946703	ENSG00000243444.5	1.84725	3.59813	0.000201387	0.00169472	PALM2
chr22:21103016-21121784	ENSG00000169668.9	1.84468	3.59172	8.79477e-17	4.78376e-15	BCRP2
chr7:150944961-150978315	ENSG00000055118.12	1.84467	3.5917	3.15945e-07	5.05786e-06	KCNH2
chrX:133300103-133415490	ENSG00000076716.8	1.84439	3.59102	4.34178e-15	2.04149e-13	GPC4
chr5:94705100-95284575	ENSG00000175471.17	1.84112	3.58288	0.00208893	0.0123412	MCTP1
chr5:144170832-144474470	ENSG00000183775.8	1.84046	3.58123	0.0038712	0.0205842	KCTD16
chr5:174724533-174730893	ENSG00000120149.8	1.83888	3.57732	4.19679e-14	1.78088e-12	MSX2
chrX:49589529-49596827	ENSG00000189064.8	1.83883	3.57721	1.3738e-21	1.09598e-19	GAGE2A
chr3:15255650-15341368	ENSG00000131370.13	1.83867	3.57679	1.66992e-20	1.22596e-18	SH3BP5
chr13:32031300-32299122	ENSG00000073910.17	1.83801	3.57517	0.000642032	0.00460466	FRY
chr1:56248294-56258571	ENSG00000260971.3	1.83704	3.57277	0.00424642	0.0222384	RP11-504A18.1
chrX:115917271-115969089	ENSG00000235244.3	1.8364	3.57118	3.38118e-06	4.40271e-05	RP11-761E20.1
chr3:194765238-194768712	ENSG00000230401.1	1.8342	3.56574	0.00150395	0.00942288	AC090505.4
chr2:130139287-130145134	ENSG00000152076.16	1.83322	3.56331	3.10442e-18	1.86679e-16	CCDC74B
chr4:173388162-173406380	ENSG00000164106.5	1.82986	3.55503	0.006856	0.0328366	SCRG1
chr3:112086335-112128749	ENSG00000114529.10	1.82941	3.55391	1.70345e-18	1.04002e-16	C3orf52
chr1:247857199-247878205	ENSG00000162722.8	1.82912	3.55321	0.000373535	0.00289595	TRIM58
chr2:219002846-219041523	ENSG00000181378.11	1.82829	3.55115	3.13636e-06	4.12432e-05	CCDC108
chrX:100913445-100928909	ENSG00000182489.8	1.82624	3.54612	2.81066e-08	5.39002e-07	XKRX
chrX:49331616-49338952	ENSG00000274274.1	1.82609	3.54575	7.03517e-20	4.95214e-18	GAGE13
chr14:70641787-70675360	ENSG00000133985.2	1.82537	3.54398	4.7221e-09	1.04064e-07	TTC9
chr7:93591573-93911075	ENSG00000127928.10	1.82179	3.5352	0.00775454	0.0363687	GNGT1
chr1:17066761-17119435	ENSG00000117115.10	1.82113	3.53359	3.52746e-13	1.3358e-11	PADI2
chrX:49303669-49319844	ENSG00000215274.5	1.81967	3.53	6.3258e-16	3.23495e-14	GAGE10
chr3:8619601-8745036	ENSG00000125046.12	1.81904	3.52846	0.000930037	0.00632705	SSUH2
chr1:40620679-40665657	ENSG00000117016.7	1.81876	3.52777	1.05086e-17	6.08965e-16	RIMS3
chr16:56643705-56644786	ENSG00000205361.6	1.81639	3.52198	3.95443e-10	1.01329e-08	MT1DP
chr22:35648395-35668409	ENSG00000221963.5	1.816	3.52104	1.91348e-14	8.43378e-13	APOL6
chr2:158795358-158862958	ENSG00000163331.8	1.81557	3.51999	1.83656e-09	4.30926e-08	DAPL1
chr13:113864168-113866833	ENSG00000272695.1	1.81452	3.51742	0.00010783	0.000981253	GAS6-AS2
chr3:46669189-46693701	ENSG00000178038.14	1.81345	3.51483	4.87454e-14	2.05392e-12	ALS2CL
chr5:139367196-139383300	ENSG00000170482.14	1.81257	3.51269	3.23974e-12	1.09053e-10	SLC23A1
chr5:91368724-91383359	ENSG00000113369.6	1.81205	3.5114	9.99971e-08	1.74944e-06	ARRDC3
chr7:142941114-142962681	ENSG00000197993.5	1.81174	3.51066	0.000112028	0.00101405	KEL
chr6:20102145-20212399	ENSG00000172197.10	1.81129	3.50956	0.000922409	0.00628231	MBOAT1
chr12:12940775-12950384	ENSG00000111291.6	1.81114	3.50919	0.00129617	0.00832784	GPRC5D
chr14:24366911-24379604	ENSG00000100968.11	1.80488	3.49399	9.04421e-07	1.32876e-05	NFATC4
chr3:46860979-46882169	ENSG00000160808.7	1.80332	3.49023	0.00617933	0.0302124	MYL3
chr1:196774816-196795406	ENSG00000116785.11	1.80071	3.48391	0.00127062	0.00818566	CFHR3
chr1:156369212-156385219	ENSG00000132677.10	1.7959	3.47231	2.82286e-09	6.40982e-08	RHBG
chr3:114338670-115147271	ENSG00000181722.13	1.79072	3.45988	3.34466e-16	1.74017e-14	ZBTB20
chr1:182598623-182604408	ENSG00000143333.6	1.78663	3.45008	5.83316e-10	1.46953e-08	RGS16
chr4:16400430-16512187	ENSG00000248138.3	1.78532	3.44694	0.00206836	0.0122348	RP11-446J8.1
chr16:57249039-57284661	ENSG00000102934.7	1.78488	3.44589	1.13874e-17	6.56711e-16	PLLP
chrX:49171926-49175239	ENSG00000102007.8	1.78459	3.44521	6.56628e-09	1.41323e-07	PLP2
chr10:116671192-116742574	ENSG00000165868.10	1.78418	3.44423	8.27469e-10	2.03743e-08	HSPA12A
chr7:108147626-108456397	ENSG00000091129.17	1.78409	3.44402	1.43632e-05	0.000163459	NRCAM
chr3:37452119-37823514	ENSG00000144668.9	1.78356	3.44274	0.000466463	0.00350404	ITGA9
chr8:17864380-17910365	ENSG00000104760.14	1.78331	3.44216	0.00672825	0.0323643	FGL1
chr16:19410723-19499113	ENSG00000103534.14	1.78094	3.43651	5.78023e-14	2.41428e-12	TMC5
chr16:2009926-2020592	ENSG00000183971.5	1.77928	3.43255	8.47183e-09	1.78797e-07	NPW
chr3:168008677-168095975	ENSG00000173905.6	1.77864	3.43103	1.13209e-07	1.95909e-06	GOLIM4
chr17:352638-357581	ENSG00000262294.1	1.77863	3.43099	6.37161e-08	1.15088e-06	RP11-1260E13.2
chrX:115561182-115650861	ENSG00000102024.15	1.77728	3.42779	1.09424e-22	9.52306e-21	PLS3
chr10:89414586-89421001	ENSG00000152778.8	1.77584	3.42438	5.93163e-20	4.18766e-18	IFIT5
chr15:80344853-80398007	ENSG00000259495.2	1.77515	3.42274	2.57273e-05	0.000280005	RP11-210M15.2
chr2:240435671-240468078	ENSG00000063660.6	1.77416	3.4204	3.7439e-14	1.60005e-12	GPC1
chr14:21098937-21103724	ENSG00000232070.6	1.77371	3.41933	0.00562071	0.0279262	TMEM253
chr2:181544728-181680665	ENSG00000188452.11	1.7733	3.41835	0.00316243	0.0173752	CERKL
chr13:52842889-52848640	ENSG00000136099.11	1.77274	3.41703	0.00162663	0.0100594	PCDH8
chr9:121207800-121332843	ENSG00000148180.14	1.77136	3.41376	4.35478e-07	6.84327e-06	GSN
chr7:102579646-102616757	ENSG00000105808.15	1.77133	3.41368	2.0666e-12	7.09612e-11	RASA4
chr4:68038544-68039647	ENSG00000227725.3	1.77004	3.41064	0.0113534	0.0494307	GCOM2
chr1:153561340-153567890	ENSG00000196754.8	1.76949	3.40933	5.51526e-08	1.00761e-06	S100A2
chrX:44148665-44343672	ENSG00000183690.12	1.76832	3.40658	8.30198e-10	2.04205e-08	EFHC2
chr14:100539299-100587413	ENSG00000183092.13	1.7665	3.40227	0.000203503	0.00171024	BEGAIN
chr16:57092537-57148367	ENSG00000140848.14	1.76307	3.39419	5.15662e-18	3.06998e-16	CPNE2
chr7:100620420-100642721	ENSG00000106327.10	1.76151	3.39052	1.50937e-10	4.10979e-09	TFR2
chr18:12093853-12127939	ENSG00000181626.11	1.75724	3.38051	4.49866e-09	9.95989e-08	ANKRD62
chr8:60384588-60516780	ENSG00000251396.4	1.75668	3.37919	0.000922099	0.00628198	LINC01301
chr2:173075959-173268010	ENSG00000091436.14	1.75539	3.37619	2.79043e-11	8.23468e-10	ZAK
chr22:18970525-19031242	ENSG00000237517.6	1.75538	3.37614	9.90126e-08	1.73348e-06	DGCR5
chr12:49636499-49707414	ENSG00000161791.11	1.75463	3.3744	1.19284e-13	4.83867e-12	FMNL3
chrX:147909431-147911817	ENSG00000268066.3	1.75275	3.37	0.0103675	0.0461608	FMR1-AS1
chr6:25992662-26001775	ENSG00000272462.2	1.75209	3.36846	2.37228e-15	1.14467e-13	U91328.19
chr8:86217626-86321146	ENSG00000164893.6	1.75178	3.36774	2.05934e-05	0.00022786	SLC7A13
chr20:49982999-49988886	ENSG00000124216.3	1.7512	3.36638	1.10993e-08	2.29593e-07	SNAI1
chr2:205682500-205798133	ENSG00000118257.14	1.74991	3.36337	0.00114307	0.00749137	NRP2
chrX:107522450-107605244	ENSG00000147234.8	1.74817	3.35933	1.779e-11	5.41002e-10	FRMPD3
chr1:230702523-230714297	ENSG00000135744.7	1.74675	3.35602	0.00649764	0.0314666	AGT
chr11:68008578-68028696	ENSG00000006534.13	1.74543	3.35294	2.81476e-12	9.54188e-11	ALDH3B1
chr11:119381810-119526664	ENSG00000245248.5	1.74507	3.35211	8.9851e-13	3.19051e-11	USP2-AS1
chr2:20200799-20225433	ENSG00000115884.8	1.73979	3.33987	3.45147e-21	2.64757e-19	SDC1
chr2:240906330-240993311	ENSG00000226321.5	1.73882	3.33761	0.000655488	0.00468432	AC104809.3
chr2:70900590-70933446	ENSG00000116035.2	1.7363	3.33181	0.0062749	0.0306047	VAX2
chr4:9826224-10054875	ENSG00000109667.9	1.73606	3.33125	7.50831e-08	1.33902e-06	SLC2A9
chr3:128909866-128994076	ENSG00000114656.8	1.73386	3.32616	1.29652e-18	8.12296e-17	KIAA1257
chr3:16802651-17011084	ENSG00000154822.13	1.7324	3.32281	0.000152717	0.0013285	PLCL2
chr13:20187470-20192898	ENSG00000165474.5	1.7313	3.32027	3.10861e-06	4.09232e-05	GJB2
chr13:113158654-113172383	ENSG00000126231.11	1.72965	3.31647	5.7346e-06	7.08185e-05	PROZ
chr10:15513949-15720125	ENSG00000077943.7	1.72879	3.3145	0.00266602	0.0150805	ITGA8
chr6:149916878-149923078	ENSG00000203722.5	1.72728	3.31103	1.7881e-05	0.000200159	RAET1G
chr20:21499261-21502934	ENSG00000278041.1	1.72515	3.30616	0.000143627	0.00126237	RP5-984P4.6
chr18:10724619-10726936	ENSG00000264714.1	1.72498	3.30576	0.000531182	0.00391644	RP11-21G15.1
chr1:48295374-48472208	ENSG00000132122.9	1.72436	3.30434	1.54286e-08	3.10795e-07	SPATA6
chr14:22883165-22887686	ENSG00000139890.7	1.72356	3.30251	2.82251e-10	7.39071e-09	REM2
chr1:100462399-100485997	ENSG00000228086.1	1.72248	3.30003	0.000667044	0.00475413	RP5-837M10.4
chr8:37516410-37517021	ENSG00000253414.2	1.72193	3.29878	9.62541e-09	2.01192e-07	RP11-150O12.6
chr3:57198789-57226521	ENSG00000163666.6	1.72036	3.29518	4.23181e-08	7.84508e-07	HESX1
chr7:1738630-1742272	ENSG00000236081.1	1.72002	3.29441	1.25346e-14	5.63891e-13	ELFN1-AS1
chr1:153543621-153550136	ENSG00000196154.9	1.71991	3.29415	2.29352e-12	7.84155e-11	S100A4
chr8:37450763-37554183	ENSG00000253161.3	1.71894	3.29194	7.8484e-09	1.66817e-07	RP11-150O12.1
chr3:33277466-33403662	ENSG00000153558.11	1.71893	3.29193	0.000972534	0.00656319	FBXL2
chr3:31981774-31991628	ENSG00000197385.5	1.71707	3.28767	3.6156e-08	6.79839e-07	ZNF860
chr13:32400724-32428178	ENSG00000139597.14	1.71691	3.28731	0.000200224	0.00168671	N4BP2L1
chr7:26398593-26494256	ENSG00000214870.6	1.71685	3.28717	3.25442e-14	1.40339e-12	AC004540.5
chr13:51222367-51284241	ENSG00000150510.13	1.70574	3.26197	2.01339e-13	7.83521e-12	FAM124A
chr11:32893178-32980266	ENSG00000060749.12	1.70522	3.2608	9.12539e-19	5.77772e-17	QSER1
chr17:41459811-41467429	ENSG00000108759.3	1.70393	3.25787	0.00407204	0.0214708	KRT32
chr7:47275154-47582144	ENSG00000136205.14	1.70338	3.25663	2.92499e-13	1.12006e-11	TNS3
chr9:35681992-35691020	ENSG00000198467.11	1.6999	3.24878	3.8051e-07	6.02298e-06	TPM2
chr20:45823214-45833745	ENSG00000101470.7	1.69943	3.24772	0.00580754	0.0286699	TNNC2
chr1:203340628-203351489	ENSG00000122176.10	1.69904	3.24685	2.35681e-10	6.23264e-09	FMOD
chr3:49805207-49813946	ENSG00000182179.8	1.69745	3.24327	6.52361e-09	1.40531e-07	UBA7
chrX:48761750-48773646	ENSG00000171433.9	1.6969	3.24204	4.69755e-06	5.92966e-05	GLOD5
chr3:11137093-11260775	ENSG00000196639.6	1.69656	3.24127	0.000590681	0.00429298	HRH1
chr13:98683801-98752654	ENSG00000088386.13	1.69531	3.23846	0.00649078	0.0314461	SLC15A1
chrX:23907801-23939507	ENSG00000165182.8	1.69374	3.23495	0.0013005	0.00834674	CXorf58
chr8:20246165-20303963	ENSG00000061337.13	1.69339	3.23417	0.00427146	0.0223402	LZTS1
chr17:8199123-8199437	ENSG00000271002.1	1.69214	3.23136	0.00023836	0.00196645	RP11-599B13.8
chr4:183987678-183988750	ENSG00000248206.1	1.69146	3.22983	1.52253e-08	3.0724e-07	RP11-739P1.2
chr12:98735422-99984237	ENSG00000185046.16	1.69099	3.22879	5.91378e-14	2.46576e-12	ANKS1B
chr3:178526505-178860352	ENSG00000237978.3	1.69082	3.22839	1.40249e-14	6.26226e-13	RP11-385J1.2
chrX:18690913-18827921	ENSG00000086717.16	1.69023	3.22708	2.32337e-07	3.80076e-06	PPEF1
chr3:71679289-71754383	ENSG00000163412.10	1.68999	3.22654	2.43752e-10	6.43899e-09	EIF4E3
chr3:64515654-64688000	ENSG00000163638.11	1.68932	3.22504	0.00710409	0.0337882	ADAMTS9
chr20:3239705-3245382	ENSG00000277287.1	1.68844	3.22308	9.11075e-09	1.9127e-07	RP4-794I6.4
chr5:149271871-149341802	ENSG00000157510.11	1.68786	3.22178	2.36517e-12	8.06347e-11	AFAP1L1
chr3:58192627-58214697	ENSG00000163687.11	1.68614	3.21795	9.17752e-07	1.34669e-05	DNASE1L3
chr18:2847030-2915993	ENSG00000132205.8	1.68185	3.20839	0.00991168	0.0444808	EMILIN2
chr1:206507595-206589274	ENSG00000266094.4	1.68076	3.20596	2.43496e-14	1.05956e-12	RASSF5
chr18:57639455-57738044	ENSG00000267787.3	1.68026	3.20485	1.04545e-05	0.000122291	RP11-35G9.5
chr7:22854178-22859487	ENSG00000228649.6	1.68	3.20428	2.31038e-05	0.000253179	AC005682.5
chr4:185500660-185535558	ENSG00000154553.11	1.67838	3.20069	7.27204e-07	1.0898e-05	PDLIM3
chr1:206634649-206635622	ENSG00000237605.1	1.67821	3.20032	0.000683966	0.00486315	RP11-343H5.6
chr5:31639410-32110931	ENSG00000133401.13	1.67758	3.1989	3.59907e-15	1.71246e-13	PDZD2
chr9:214865-465259	ENSG00000107099.13	1.67709	3.19783	0.00513154	0.0259579	DOCK8
chr21:28439346-28674848	ENSG00000232855.4	1.67674	3.19704	2.72829e-06	3.62153e-05	AF131217.1
chr6:1528364-1528911	ENSG00000272279.1	1.6755	3.19431	0.00258351	0.0146797	RP11-157J24.2
chr17:16442014-16492153	ENSG00000181350.9	1.67514	3.1935	2.55306e-12	8.69167e-11	LRRC75A
chr2:181891888-181930738	ENSG00000138434.14	1.67417	3.19136	2.06513e-19	1.39618e-17	SSFA2
chrX:118974614-119018355	ENSG00000175556.14	1.67315	3.18911	2.13308e-10	5.67863e-09	LONRF3
chr1:143736066-143739506	ENSG00000232721.2	1.6714	3.18524	2.83198e-11	8.34702e-10	RP11-403I13.5
chr2:111207776-111495048	ENSG00000172965.12	1.6711	3.18458	1.06916e-11	3.34923e-10	MIR4435-1HG
chr6:49499958-49527047	ENSG00000203972.7	1.66907	3.18009	9.72907e-07	1.42153e-05	GLYATL3
chr3:156826307-157046129	ENSG00000197980.9	1.66838	3.17857	1.53477e-05	0.000174001	LEKR1
chr5:100806935-100903266	ENSG00000113532.10	1.66829	3.17837	1.44376e-08	2.92826e-07	ST8SIA4
chr19:6494319-6502584	ENSG00000104833.8	1.66828	3.17835	0.000175093	0.00149607	TUBB4A
chr12:4700417-4720102	ENSG00000255474.1	1.66566	3.17259	0.00521238	0.0262793	RP11-234B24.2
chr12:76025447-76033932	ENSG00000139289.11	1.66565	3.17256	1.01364e-06	1.47385e-05	PHLDA1
chr2:216081866-216102782	ENSG00000163449.8	1.66545	3.17212	5.39389e-07	8.31242e-06	TMEM169
chr1:151036570-151047600	ENSG00000163141.16	1.66526	3.1717	0.00147191	0.00925816	BNIPL
chr18:45983536-46072260	ENSG00000152229.16	1.66231	3.16524	2.47184e-11	7.32161e-10	PSTPIP2
chr2:170723086-170770766	ENSG00000234350.2	1.66106	3.1625	0.00284843	0.0159466	AC007405.4
chr9:136361903-136373644	ENSG00000187796.11	1.66013	3.16046	9.16853e-13	3.24157e-11	CARD9
chr3:194632923-194645401	ENSG00000229334.1	1.65974	3.15959	0.00963562	0.0436016	AC046143.3
chr22:39901082-39973721	ENSG00000100351.14	1.65785	3.15545	2.75346e-05	0.00029778	GRAP2
chr5:122369762-122383568	ENSG00000249916.1	1.65782	3.1554	0.00113063	0.00742368	CTD-2280E9.1
chr16:35148636-35154366	ENSG00000280180.1	1.65775	3.15524	0.00374226	0.0200455	RP11-244B22.10
chr12:43836083-44389758	ENSG00000139173.7	1.65569	3.15074	1.68376e-16	8.89568e-15	TMEM117
chr2:179441982-179861505	ENSG00000144331.16	1.65539	3.15007	6.9189e-07	1.0421e-05	ZNF385B
chr3:50606522-50611831	ENSG00000114737.13	1.65454	3.14824	4.17509e-13	1.55642e-11	CISH
chr8:120052180-120056184	ENSG00000254343.2	1.65358	3.14614	2.28414e-11	6.79086e-10	RP11-760H22.2
chr16:71565789-71578187	ENSG00000260886.1	1.64988	3.13807	0.000314392	0.00249315	RP11-432I5.1
chrX:155258241-155264589	ENSG00000155961.4	1.64887	3.13588	8.65913e-10	2.12335e-08	RAB39B
chr4:113900284-113979701	ENSG00000180801.12	1.6453	3.12813	0.00885974	0.0406219	ARSJ
chr7:128937989-128950035	ENSG00000128604.16	1.64373	3.12473	6.22461e-17	3.42468e-15	IRF5
chr3:196142636-196160890	ENSG00000224652.1	1.64145	3.11979	1.51486e-06	2.12765e-05	LINC00885
chr12:53513984-53517608	ENSG00000257550.1	1.64005	3.11676	0.0112568	0.0491355	RP11-793H13.3
chr6:169213254-169239565	ENSG00000226445.1	1.64002	3.1167	3.72912e-06	4.81386e-05	XXyac-YX65C7_A.2
chr2:157526767-157629005	ENSG00000123612.13	1.63936	3.11528	0.000130063	0.00115374	ACVR1C
chr22:37051736-37063389	ENSG00000100379.15	1.63857	3.11358	1.17245e-15	5.85807e-14	KCTD17
chrX:93670930-93673568	ENSG00000186310.9	1.63679	3.10972	2.17937e-08	4.25787e-07	NAP1L3
chr20:17493906-17569220	ENSG00000125864.9	1.6353	3.10652	2.17006e-11	6.50013e-10	BFSP1
chr8:26504686-26514092	ENSG00000240694.6	1.63206	3.09956	0.00258186	0.0146773	PNMA2
chr4:83292461-83335153	ENSG00000173083.12	1.62912	3.09324	0.0115159	0.0499814	HPSE
chr1:206904386-206921998	ENSG00000162894.9	1.62803	3.09091	5.65821e-05	0.000556817	FAIM3
chrX:43948776-43973504	ENSG00000124479.8	1.62682	3.08831	1.53632e-07	2.61142e-06	NDP
chr7:130486171-130506292	ENSG00000106484.12	1.62637	3.08735	9.02598e-12	2.85739e-10	MEST
chrX:103330196-103332326	ENSG00000182916.7	1.62629	3.08719	0.00544876	0.0272188	TCEAL7
chr7:41960950-42237013	ENSG00000106571.10	1.62628	3.08716	2.02455e-08	3.98794e-07	GLI3
chr1:206635728-206684419	ENSG00000143479.13	1.62597	3.0865	1.8813e-05	0.000209817	DYRK3
chr10:47689707-47730436	ENSG00000189014.7	1.62571	3.08595	0.000323184	0.00255272	FAM35DP
chr13:55062945-55161490	ENSG00000278630.1	1.62504	3.0845	8.98604e-07	1.32103e-05	RP11-78L16.1
chr16:4189374-4242080	ENSG00000185739.11	1.62379	3.08183	0.00184553	0.0111424	SRL
chr18:36297714-36780055	ENSG00000134775.13	1.62339	3.08099	4.7447e-11	1.36649e-09	FHOD3
chrX:118823790-118826968	ENSG00000174460.3	1.62327	3.08072	0.0112969	0.0492476	ZCCHC12
chrX:74732849-74925447	ENSG00000050030.11	1.62261	3.07932	0.000292921	0.00234719	KIAA2022
chrX:152166234-152451358	ENSG00000011677.10	1.62048	3.07478	1.6466e-15	8.07543e-14	GABRA3
chr12:94148723-94307675	ENSG00000136040.6	1.61991	3.07355	0.000242835	0.0019958	PLXNC1
chr20:62663019-62666724	ENSG00000232803.1	1.61939	3.07246	1.67835e-09	3.95744e-08	SLCO4A1-AS1
chr7:38984243-39013551	ENSG00000233854.1	1.61705	3.06747	0.00895832	0.041002	POU6F2-AS2
chr6:47685864-47722021	ENSG00000153294.9	1.61646	3.06623	0.00142602	0.00900261	GPR115
chr16:54930862-54934485	ENSG00000176842.12	1.61163	3.05597	7.01218e-14	2.89849e-12	IRX5
chr18:31724198-31726956	ENSG00000265158.1	1.60956	3.0516	1.54674e-09	3.68341e-08	LRRC37A7P
chr3:100492619-100577444	ENSG00000181458.8	1.60799	3.04828	9.03247e-18	5.27254e-16	TMEM45A
chr2:27123789-27130812	ENSG00000143994.11	1.60511	3.0422	1.20718e-10	3.33234e-09	ABHD1
chr2:178194481-178399432	ENSG00000079156.14	1.60457	3.04105	4.30909e-06	5.48852e-05	OSBPL6
chr19:48837097-48868632	ENSG00000105559.9	1.60316	3.03808	0.00639951	0.031092	PLEKHA4
chr16:48623436-48744921	ENSG00000260086.2	1.60279	3.0373	4.30194e-05	0.000438494	RP11-42I10.1
chr17:49210227-49223225	ENSG00000108798.6	1.60265	3.03701	1.29331e-05	0.000148955	ABI3
chr3:193957372-194003659	ENSG00000214146.2	1.60187	3.03537	4.79905e-05	0.000482789	RP11-699L21.1
chr3:57094250-57170306	ENSG00000144730.14	1.6018	3.03522	1.06309e-13	4.3492e-12	IL17RD
chr16:19086856-19098110	ENSG00000260430.1	1.60123	3.03401	0.00758881	0.0357034	RP11-626G11.4
chr12:57762339-57767251	ENSG00000111012.7	1.60091	3.03334	5.44558e-07	8.38129e-06	CYP27B1
chr3:19879476-19947009	ENSG00000163576.15	1.60059	3.03268	7.44227e-10	1.84385e-08	EFHB
chr3:186930485-187078553	ENSG00000073849.12	1.59983	3.03108	1.14308e-06	1.64803e-05	ST6GAL1
chr14:105095191-105099004	ENSG00000257556.1	1.59865	3.02859	6.67589e-05	0.000643472	RP11-44N21.1
chr12:71047402-71118247	ENSG00000258053.1	1.59816	3.02758	0.00171139	0.0104969	CTD-2021H9.3
chr2:47192405-47344989	ENSG00000234690.4	1.59696	3.02505	0.000432784	0.00328507	AC073283.4
chr6:32844136-32859585	ENSG00000240065.5	1.59576	3.02253	0.00230634	0.013391	PSMB9
chr8:86333274-86343314	ENSG00000254231.1	1.59557	3.02215	2.80183e-09	6.36812e-08	CTD-2284J15.1
chr2:230416266-230543183	ENSG00000067066.14	1.59283	3.01641	7.98388e-17	4.35258e-15	SP100
chr3:138347648-138405534	ENSG00000158186.10	1.59252	3.01576	4.54696e-14	1.91927e-12	MRAS
chr3:173398448-174286644	ENSG00000169760.15	1.59136	3.01332	2.55353e-06	3.41226e-05	NLGN1
chr3:120392293-120451253	ENSG00000163430.7	1.58927	3.00898	7.79196e-07	1.16118e-05	FSTL1
chr6:161347420-162727771	ENSG00000185345.16	1.58859	3.00754	3.513e-14	1.50946e-12	PARK2
chr1:155185824-155192915	ENSG00000185499.14	1.5872	3.00465	0.000984772	0.00662969	MUC1
chr1:160081570-160090563	ENSG00000162728.4	1.58657	3.00334	0.000159249	0.00137792	KCNJ9
chr5:181040225-181061523	ENSG00000165810.14	1.58492	2.99992	9.94933e-12	3.13312e-10	BTNL9
chr18:316740-317366	ENSG00000264433.1	1.58394	2.99787	0.000735784	0.00517015	RP11-720L2.3
chr18:31591726-31599011	ENSG00000118271.7	1.58385	2.99768	0.0094075	0.0427553	TTR
chr16:30778449-30787202	ENSG00000102870.5	1.5827	2.9953	9.50753e-06	0.000112146	ZNF629
chr9:115739663-115744239	ENSG00000228714.2	1.58238	2.99464	1.00388e-08	2.09284e-07	RP11-284G10.1
chr21:28116094-28228667	ENSG00000236532.3	1.58156	2.99293	8.27297e-06	9.88996e-05	AL035610.2
chr2:208489086-208840100	ENSG00000144407.7	1.58145	2.99271	0.00262175	0.0148723	PTH2R
chr3:52245793-52250595	ENSG00000164088.15	1.5808	2.99136	3.9209e-16	2.03115e-14	PPM1M
chr10:95237572-95291024	ENSG00000107438.6	1.57931	2.98826	3.67815e-16	1.90953e-14	PDLIM1
chr3:138947234-138953451	ENSG00000206262.6	1.57277	2.97475	0.000293142	0.00234719	FOXL2NB
chr16:19114383-19121629	ENSG00000205730.6	1.57065	2.97038	2.0138e-10	5.37905e-09	ITPRIPL2
chrX:152914442-152973480	ENSG00000147394.16	1.56997	2.96898	3.77281e-09	8.44494e-08	ZNF185
chr16:21258521-21303051	ENSG00000103316.8	1.56921	2.96742	2.2022e-06	2.99171e-05	CRYM
chrX:85277396-85379743	ENSG00000124429.15	1.56621	2.96125	0.000128553	0.00114161	POF1B
chr5:129904472-130186634	ENSG00000198108.3	1.56496	2.95868	0.00388924	0.0206434	CHSY3
chr13:113820558-113864067	ENSG00000183087.12	1.56411	2.95695	3.15907e-10	8.20022e-09	GAS6
chr18:49815-73517	ENSG00000173213.8	1.56362	2.95595	4.72001e-07	7.36882e-06	RP11-683L23.1
chr6:138447065-138692571	ENSG00000135540.9	1.56225	2.95315	4.40893e-08	8.15448e-07	NHSL1
chr5:150113837-150155860	ENSG00000113721.11	1.56204	2.95271	3.43318e-09	7.7079e-08	PDGFRB
chr5:115962494-116027602	ENSG00000172901.17	1.56165	2.95191	0.00740456	0.0349722	AQPEP
chr10:75431453-76557375	ENSG00000148655.12	1.55985	2.94823	3.19508e-05	0.000339555	C10orf11
chr22:25561117-25564462	ENSG00000234884.1	1.55957	2.94765	0.00834542	0.0386521	CTA-407F11.8
chrX:134543337-134546632	ENSG00000223749.5	1.55935	2.94722	0.000229275	0.0018987	MIR503HG
chr10:75401519-75407941	ENSG00000237149.5	1.55726	2.94294	7.84055e-12	2.50197e-10	ZNF503-AS2
chr16:18984287-19063942	ENSG00000170537.10	1.5565	2.9414	3.32008e-06	4.33411e-05	TMC7
chr1:111346288-111353013	ENSG00000173947.11	1.55436	2.93703	4.20344e-15	1.98816e-13	PIFO
chr18:68734732-69055189	ENSG00000150636.13	1.55341	2.93509	2.83437e-10	7.41367e-09	CCDC102B
chr14:105526603-105530202	ENSG00000184986.8	1.55182	2.93187	8.58043e-09	1.8093e-07	TMEM121
chr11:90134529-90192894	ENSG00000077616.8	1.55034	2.92886	2.06814e-07	3.42301e-06	NAALAD2
chr20:869899-916317	ENSG00000101280.7	1.54998	2.92812	0.00303552	0.0167936	ANGPT4
chr4:11393150-11429765	ENSG00000002587.7	1.54964	2.92743	1.72205e-06	2.38093e-05	HS3ST1
chrX:135421943-135428074	ENSG00000178947.8	1.54651	2.92109	1.11919e-15	5.60366e-14	LINC00086
chr19:38433699-38587564	ENSG00000196218.9	1.54635	2.92077	0.0024906	0.014267	RYR1
chr17:1633858-1645747	ENSG00000074660.13	1.54532	2.91869	9.83758e-10	2.38786e-08	SCARF1
chr2:219002215-219015721	ENSG00000224090.1	1.54424	2.9165	0.00544045	0.0271969	AC097468.4
chr2:84821650-84881245	ENSG00000186854.8	1.54344	2.91489	0.00212857	0.012521	TRABD2A
chr10:89392546-89406486	ENSG00000185745.9	1.54201	2.91199	1.50943e-10	4.10979e-09	IFIT1
chr14:75428357-75474111	ENSG00000140044.10	1.54177	2.91151	5.50707e-09	1.19928e-07	JDP2
chr5:50666938-50846522	ENSG00000151883.14	1.54087	2.9097	3.47774e-05	0.000363273	PARP8
chrX:102360395-102463274	ENSG00000269437.4	1.53935	2.90664	0.00301514	0.0167079	NXF2B
chr8:37405439-37406724	ENSG00000253746.1	1.53818	2.90427	0.0021809	0.0127836	RP11-527N22.2
chr6:14117256-14136918	ENSG00000112149.7	1.53745	2.90281	6.57682e-06	8.01849e-05	CD83
chr12:2053298-2697950	ENSG00000151067.18	1.53689	2.90169	0.000298026	0.00237755	CACNA1C
chr1:94820350-94895246	ENSG00000143036.14	1.53657	2.90103	3.24193e-05	0.000343314	SLC44A3
chr12:57604622-57609800	ENSG00000178498.13	1.53633	2.90056	3.75768e-09	8.42854e-08	DTX3
chr14:96392111-96489427	ENSG00000140057.6	1.53526	2.89841	5.50353e-13	2.01709e-11	AK7
chr1:159961224-159979061	ENSG00000224259.3	1.53337	2.8946	0.00850034	0.0392209	LINC01133
chr7:151012214-151024499	ENSG00000181652.16	1.53319	2.89425	0.000118224	0.00106131	ATG9B
chr12:49791146-49828425	ENSG00000167566.14	1.53269	2.89325	1.70432e-13	6.71985e-12	NCKAP5L
chr7:143379692-143380495	ENSG00000232533.1	1.53243	2.89272	2.04801e-07	3.39439e-06	AC093673.5
chr3:183447608-183456013	ENSG00000240024.3	1.53082	2.88951	3.21601e-12	1.08407e-10	LINC00888
chr5:147824568-147831786	ENSG00000164266.8	1.52941	2.88667	0.000121586	0.00108782	SPINK1
chr18:46917492-47098482	ENSG00000167216.14	1.52907	2.886	1.55533e-06	2.17563e-05	KATNAL2
chr19:15904556-15907234	ENSG00000279717.1	1.52899	2.88584	0.00479513	0.0245638	LLNLF-158E9.1
chr7:139452690-139483712	ENSG00000188883.4	1.52853	2.88492	3.00219e-08	5.72978e-07	KLRG2
chr6:161129979-161274025	ENSG00000026652.11	1.52251	2.87291	6.22806e-06	7.64258e-05	AGPAT4
chr8:41655324-41896762	ENSG00000029534.17	1.52242	2.87273	5.3169e-13	1.95468e-11	ANK1
chr14:22773222-22819811	ENSG00000155465.16	1.52221	2.87231	0.00761381	0.0357999	SLC7A7
chr3:118900557-119146068	ENSG00000144847.10	1.52198	2.87184	0.00687778	0.0329212	IGSF11
chr12:96194382-96269835	ENSG00000111145.5	1.52184	2.87157	1.9326e-07	3.22544e-06	ELK3
chr17:39063303-39151649	ENSG00000161381.11	1.52167	2.87124	0.0036543	0.0196536	PLXDC1
chr21:34370802-34375348	ENSG00000225555.1	1.52154	2.87097	8.61645e-05	0.000804908	AP000320.6
chr9:121203159-121203435	ENSG00000243738.3	1.51972	2.86735	0.0104001	0.0462649	RN7SL181P
chr11:10317671-10478637	ENSG00000133805.13	1.51913	2.86618	6.04526e-07	9.21488e-06	AMPD3
chrX:149881141-149885835	ENSG00000156009.7	1.51843	2.86478	1.42684e-05	0.000162845	MAGEA8
chrX:72127110-72131901	ENSG00000242732.4	1.51642	2.86079	1.1507e-08	2.37411e-07	RGAG4
chr9:62837748-62838372	ENSG00000229422.1	1.51602	2.86	0.00117751	0.00768095	RP11-262H14.5
chr8:119867419-119874488	ENSG00000245330.4	1.51418	2.85637	0.00598067	0.0293852	KB-1471A8.1
chr12:104802553-104928655	ENSG00000136052.7	1.514	2.85601	1.62151e-07	2.74841e-06	SLC41A2
chr4:110045846-110198653	ENSG00000170522.7	1.513	2.85403	1.5768e-13	6.28958e-12	ELOVL6
chr3:122325244-122341972	ENSG00000121552.3	1.51269	2.85341	3.56698e-06	4.62451e-05	CSTA
chr11:46856868-46918622	ENSG00000134569.7	1.512	2.85204	0.000638534	0.00458232	LRP4
chrX:72777608-72779097	ENSG00000269911.1	1.51185	2.85175	2.32247e-09	5.34974e-08	FAM226B
chr6:25109502-25166555	ENSG00000168405.12	1.51013	2.84835	0.0103946	0.0462489	CMAHP
chr22:23433564-23435071	ENSG00000234928.1	1.50645	2.84111	0.000711479	0.00503186	AP000344.3
chr6:46549580-46652830	ENSG00000146233.5	1.50619	2.84059	6.91785e-05	0.000663587	CYP39A1
chr21:44885953-44928873	ENSG00000160255.14	1.50594	2.8401	3.0446e-10	7.94618e-09	ITGB2
chr12:121580792-121593504	ENSG00000256742.1	1.50454	2.83733	7.44535e-05	0.000707382	RP13-941N14.1
chr1:117605934-117628372	ENSG00000183508.4	1.50348	2.83526	3.20726e-05	0.000340396	FAM46C
chr5:58974657-60488076	ENSG00000113448.14	1.50232	2.83297	2.72477e-07	4.40323e-06	PDE4D
chr1:156446412-156456466	ENSG00000236947.3	1.50214	2.83262	8.28574e-06	9.89534e-05	RP11-98G7.1
chr8:103165929-103285907	ENSG00000247081.5	1.502	2.83236	5.28479e-05	0.000523759	BAALC-AS1
chr2:210477709-210679107	ENSG00000021826.12	1.5019	2.83216	3.12628e-05	0.000332983	CPS1
chr1:15152532-15220477	ENSG00000171729.11	1.50175	2.83187	2.21956e-09	5.1374e-08	TMEM51
chr1:58882868-58896665	ENSG00000232453.3	1.50055	2.82951	5.31019e-06	6.62956e-05	RP4-794H19.1
chr3:46877746-46903794	ENSG00000160801.11	1.49979	2.82801	0.00224535	0.0130909	PTH1R
chr17:66220614-66256525	ENSG00000091583.8	1.49569	2.81999	0.0050351	0.0255741	APOH
chrX:45745211-45770274	ENSG00000270069.1	1.49469	2.81804	0.000248699	0.002037	MIR222HG
chr6:2663629-2750966	ENSG00000145949.9	1.49432	2.81732	6.28031e-05	0.000608776	MYLK4
chr8:139600838-139703041	ENSG00000169427.4	1.49316	2.81504	6.8924e-06	8.36067e-05	KCNK9
chrX:73212299-73214848	ENSG00000186462.8	1.49003	2.80895	1.341e-15	6.61733e-14	NAP1L2
chr4:152618632-152680165	ENSG00000170006.9	1.48889	2.80673	2.80161e-07	4.51826e-06	TMEM154
chr16:11372015-11523588	ENSG00000188897.6	1.48522	2.79959	1.00388e-05	0.000117948	CTD-3088G3.8
chr21:14216130-14228372	ENSG00000185272.11	1.48252	2.79437	4.85796e-09	1.0696e-07	RBM11
chr12:123762188-123936206	ENSG00000197653.12	1.48164	2.79266	1.05323e-10	2.9413e-09	DNAH10
chr3:93873033-93974066	ENSG00000184500.12	1.48079	2.79101	4.87631e-05	0.000488713	PROS1
chr2:4628222-4656215	ENSG00000231532.3	1.47971	2.78892	0.00439031	0.0228321	LINC01249
chr3:156809551-156810732	ENSG00000230457.3	1.4781	2.78582	0.00700199	0.0333689	PA2G4P4
chr7:38977998-39464791	ENSG00000106536.17	1.47723	2.78414	0.00118449	0.00772227	POU6F2
chr11:116835751-116837950	ENSG00000118137.7	1.4763	2.78234	0.000920398	0.00627218	APOA1
chr3:111674676-111846447	ENSG00000240891.4	1.47167	2.77342	1.54834e-10	4.20142e-09	PLCXD2
chr7:27830573-28180743	ENSG00000153814.9	1.4716	2.7733	0.000311501	0.00247433	JAZF1
chr3:100179567-100181732	ENSG00000261533.2	1.46969	2.76962	0.00102552	0.00683673	RP11-15N24.4
chr20:25751218-25752761	ENSG00000226465.1	1.46967	2.76959	7.67522e-09	1.63572e-07	RP13-401N8.1
chr20:44210960-44226027	ENSG00000223891.3	1.46936	2.76898	1.87261e-12	6.46714e-11	OSER1-AS1
chr1:30711277-30723587	ENSG00000162510.5	1.46868	2.76769	0.0102124	0.0456249	MATN1
chr1:231626815-232041272	ENSG00000162946.18	1.46698	2.76442	0.00357113	0.0192756	DISC1
chrX:112774503-112840815	ENSG00000126016.11	1.46564	2.76185	3.22591e-15	1.54411e-13	AMOT
chrX:132218507-132432862	ENSG00000232160.4	1.46411	2.75894	7.88896e-09	1.67382e-07	RAP2C-AS1
chr1:1203511-1206691	ENSG00000186891.11	1.46304	2.75689	1.92839e-11	5.82728e-10	TNFRSF18
chr1:205504599-205532793	ENSG00000117266.13	1.46223	2.75533	1.7126e-11	5.24137e-10	CDK18
chrX:153444720-153470587	ENSG00000183479.10	1.46107	2.75313	0.0053364	0.0268086	TREX2
chrX:129982610-130057663	ENSG00000085185.13	1.45881	2.74881	6.07682e-11	1.73759e-09	BCORL1
chr4:78646217-78682699	ENSG00000251442.3	1.45748	2.74629	0.000204969	0.00172123	LINC01094
chr3:37753689-37861738	ENSG00000235257.6	1.456	2.74346	2.93371e-10	7.66512e-09	ITGA9-AS1
chr7:30697985-30755970	ENSG00000241644.2	1.45312	2.73799	0.00490342	0.0250114	INMT
chrX:155276211-155334646	ENSG00000155962.10	1.45134	2.73461	2.35412e-08	4.56943e-07	CLIC2
chr22:31122923-31134696	ENSG00000185133.11	1.44946	2.73106	4.82501e-06	6.06816e-05	INPP5J
chr1:236215555-236281985	ENSG00000086619.11	1.44823	2.72872	1.75435e-13	6.88311e-12	ERO1LB
chr13:110613082-110616353	ENSG00000275880.1	1.44755	2.72745	1.6743e-05	0.000188304	RP11-90L1.8
chr1:22710965-22915325	ENSG00000133216.14	1.44651	2.72547	3.86277e-05	0.000399342	EPHB2
chr1:143419625-143420207	ENSG00000277702.1	1.44596	2.72443	0.00375207	0.0200828	CH17-13I23.3
chr1:93992837-94121132	ENSG00000198691.9	1.44467	2.72201	2.23419e-05	0.000245391	ABCA4
chr15:41493875-41503551	ENSG00000137825.8	1.44393	2.72062	9.72213e-05	0.000896646	ITPKA
chrX:103215092-103217246	ENSG00000102409.9	1.44234	2.71762	1.48992e-14	6.62791e-13	BEX4
chr8:80628451-80874781	ENSG00000164684.11	1.44141	2.71587	5.06033e-11	1.45215e-09	ZNF704
chr8:17576433-17643133	ENSG00000104213.10	1.44066	2.71446	2.03406e-09	4.75868e-08	PDGFRL
chr1:216503251-217137755	ENSG00000196482.14	1.43863	2.71063	6.73292e-06	8.18796e-05	ESRRG
chr11:125445761-125496310	ENSG00000149557.10	1.43778	2.70904	0.000729276	0.00513147	FEZ1
chrX:68647669-68725842	ENSG00000130052.11	1.43715	2.70786	1.63107e-06	2.26298e-05	STARD8
chr1:62688482-62710694	ENSG00000235545.1	1.43673	2.70707	0.00135996	0.00865864	RP11-230B22.1
chr21:44517620-44525952	ENSG00000182912.6	1.43623	2.70613	3.68209e-10	9.48583e-09	C21orf90
chr2:227221052-227325164	ENSG00000236432.5	1.43413	2.7022	1.49966e-06	2.10878e-05	AC097662.2
chr10:46109621-46131358	ENSG00000264204.2	1.43412	2.70216	0.00151736	0.00948664	RP11-109G10.1
chr7:23101228-23105703	ENSG00000230658.1	1.42917	2.69291	1.87484e-11	5.68455e-10	KLHL7-AS1
chr1:91949371-92014426	ENSG00000137948.16	1.42865	2.69195	0.00606823	0.0297361	BRDT
chr22:50170731-50180294	ENSG00000073150.11	1.42828	2.69125	1.76128e-10	4.74693e-09	PANX2
chr1:100995473-100996260	ENSG00000235795.1	1.42804	2.69082	0.0104316	0.0463622	RP11-421L21.2
chr21:41420515-41459214	ENSG00000157601.11	1.42723	2.68931	1.09611e-09	2.64981e-08	MX1
chr2:87755955-87825952	ENSG00000185304.13	1.42704	2.68894	3.97865e-05	0.000410167	RGPD2
chr2:26173091-26189663	ENSG00000157833.10	1.42675	2.68841	1.35307e-11	4.19469e-10	GAREML
chr4:109560205-109688726	ENSG00000005059.13	1.42671	2.68833	0.00518656	0.0261602	CCDC109B
chr3:183451857-183451988	ENSG00000201229.1	1.42591	2.68684	0.000409188	0.00312479	SNORA63
chr18:21242242-21522830	ENSG00000141449.12	1.42512	2.68537	4.63762e-08	8.55101e-07	GREB1L
chr11:94543840-94549898	ENSG00000196371.3	1.42493	2.68501	1.22187e-09	2.92723e-08	FUT4
chr17:82293716-82294910	ENSG00000260563.3	1.42471	2.68461	3.73197e-07	5.91505e-06	RP13-516M14.1
chr19:55836578-55881850	ENSG00000160505.13	1.42468	2.68454	0.00722674	0.0342898	NLRP4
chr2:38665910-38734768	ENSG00000143891.14	1.42289	2.68122	4.62918e-05	0.000467863	GALM
chr16:14302288-14326353	ENSG00000262454.1	1.4217	2.67901	1.6592e-06	2.29669e-05	RP11-65J21.3
chr8:136530798-136897601	ENSG00000254101.3	1.42159	2.6788	8.49726e-12	2.69715e-10	RP11-30J20.1
chr2:85418931-85437027	ENSG00000152292.14	1.41969	2.67527	0.010193	0.0455468	SH2D6
chr11:74247487-74311631	ENSG00000149380.9	1.41961	2.67513	0.00603608	0.0296028	P4HA3
chr12:6638075-6647460	ENSG00000111644.5	1.41754	2.67129	0.000293556	0.00234894	ACRBP
chr21:32277863-32280988	ENSG00000227256.1	1.41711	2.67049	0.00174184	0.0106237	MIS18A-AS1
chr3:153162270-153167173	ENSG00000181467.3	1.41697	2.67024	0.000194569	0.0016437	RAP2B
chr13:42048753-42242896	ENSG00000102780.14	1.4167	2.66975	0.00588419	0.0289844	DGKH
chr20:46557823-46670139	ENSG00000158296.11	1.41416	2.66504	9.05396e-09	1.90244e-07	SLC13A3
chr9:5334969-5339873	ENSG00000107018.7	1.41362	2.66404	0.00513118	0.0259579	RLN1
chr9:41269916-41273997	ENSG00000279561.1	1.41359	2.66399	1.01287e-08	2.10975e-07	AL845472.1
chr6:47231532-47309905	ENSG00000146072.6	1.41308	2.66305	8.57238e-12	2.71739e-10	TNFRSF21
chrX:54445454-54496166	ENSG00000102302.7	1.41239	2.66178	3.82989e-12	1.2713e-10	FGD1
chr16:58463665-58513628	ENSG00000103034.12	1.41214	2.66132	1.00633e-07	1.75799e-06	NDRG4
chr15:38488103-38564806	ENSG00000172575.9	1.41107	2.65935	9.32243e-07	1.36628e-05	RASGRP1
chr18:46334224-46463140	ENSG00000141622.11	1.41	2.65737	1.14027e-08	2.35463e-07	RNF165
chr2:176177717-176179008	ENSG00000226363.3	1.40991	2.6572	0.00786416	0.0368107	HAGLROS
chr3:4490891-4493163	ENSG00000231249.1	1.40927	2.65603	1.10776e-06	1.60097e-05	ITPR1-AS1
chr2:31334321-31414715	ENSG00000158125.7	1.40902	2.65557	1.30994e-10	3.59114e-09	XDH
chr1:41478775-41484671	ENSG00000127129.7	1.40849	2.65459	4.87858e-05	0.000488736	EDN2
chr15:81182860-81309098	ENSG00000172349.14	1.40784	2.6534	0.0010426	0.00693331	IL16
chr10:44959792-44995891	ENSG00000107551.18	1.40701	2.65187	1.04916e-12	3.6926e-11	RASSF4
chr21:46098097-46132849	ENSG00000142173.12	1.40694	2.65175	0.000683643	0.00486315	COL6A2
chr8:143553207-143563062	ENSG00000104518.8	1.406	2.65001	2.9552e-05	0.0003163	GSDMD
chr4:143336762-143474568	ENSG00000109458.6	1.40593	2.64988	9.8124e-08	1.72044e-06	GAB1
chr2:8666636-8678334	ENSG00000235092.3	1.40575	2.64956	0.00467887	0.0241127	ID2-AS1
chr16:921073-934495	ENSG00000260439.1	1.40529	2.64872	0.00417192	0.021901	LMF1-AS1
chr2:223975112-224039319	ENSG00000135919.10	1.40366	2.64572	1.62596e-06	2.2572e-05	SERPINE2
chr3:59749310-61251450	ENSG00000189283.7	1.40172	2.64216	3.11448e-10	8.10206e-09	FHIT
chr8:119873717-120050913	ENSG00000155792.7	1.39801	2.63538	1.91697e-09	4.48912e-08	DEPTOR
chrX:25003694-25015948	ENSG00000004848.6	1.39722	2.63393	8.41152e-06	0.000100206	ARX
chr10:122461525-122514908	ENSG00000166033.9	1.39607	2.63183	0.00712599	0.0338587	HTRA1
chr3:50226292-50258898	ENSG00000114353.14	1.39453	2.62902	2.94054e-14	1.27032e-12	GNAI2
chr17:10628527-10657309	ENSG00000109063.12	1.39392	2.62792	0.00116609	0.0076168	MYH3
chr9:16203935-16276313	ENSG00000205549.6	1.38789	2.61695	0.00535525	0.0268793	C9orf92
chr17:79915252-79926725	ENSG00000262585.1	1.38768	2.61658	4.67206e-09	1.03152e-07	RP11-353N14.5
chr16:77722492-77742260	ENSG00000140876.9	1.38756	2.61636	1.80743e-10	4.86036e-09	NUDT7
chr1:164559635-164851831	ENSG00000185630.16	1.38675	2.6149	6.38724e-11	1.81983e-09	PBX1
chr3:196946343-196968833	ENSG00000119227.5	1.38617	2.61384	0.0107174	0.0473073	PIGZ
chr8:119416306-119424353	ENSG00000136999.4	1.3855	2.61262	0.00695723	0.033229	NOV
chr17:11598431-11969748	ENSG00000007174.15	1.38443	2.61068	2.341e-08	4.54766e-07	DNAH9
chr1:201896452-201946587	ENSG00000163431.12	1.38333	2.60869	0.00239205	0.0137983	LMOD1
chr8:22219721-22232341	ENSG00000168490.11	1.38061	2.60379	0.00624024	0.0304573	PHYHIP
chr13:43823909-43874926	ENSG00000151773.10	1.38024	2.60312	1.95919e-12	6.75638e-11	CCDC122
chr5:35617844-35814611	ENSG00000152582.10	1.37969	2.60213	2.62113e-06	3.4987e-05	SPEF2
chr22:45875999-45887748	ENSG00000235091.1	1.37831	2.59965	1.28225e-10	3.52044e-09	WI2-85898F10.1
chrX:40735400-40738701	ENSG00000234636.2	1.37736	2.59792	4.13431e-10	1.05712e-08	MED14OS
chr3:123610049-123884331	ENSG00000065534.16	1.37651	2.59639	4.5148e-13	1.67264e-11	MYLK
chr2:64644612-64646698	ENSG00000226756.1	1.37626	2.59595	0.00836583	0.0387122	AC007365.3
chr6:136999971-137045180	ENSG00000016402.10	1.37566	2.59486	3.19305e-08	6.06983e-07	IL20RA
chr1:65264694-65415869	ENSG00000116675.13	1.37536	2.59432	2.63563e-06	3.51412e-05	DNAJC6
chr3:194005456-194070970	ENSG00000230102.5	1.3745	2.59279	6.63534e-06	8.08259e-05	RP11-407B7.1
chr7:91940867-92110673	ENSG00000127914.14	1.37443	2.59265	5.30668e-14	2.22815e-12	AKAP9
chrX:101627868-101628523	ENSG00000261101.2	1.37346	2.59091	0.000313972	0.00249065	RP4-545K15.5
chr17:32127595-32128454	ENSG00000277511.1	1.37338	2.59078	0.00345238	0.0187573	CTD-2095E4.5
chr13:49982552-50125541	ENSG00000231607.6	1.37095	2.58641	1.03434e-11	3.25294e-10	DLEU2
chr2:5692667-5701385	ENSG00000176887.6	1.37067	2.58591	2.17289e-09	5.03424e-08	SOX11
chr4:82483170-82562357	ENSG00000249242.5	1.36907	2.58304	0.00240745	0.0138637	TMEM150C
chr1:211326615-211374940	ENSG00000082512.12	1.36864	2.58226	1.71754e-11	5.24981e-10	TRAF5
chr17:81311270-81330674	ENSG00000185332.4	1.3679	2.58094	3.41084e-08	6.43782e-07	TMEM105
chr7:116952446-116954334	ENSG00000227199.1	1.36761	2.58042	0.00041994	0.00319975	ST7-AS1
chr18:62325315-62391292	ENSG00000141655.13	1.36749	2.58022	2.77276e-08	5.3216e-07	TNFRSF11A
chr6:143039425-143042324	ENSG00000227192.1	1.36617	2.57784	0.00820454	0.038128	RP1-45I4.3
chrX:55484616-55489202	ENSG00000247746.4	1.36584	2.57726	2.79777e-10	7.33964e-09	USP51
chr2:24077433-24085215	ENSG00000115129.11	1.36476	2.57534	2.75029e-09	6.26287e-08	TP53I3
chr3:170087810-170089590	ENSG00000268220.1	1.36397	2.57392	1.85028e-07	3.10103e-06	RP11-379K17.12
chr13:45390353-45391267	ENSG00000214455.4	1.36152	2.56956	4.73502e-05	0.000477352	RCN1P2
chr17:44557459-44559570	ENSG00000180340.6	1.36102	2.56866	1.18737e-08	2.43298e-07	FZD2
chr18:319361-500722	ENSG00000158270.10	1.35914	2.56532	0.00636601	0.0309689	COLEC12
chr14:31420758-31452883	ENSG00000250365.4	1.35855	2.56427	0.00100208	0.00672166	CTD-2213F21.2
chrX:15345591-15384376	ENSG00000165197.4	1.3579	2.56312	0.00102449	0.00683361	FIGF
chr13:30202630-30307484	ENSG00000102781.11	1.35572	2.55925	4.90627e-11	1.40963e-09	KATNAL1
chr4:81459479-82044244	ENSG00000138670.14	1.35497	2.55791	0.000627812	0.00451621	RASGEF1B
chr7:107923818-108003255	ENSG00000091136.11	1.35478	2.55757	3.88428e-06	4.9953e-05	LAMB1
chr13:30419519-30422237	ENSG00000225039.1	1.35442	2.55694	0.00978619	0.044025	LINC01058
chrX:152133313-152138578	ENSG00000124260.9	1.35396	2.55613	1.89332e-10	5.07991e-09	MAGEA10
chr16:75504658-75516280	ENSG00000262583.1	1.35261	2.55374	0.00257888	0.0146639	RP11-77K12.5
chr1:108648295-108661526	ENSG00000162639.13	1.35189	2.55246	2.09495e-11	6.30673e-10	HENMT1
chr11:85684866-85686277	ENSG00000179071.4	1.35033	2.54971	7.20436e-06	8.69939e-05	CCDC89
chr12:51244558-51270890	ENSG00000170545.14	1.34965	2.5485	1.20182e-11	3.75499e-10	SMAGP
chr16:19856691-19884917	ENSG00000167191.9	1.34729	2.54433	3.55703e-12	1.19064e-10	GPRC5B
chr6:139240061-139292139	ENSG00000164440.12	1.34688	2.54362	0.000834968	0.00576982	TXLNB
chr2:8678845-8684453	ENSG00000115738.7	1.34593	2.54195	1.43165e-07	2.44217e-06	ID2
chr2:236567787-236581097	ENSG00000144476.5	1.34346	2.53759	0.0005895	0.004287	ACKR3
chr3:133745956-133779006	ENSG00000091513.12	1.34216	2.5353	0.00327067	0.017896	TF
chr4:10006482-10009725	ENSG00000250413.1	1.34188	2.53481	0.000552383	0.00405651	RP11-448G15.1
chr9:64817870-64836341	ENSG00000197550.3	1.34177	2.53462	0.011434	0.0497003	RP11-460N11.2
chr19:12838534-12874951	ENSG00000105613.7	1.33944	2.53053	2.42552e-09	5.56033e-08	MAST1
chr14:53949736-53956811	ENSG00000125378.13	1.3366	2.52556	0.0104062	0.0462837	BMP4
chrX:136909475-137021618	ENSG00000234062.5	1.33602	2.52454	1.48385e-06	2.09145e-05	RP11-308D16.2
chr16:19343647-19401693	ENSG00000259925.1	1.33601	2.52452	0.000893026	0.00611525	CTA-363E6.2
chr7:100400853-100428679	ENSG00000078487.15	1.33281	2.51894	2.79934e-09	6.36812e-08	ZCWPW1
chr1:6461151-6466195	ENSG00000215788.7	1.33233	2.51809	0.00173966	0.0106177	TNFRSF25
chr18:12073232-12076596	ENSG00000256616.3	1.33193	2.51739	1.77512e-05	0.000198895	RP11-815J4.6
chr21:5073458-5087867	ENSG00000279687.1	1.33186	2.51727	0.00686936	0.0328941	CH507-9B2.8
chrX:123959233-123961341	ENSG00000232412.1	1.3297	2.5135	6.51894e-07	9.85583e-06	RP1-315G1.3
chrX:11137544-11665701	ENSG00000047648.19	1.3273	2.50932	4.27139e-09	9.48304e-08	ARHGAP6
chr10:44997698-45001022	ENSG00000165511.5	1.32723	2.5092	1.043e-05	0.000122065	C10orf25
chr7:87345695-87399795	ENSG00000005469.9	1.32666	2.50822	1.1029e-05	0.000128383	CROT
chr1:228203506-228213660	ENSG00000162913.9	1.32461	2.50466	0.000830903	0.00574906	C1orf145
chr8:81280363-81284777	ENSG00000164687.8	1.32269	2.50132	0.00734816	0.0347694	FABP5
chr19:5978403-6020363	ENSG00000266983.1	1.32219	2.50045	0.00224773	0.0131015	CTC-232P5.1
chr1:56414963-56415966	ENSG00000223956.1	1.31964	2.49603	0.00012278	0.00109727	RP4-710M16.2
chr20:6065966-6067897	ENSG00000278192.1	1.31899	2.49491	0.00173302	0.0105942	RP5-1056H1.2
chr11:118264593-118266817	ENSG00000280032.1	1.31767	2.49264	0.000117943	0.00105998	RP11-832A4.7
chr16:67277510-67289479	ENSG00000196155.10	1.3169	2.49131	1.43911e-11	4.44989e-10	PLEKHG4
chr1:40861051-40862366	ENSG00000179862.6	1.3167	2.49096	7.74416e-11	2.18821e-09	CITED4
chr1:75202131-75611116	ENSG00000137968.14	1.31659	2.49077	0.00050806	0.00377738	SLC44A5
chr12:51591236-51812864	ENSG00000196876.11	1.31515	2.48829	0.00149244	0.00936511	SCN8A
chr8:75223703-75324741	ENSG00000249395.2	1.31306	2.48468	0.00180332	0.0109355	CASC9
chr4:169094256-169271105	ENSG00000154447.12	1.31272	2.48409	3.81865e-13	1.44151e-11	SH3RF1
chr4:158170752-158202877	ENSG00000248429.3	1.31234	2.48344	2.68264e-10	7.05534e-09	RP11-597D13.9
chr3:12734707-12769457	ENSG00000088726.13	1.30964	2.4788	0.0031706	0.0174161	TMEM40
chrX:34627064-34657288	ENSG00000147027.3	1.30951	2.47856	7.55231e-13	2.71192e-11	TMEM47
chr22:22559343-22566602	ENSG00000220891.1	1.3092	2.47804	0.00352732	0.0190692	LL22NC03-63E9.3
chr3:167735430-167825568	ENSG00000163536.10	1.30856	2.47694	0.000461266	0.00347154	SERPINI1
chr13:49495961-49528987	ENSG00000136147.14	1.30817	2.47627	3.20953e-08	6.09149e-07	PHF11
chr4:75081702-75084717	ENSG00000260265.1	1.3078	2.47564	0.00764486	0.0359247	RP11-44F21.5
chr10:69801932-69959148	ENSG00000197467.11	1.30502	2.47087	0.00126995	0.00818357	COL13A1
chr17:39029906-39053205	ENSG00000214553.7	1.30327	2.46788	4.20024e-05	0.000429592	LRRC37A11P
chr11:101915015-102001058	ENSG00000110318.11	1.30327	2.46788	8.56216e-05	0.000800149	KIAA1377
chr12:8295986-8396803	ENSG00000226091.5	1.30149	2.46483	0.00352295	0.0190634	LINC00937
chr8:132571953-132675617	ENSG00000129295.6	1.30144	2.46474	2.26134e-07	3.71963e-06	LRRC6
chr11:61752649-61788518	ENSG00000124920.11	1.29978	2.46191	2.05911e-05	0.00022786	MYRF
chr8:115408496-115669001	ENSG00000104447.9	1.29972	2.46181	2.46868e-05	0.000269294	TRPS1
chr3:99802699-99806058	ENSG00000273374.1	1.29865	2.45999	0.00206175	0.0122078	RP11-383I23.2
chr1:210374154-210374267	ENSG00000200972.1	1.29831	2.4594	0.000875582	0.006013	RNU5A-8P
chrX:5890026-6228863	ENSG00000146938.12	1.29815	2.45913	9.92943e-05	0.000913301	NLGN4X
chr20:19756390-19758037	ENSG00000268628.2	1.2964	2.45616	9.88624e-05	0.000910734	RP1-122P22.4
chr20:142369-145751	ENSG00000125788.5	1.295	2.45377	0.00050839	0.00377867	DEFB126
chrX:154835795-155022753	ENSG00000185010.11	1.29411	2.45226	2.88782e-11	8.50114e-10	F8
chr15:99971589-100342005	ENSG00000140470.11	1.29254	2.44959	5.42482e-08	9.91842e-07	ADAMTS17
chr6:24774931-24786095	ENSG00000112312.7	1.29243	2.4494	2.12189e-08	4.15914e-07	GMNN
chr19:49691110-49713731	ENSG00000169169.12	1.29229	2.44916	9.37097e-08	1.64666e-06	CPT1C
chrX:49250436-49264826	ENSG00000049768.12	1.29199	2.44866	0.00747771	0.0352708	FOXP3
chr7:21543215-21901839	ENSG00000105877.15	1.29142	2.44769	0.00396833	0.0210134	DNAH11
chr3:194296465-194312704	ENSG00000214145.4	1.29082	2.44666	9.07668e-05	0.000843292	LINC00887
chr5:154824484-154859252	ENSG00000170271.8	1.29037	2.44591	0.000335938	0.0026375	FAXDC2
chrX:132023265-132075943	ENSG00000134602.13	1.28999	2.44527	0.000114856	0.00103691	MST4
chr17:8039017-8049134	ENSG00000179593.13	1.28895	2.44351	0.00289097	0.0161394	ALOX15B
chr17:39057052-39112239	ENSG00000263818.3	1.28862	2.44294	1.0247e-05	0.000120039	CTD-2206N4.4
chr5:102865726-103031105	ENSG00000145730.18	1.2871	2.44037	0.000211516	0.00176939	PAM
chr21:42199689-42297244	ENSG00000160179.16	1.28468	2.43628	0.00244184	0.0140314	ABCG1
chrX:153599372-153604353	ENSG00000260081.1	1.28464	2.43621	1.6341e-09	3.86071e-08	RP11-66N11.8
chr16:2340922-2426699	ENSG00000238098.6	1.28337	2.43407	5.44205e-06	6.77651e-05	ABCA17P
chr1:166975582-167022213	ENSG00000143194.10	1.28261	2.43278	0.00707464	0.0336682	MAEL
chr9:110365251-110579880	ENSG00000165124.15	1.28212	2.43195	0.00029569	0.00236285	SVEP1
chr12:47709734-47725567	ENSG00000111405.6	1.28159	2.43107	0.0102942	0.0458961	ENDOU
chrX:20006713-20116898	ENSG00000184368.13	1.28116	2.43035	7.16062e-05	0.000683586	MAP7D2
chr22:42074251-42079441	ENSG00000177096.6	1.28115	2.43033	0.00310325	0.0171011	FAM109B
chr5:135027735-135034298	ENSG00000069011.13	1.27969	2.42786	0.0103437	0.0460656	PITX1
chr1:27379176-27383380	ENSG00000174950.8	1.27905	2.42678	0.000160561	0.00138726	CD164L2
chr20:44619522-44651742	ENSG00000196839.10	1.27904	2.42677	1.51673e-10	4.12142e-09	ADA
chr16:32454612-32458758	ENSG00000261541.1	1.27895	2.42663	0.000145711	0.00127621	RP11-626K17.3
chr2:96307263-96321731	ENSG00000230747.1	1.27856	2.42597	0.000147575	0.00128949	AC021188.4
chr18:9708165-9862551	ENSG00000168461.10	1.27777	2.42464	1.54666e-11	4.764e-10	RAB31
chr14:81107033-81170414	ENSG00000258999.1	1.27767	2.42448	0.00430073	0.022454	RP11-114N19.3
chr15:63390230-63438320	ENSG00000259459.3	1.27742	2.42405	0.000106006	0.000966123	RP11-321G12.1
chr10:17641284-17643878	ENSG00000260589.1	1.27709	2.42349	5.09494e-06	6.38081e-05	STAM-AS1
chr5:174336354-174528715	ENSG00000249306.3	1.27663	2.42272	0.00225123	0.0131155	LINC01411
chr20:37101226-37179559	ENSG00000101353.12	1.27588	2.42147	9.91376e-05	0.000912372	MROH8
chr5:151181052-151224145	ENSG00000198624.10	1.27542	2.42069	2.74008e-10	7.19851e-09	CCDC69
chr10:73630556-73631490	ENSG00000272791.1	1.27456	2.41924	7.77164e-08	1.38392e-06	RP11-464F9.22
chr1:30824228-30834284	ENSG00000223382.3	1.274	2.41832	0.000485593	0.00362272	RP1-65J11.1
chr3:58505136-58537319	ENSG00000168306.10	1.27309	2.41679	4.94114e-05	0.000494176	ACOX2
chr22:38921227-38924708	ENSG00000235209.1	1.27288	2.41643	0.00892734	0.0408871	CTA-150C2.13
chr2:242087351-242088457	ENSG00000261186.2	1.27177	2.41458	4.4306e-07	6.94418e-06	RP11-341N2.1
chr14:95407266-95475836	ENSG00000176438.10	1.26911	2.41013	8.97527e-05	0.000835168	SYNE3
chr14:32203163-32203269	ENSG00000202337.1	1.26845	2.40903	5.59714e-07	8.57047e-06	RNU6-8
chr6:29725054-29738528	ENSG00000204642.11	1.26826	2.4087	4.16341e-05	0.000426736	HLA-F
chr19:5823802-5828324	ENSG00000171119.2	1.2656	2.40428	0.00319647	0.0175341	NRTN
chr2:74549026-74557536	ENSG00000115325.11	1.26517	2.40356	2.2593e-08	4.39967e-07	DOK1
chr2:120346143-120351808	ENSG00000163083.5	1.26498	2.40324	5.43085e-10	1.37396e-08	INHBB
chr17:22435390-22439033	ENSG00000266885.1	1.26339	2.40059	0.0015793	0.00980734	RP11-744K17.2
chr20:25763466-25868150	ENSG00000175170.12	1.26266	2.39937	0.000241424	0.00198625	FAM182B
chr14:96039324-96094080	ENSG00000227051.5	1.26232	2.39882	0.00258267	0.0146784	C14orf132
chr16:57512178-57536599	ENSG00000135736.5	1.26221	2.39864	1.74677e-09	4.11471e-08	CCDC102A
chr2:202773150-202871472	ENSG00000163596.14	1.26045	2.3957	1.20562e-09	2.89699e-08	ICA1L
chr14:21521081-21537216	ENSG00000165821.9	1.25996	2.39489	3.41239e-10	8.81e-09	SALL2
chr2:112641832-112645690	ENSG00000237753.1	1.25992	2.39483	1.27375e-06	1.81781e-05	FLJ42351
chr17:7173431-7179564	ENSG00000141505.9	1.25933	2.39384	6.46394e-06	7.90503e-05	ASGR1
chr3:149377778-149386583	ENSG00000240541.2	1.25812	2.39183	3.32924e-07	5.32255e-06	TM4SF1-AS1
chr15:57591908-57714745	ENSG00000137878.14	1.25703	2.39004	6.0762e-05	0.000590425	GCOM1
chr2:180982018-181076232	ENSG00000170035.13	1.2561	2.3885	6.81267e-12	2.18856e-10	UBE2E3
chr3:124094711-124721188	ENSG00000160145.13	1.25347	2.38414	2.19946e-08	4.29361e-07	KALRN
chr10:48446558-48656265	ENSG00000128805.12	1.25105	2.38014	6.6792e-06	8.12675e-05	ARHGAP22
chr1:24119771-24143121	ENSG00000142677.3	1.24849	2.37592	0.000207956	0.00174388	IL22RA1
chr2:159768630-159798255	ENSG00000241399.4	1.24708	2.3736	8.66168e-08	1.52763e-06	CD302
chr3:52495338-52524495	ENSG00000010327.8	1.24595	2.37175	5.97759e-07	9.11801e-06	STAB1
chr6:106511855-106570451	ENSG00000112297.12	1.24527	2.37062	6.76863e-05	0.0006511	AIM1
chr7:149597-155465	ENSG00000240859.1	1.24516	2.37045	1.97616e-07	3.29355e-06	AC093627.10
chr10:29457338-29735804	ENSG00000197321.12	1.2446	2.36953	1.41768e-05	0.000162031	SVIL
chr9:27657-30891	ENSG00000227518.3	1.24438	2.36917	0.00590159	0.0290444	MIR1302-9
chr9:14734666-14910995	ENSG00000164946.17	1.24418	2.36884	0.0107263	0.0473202	FREM1
chr4:68447449-68497604	ENSG00000087128.7	1.24335	2.36748	6.76687e-06	8.22506e-05	TMPRSS11E
chr16:56989498-57083524	ENSG00000140853.13	1.24261	2.36626	1.31367e-06	1.87255e-05	NLRC5
chr3:125969144-125983454	ENSG00000114547.7	1.24157	2.36455	0.00506599	0.0257002	ROPN1B
chr16:76277278-76559238	ENSG00000152910.16	1.24053	2.36286	0.000447198	0.00338034	CNTNAP4
chr2:183078759-183100005	ENSG00000162999.10	1.23913	2.36056	1.01166e-07	1.76472e-06	DUSP19
chr18:3603738-3608336	ENSG00000262001.1	1.23792	2.35858	5.92037e-05	0.000577512	DLGAP1-AS2
chr17:7705202-7711378	ENSG00000108947.4	1.23786	2.35848	0.000272264	0.0022051	EFNB3
chr19:40393768-40413366	ENSG00000105227.12	1.23768	2.35819	3.67012e-06	4.74538e-05	PRX
chr16:28284885-28292064	ENSG00000246465.1	1.23743	2.35779	1.00547e-05	0.000118018	RP11-57A19.2
chr19:50649445-50659310	ENSG00000235034.4	1.23579	2.3551	0.000131157	0.00116089	C19orf81
chr5:79689877-79800222	ENSG00000164309.12	1.23521	2.35415	0.000186998	0.00158422	CMYA5
chr20:35558866-35607494	ENSG00000088340.13	1.23514	2.35404	1.15861e-06	1.66741e-05	FER1L4
chr10:100463041-100483744	ENSG00000075290.7	1.23442	2.35286	0.000334069	0.00262656	WNT8B
chr12:8681691-8783095	ENSG00000166532.13	1.23295	2.35047	1.47766e-11	4.56321e-10	RIMKLB
chr4:113451032-113761927	ENSG00000145349.14	1.23268	2.35003	7.75381e-11	2.18835e-09	CAMK2D
chrX:134237047-134246207	ENSG00000203952.7	1.23242	2.34961	0.0112218	0.0490092	CCDC160
chrX:47658853-47660377	ENSG00000267064.1	1.23206	2.34902	0.00017178	0.00147039	UXT-AS1
chr20:45747944-45791932	ENSG00000124116.16	1.22977	2.34529	0.00241827	0.0139126	WFDC3
chr8:97775057-97853013	ENSG00000104341.14	1.22948	2.34483	9.31851e-12	2.9461e-10	LAPTM4B
chr2:189560579-189580887	ENSG00000138449.8	1.22824	2.3428	0.000104338	0.000954554	SLC40A1
chr1:17205126-17246005	ENSG00000142623.9	1.22497	2.33751	0.00969812	0.0437439	PADI1
chr22:24181259-24189110	ENSG00000099994.10	1.22212	2.33289	0.00126091	0.00813405	SUSD2
chr2:113111116-113134013	ENSG00000136689.16	1.22072	2.33062	0.00621287	0.0303578	IL1RN
chrX:132379204-132489968	ENSG00000076770.12	1.22071	2.33062	4.09714e-05	0.000420303	MBNL3
chr19:43460787-43465660	ENSG00000124466.8	1.22024	2.32985	3.97502e-06	5.10103e-05	LYPD3
chr7:143244093-143265092	ENSG00000197448.11	1.21953	2.32871	2.21393e-11	6.60674e-10	GSTK1
chr20:53943541-54070594	ENSG00000064787.10	1.21808	2.32637	1.31008e-07	2.24922e-06	BCAS1
chr14:21017221-21070872	ENSG00000165795.18	1.21653	2.32387	4.60449e-11	1.3277e-09	NDRG2
chr13:20703343-20723098	ENSG00000172458.4	1.21399	2.31978	0.00168879	0.0103795	IL17D
chr19:2997646-3047635	ENSG00000065717.12	1.21392	2.31967	1.62185e-06	2.2528e-05	TLE2
chr11:1389899-1462685	ENSG00000174672.13	1.21321	2.31852	0.00191255	0.0114816	BRSK2
chr20:31870702-31944961	ENSG00000131044.14	1.21155	2.31586	0.00165197	0.0101924	TTLL9
chr22:23059415-23142093	ENSG00000100218.9	1.20937	2.31237	0.000384693	0.00297161	RTDR1
chr1:208022242-208244320	ENSG00000076356.6	1.20872	2.31133	0.00047368	0.00354823	PLXNA2
chr12:57623410-57633151	ENSG00000135454.11	1.2083	2.31066	0.000182158	0.00154705	B4GALNT1
chr5:64165882-64372869	ENSG00000164197.9	1.20727	2.30901	2.15687e-09	5.00198e-08	RNF180
chr1:15247272-15398126	ENSG00000142621.17	1.20515	2.30562	0.0053561	0.0268793	FHAD1
chr1:39678648-39691689	ENSG00000116983.10	1.20497	2.30532	0.000575382	0.00419453	HPCAL4
chr7:105876821-106032465	ENSG00000128536.13	1.20492	2.30525	9.94325e-07	1.4484e-05	CDHR3
chr12:48857145-48865898	ENSG00000172602.7	1.20433	2.30431	0.000626231	0.0045089	RND1
[truncated: 1,257 more rows]
