# Supplementary material for: Linking prostate cancer cell AR heterogeneity to distinct castration and enzalutamide responses
Source: Nat Commun. 2018 Sep 6;9:3600. doi: 10.1038/s41467-018-06067-7 (PMC6127155; doi:10.1038/s41467-018-06067-7)
Supplement: Supplementary file 6 — Supplementary Data 4 [file 41467_2018_6067_MOESM6_ESM.xls]

## Sheet: PriCRPCvsSecCRPC FC>1.5FDR<0.05
Supplementary Data 4. 601 DEGs (FC1.5 and FDR<0.05) preferentially expressed in LNCaP secondary CRPC compared to primary CRPC.
locus	gene	log2ratio	FC	pvalue	FDR	gene_name
chr20:1226056-1296421	ENSG00000244588.3	5.53324	46.3097	4.76301e-24	1.13941e-19	RAD21L1
chr18:13218787-13652755	ENSG00000168675.16	4.84287	28.6978	0.000398488	0.0224565	LDLRAD4
chr5:9035026-9546075	ENSG00000112902.9	3.62787	12.3623	8.6037e-11	9.7273e-08	SEMA5A
chr6:135851696-136195574	ENSG00000171408.11	3.62343	12.3242	8.35834e-05	0.0072445	PDE7B
chr20:1181284-1185415	ENSG00000125895.5	3.57179	11.8909	2.52894e-06	0.000480179	TMEM74B
chr10:70052796-70112280	ENSG00000099284.11	3.37585	10.3808	5.07733e-05	0.00503983	H2AFY2
chr5:35904295-35938779	ENSG00000152611.9	3.36882	10.3303	2.44622e-06	0.00047576	CAPSL
chr12:26122052-26299290	ENSG00000123096.9	3.25531	9.54876	6.75263e-06	0.00102889	SSPN
chr10:4963445-5107522	ENSG00000187134.10	3.2268	9.36187	0.000535977	0.0272222	AKR1C1
chr1:159961224-159979061	ENSG00000224259.3	3.11059	8.63737	6.84689e-07	0.000178034	LINC01133
chr18:14337423-14342524	ENSG00000265787.1	3.10629	8.61167	7.50215e-06	0.00112872	CYP4F35P
chr2:172735841-173052887	ENSG00000091428.15	3.05332	8.3012	6.19871e-06	0.000962893	RAPGEF4
chr9:16203935-16276313	ENSG00000205549.6	3.02271	8.12691	1.4139e-07	5.20359e-05	C9orf92
chr6:45898451-46080395	ENSG00000112782.13	2.99453	7.96971	1.03281e-05	0.00143645	CLIC5
chr20:49503874-49568146	ENSG00000124212.5	2.95356	7.7466	5.73508e-10	4.89981e-07	PTGIS
chr10:84194650-84219621	ENSG00000148600.12	2.9232	7.58525	3.30334e-05	0.00360833	CDHR1
chr18:14244625-14252140	ENSG00000264222.1	2.8611	7.2657	5.27763e-05	0.00515312	RP11-757O6.1
chr17:27929548-27974223	ENSG00000260019.1	2.83214	7.12129	3.2493e-07	9.96535e-05	RP11-218F4.1
chr8:94128240-94217303	ENSG00000079112.7	2.77245	6.83266	6.67847e-08	2.95856e-05	CDH17
chr20:46894624-47188844	ENSG00000064655.16	2.71881	6.58331	5.50172e-06	0.000878979	EYA2
chr1:68045962-68051631	ENSG00000162595.4	2.71647	6.57261	1.45897e-06	0.000306153	DIRAS3
chr10:5035354-5102210	ENSG00000196139.9	2.7058	6.5242	7.47114e-08	3.19151e-05	AKR1C3
chr1:223220821-223364202	ENSG00000143502.12	2.69549	6.47776	0.00042213	0.0233631	SUSD4
chr19:35154743-35169883	ENSG00000089327.12	2.66512	6.34278	1.83109e-10	1.69599e-07	FXYD5
chr18:31591726-31599011	ENSG00000118271.7	2.66197	6.32895	3.47085e-05	0.003757	TTR
chr7:50304782-50405101	ENSG00000185811.14	2.65728	6.30843	6.24836e-05	0.0058617	IKZF1
chr8:120535745-120813273	ENSG00000172164.11	2.63108	6.19489	5.91173e-05	0.00563428	SNTB1
chr8:53225716-53251697	ENSG00000082556.8	2.62874	6.18485	9.70088e-16	3.31521e-12	OPRK1
chr20:1266316-1309328	ENSG00000101298.11	2.61154	6.11154	8.43969e-05	0.0072886	SNPH
chr3:36380344-36548007	ENSG00000144681.8	2.58668	6.00715	0.000587217	0.0289637	STAC
chrX:48831094-48835633	ENSG00000102109.8	2.58437	5.99752	0.00107178	0.0440533	PCSK1N
chr16:3065641-3082192	ENSG00000008517.14	2.57469	5.95743	8.86279e-05	0.00757034	IL32
chr2:151270465-151290057	ENSG00000123609.8	2.56733	5.92713	6.48382e-08	2.954e-05	NMI
chr8:57994568-58204279	ENSG00000169122.9	2.56653	5.92385	0.00116308	0.0468403	FAM110B
chr2:106063294-106078155	ENSG00000119147.7	2.54415	5.83266	0.00102762	0.0425305	C2orf40
chr18:14179395-14226112	ENSG00000186481.13	2.47154	5.54636	7.46349e-09	4.82545e-06	ANKRD20A5P
chr10:73631654-73641757	ENSG00000177791.11	2.45705	5.49092	0.000439418	0.0238263	MYOZ1
chr6:84033756-84090881	ENSG00000135324.5	2.4559	5.48653	8.59399e-13	1.46847e-09	MRAP2
chr6:25109502-25166555	ENSG00000168405.12	2.44722	5.45363	4.80774e-05	0.00487334	CMAHP
chr10:4922564-5135226	ENSG00000151632.14	2.44266	5.43644	9.2329e-05	0.00777709	AKR1C2
chrX:17800051-17861337	ENSG00000131831.15	2.43969	5.42527	2.37441e-07	7.3767e-05	RAI2
chr9:91563091-91948880	ENSG00000169071.12	2.41432	5.33067	0.000525999	0.0268293	ROR2
chr8:141055290-141060596	ENSG00000253266.1	2.39564	5.26209	3.80779e-05	0.00403053	RP11-128L5.1
chr3:196946343-196968833	ENSG00000119227.5	2.36464	5.15023	5.01374e-05	0.00499745	PIGZ
chr13:50994693-51080831	ENSG00000123201.12	2.33817	5.0566	4.64924e-05	0.00479393	GUCY1B2
chr16:27313913-27364778	ENSG00000077238.11	2.32566	5.01296	3.19027e-06	0.00056261	IL4R
chr12:78864669-79452006	ENSG00000067715.11	2.3234	5.00509	2.46247e-05	0.0028876	SYT1
chr2:26562582-26579532	ENSG00000173557.12	2.30378	4.93751	9.82448e-07	0.000225982	C2orf70
chr8:53515171-53523931	ENSG00000237807.3	2.30244	4.93293	1.24324e-13	2.70371e-10	RP11-400K9.4
chr4:87473335-87529504	ENSG00000152583.10	2.28551	4.87537	3.46903e-09	2.48449e-06	SPARCL1
chr17:78356778-78360077	ENSG00000184557.4	2.24881	4.7529	0.0003728	0.021381	SOCS3
chr3:123282296-123449758	ENSG00000173175.12	2.24391	4.73679	7.2751e-05	0.0066173	ADCY5
chr19:43353659-43363172	ENSG00000204936.7	2.23345	4.70257	0.00106681	0.0439248	CD177
chrX:93674013-93712274	ENSG00000179083.6	2.23336	4.70226	4.02493e-11	5.0676e-08	FAM133A
chr10:114294824-114404756	ENSG00000169129.12	2.22257	4.66726	6.54468e-08	2.954e-05	AFAP1L2
chr1:245154985-245703126	ENSG00000162849.13	2.21313	4.63681	0.000550984	0.0277487	KIF26B
chr4:68928463-68951791	ENSG00000135220.8	2.19248	4.57092	0.00109341	0.0445598	UGT2A3
chr4:185500660-185535558	ENSG00000154553.11	2.18309	4.54127	4.28892e-10	3.79998e-07	PDLIM3
chr6:25652201-25701774	ENSG00000079689.11	2.18164	4.53669	5.67709e-07	0.000154327	SCGN
chr7:150791287-150801360	ENSG00000106565.15	2.16452	4.48317	7.8367e-05	0.00694332	TMEM176B
chr1:159951492-159954254	ENSG00000162723.7	2.1362	4.39603	0.000102056	0.00833239	SLAMF9
chr4:82629539-82798857	ENSG00000145284.9	2.12903	4.37424	0.00069622	0.0322771	SCD5
chr5:36248434-36301902	ENSG00000164188.6	2.11307	4.32612	8.82264e-09	5.41167e-06	RANBP3L
chr6:82363631-82370828	ENSG00000146242.6	2.09251	4.26488	0.000459978	0.0246165	TPBG
chr14:99645110-99680569	ENSG00000182218.7	2.08821	4.25219	5.49558e-05	0.00527973	HHIPL1
chr10:96593312-96720514	ENSG00000155629.12	2.08586	4.24529	0.00010069	0.00824901	PIK3AP1
chr2:223975112-224039319	ENSG00000135919.10	2.07254	4.20627	2.03232e-12	2.85983e-09	SERPINE2
chr12:460364-563509	ENSG00000139044.8	2.06921	4.19657	1.94298e-05	0.00237142	B4GALNT3
chr22:18605815-18611919	ENSG00000275793.1	2.01746	4.04871	0.000155142	0.0111451	RIMBP3
chr12:52468516-52473785	ENSG00000170465.9	1.99999	3.99998	0.000260932	0.0161293	KRT6C
chrX:153418322-153421629	ENSG00000189420.7	1.99437	3.98441	0.000223721	0.0145735	ZFP92
chr18:50795120-50825384	ENSG00000134042.10	1.98558	3.96023	0.000259892	0.0161066	MRO
chr2:178194481-178399432	ENSG00000079156.14	1.98199	3.95038	4.83101e-08	2.35852e-05	OSBPL6
chr18:50560078-50731824	ENSG00000141639.9	1.9792	3.94274	0.000866016	0.0381345	MAPK4
chr10:116620953-116645143	ENSG00000266200.4	1.97582	3.93351	0.000423597	0.0233631	PNLIPRP2
chrX:80228489-80335364	ENSG00000278530.2	1.95065	3.8655	0.00061351	0.0296493	CHMP1B2P
chr20:1309975-1329239	ENSG00000125775.12	1.9463	3.85385	2.19281e-07	6.90215e-05	SDCBP2
chr1:22117305-22142966	ENSG00000162552.12	1.94138	3.84072	7.00672e-08	3.04754e-05	WNT4
chr10:68827541-68895432	ENSG00000165730.12	1.93885	3.83399	7.52847e-05	0.00677053	STOX1
chr21:42362282-42366594	ENSG00000160182.2	1.92605	3.80013	0.000674708	0.0315858	TFF1
chr8:119416306-119424353	ENSG00000136999.4	1.91831	3.77979	0.000535839	0.0272222	NOV
chr12:25959029-26079892	ENSG00000123094.13	1.91725	3.77702	0.000105641	0.00857893	RASSF8
chr6:146027782-146437598	ENSG00000152822.11	1.8717	3.65964	0.000325537	0.0191441	GRM1
chr15:78104606-78131544	ENSG00000136425.10	1.86813	3.65059	1.25443e-07	4.76324e-05	CIB2
chr3:12153051-12159351	ENSG00000157150.4	1.86509	3.64291	1.0851e-08	6.33118e-06	TIMP4
chr7:44219351-44334577	ENSG00000058404.17	1.85423	3.61559	2.13817e-07	6.81989e-05	CAMK2B
chr11:45240301-45286319	ENSG00000019505.5	1.83044	3.55645	5.64435e-21	3.37561e-17	SYT13
chr5:50666938-50846522	ENSG00000151883.14	1.81802	3.52596	1.82016e-06	0.000362848	PARP8
chr4:118850688-119061245	ENSG00000172403.8	1.8095	3.50521	0.000149529	0.0108067	SYNPO2
chr8:124550790-124728429	ENSG00000170873.16	1.80376	3.49129	0.000205096	0.0137048	MTSS1
chr17:50561068-50627465	ENSG00000006283.15	1.80055	3.48354	5.51153e-06	0.000878979	CACNA1G
chr2:86213999-86338083	ENSG00000068615.14	1.7537	3.37222	1.01852e-06	0.000232047	REEP1
chr8:101686543-102124907	ENSG00000104490.15	1.75222	3.36877	0.000437951	0.0238263	NCALD
chr6:46220738-46491972	ENSG00000172348.12	1.74502	3.35199	1.51275e-12	2.29268e-09	RCAN2
chr6:157381133-157678146	ENSG00000175048.14	1.74432	3.35037	0.000350151	0.0203803	ZDHHC14
chr3:3066326-3110374	ENSG00000091181.17	1.7426	3.34638	1.06749e-06	0.00024091	IL5RA
chrX:85244032-85273360	ENSG00000147180.14	1.72705	3.3105	1.85382e-07	6.33531e-05	ZNF711
chr2:173075959-173268010	ENSG00000091436.14	1.71784	3.28944	1.84331e-10	1.69599e-07	ZAK
chrX:153423752-153426481	ENSG00000259886.2	1.69753	3.24346	8.30413e-07	0.000196685	U82695.10
chr16:31487370-31488492	ENSG00000260740.2	1.68489	3.21515	0.000135882	0.0102866	AC026471.6
chr11:67491769-67505372	ENSG00000110697.10	1.67348	3.18984	3.87402e-08	1.9718e-05	PITPNM1
chr5:91368724-91383359	ENSG00000113369.6	1.66226	3.16512	1.2227e-06	0.000270828	ARRDC3
chr1:116574399-116667755	ENSG00000143061.15	1.64362	3.12449	0.000290179	0.0175295	IGSF3
chr3:42979267-43060211	ENSG00000144649.6	1.62827	3.09141	3.07779e-05	0.00339294	FAM198A
chr2:232606057-232682340	ENSG00000115468.9	1.62587	3.08628	0.000252916	0.0159217	EFHD1
chr3:186930485-187078553	ENSG00000073849.12	1.62546	3.0854	5.82135e-07	0.000155005	ST6GAL1
chr20:45293450-45308327	ENSG00000124159.13	1.62157	3.0771	0.000107825	0.00865733	MATN4
chr20:44751808-44810338	ENSG00000101098.10	1.62108	3.07605	3.68595e-05	0.00392698	RIMS4
chr11:131370478-132336822	ENSG00000182667.12	1.62081	3.07548	6.971e-06	0.00105544	NTM
chr5:9546200-9550609	ENSG00000250786.1	1.61808	3.06967	0.00018585	0.0127389	SNHG18
chr10:124007666-124093607	ENSG00000182022.15	1.61423	3.06148	8.50396e-07	0.000199443	CHST15
chr19:16892947-17026815	ENSG00000160111.10	1.60678	3.04572	5.40249e-05	0.00521123	CPAMD8
chr1:248697006-248699110	ENSG00000229703.4	1.59683	3.02477	0.000145131	0.0105856	XX-CR54.1
chr10:93306430-93482194	ENSG00000138119.14	1.59674	3.02459	2.03776e-14	6.09341e-11	MYOF
chr20:2692878-2760107	ENSG00000088881.18	1.57995	2.9896	2.3893e-09	1.90523e-06	EBF4
chr16:15434295-15588259	ENSG00000166780.8	1.57293	2.97509	0.000156079	0.0111788	C16orf45
chr9:83242990-83538546	ENSG00000172159.13	1.56936	2.96772	0.000938676	0.039949	FRMD3
chr5:180078357-180081691	ENSG00000278965.1	1.56623	2.96129	0.0011406	0.0461411	RP11-39H3.2
chr4:2059512-2069088	ENSG00000185818.7	1.56027	2.94908	0.000413148	0.0230006	NAT8L
chr14:51826195-51966843	ENSG00000186469.6	1.55842	2.94532	3.03549e-05	0.00337744	GNG2
chr13:20187470-20192898	ENSG00000165474.5	1.55404	2.93638	1.49295e-05	0.00196232	GJB2
chr7:44962666-44979098	ENSG00000136286.12	1.55402	2.93633	8.89251e-05	0.00757034	MYO1G
chr1:26021780-26036464	ENSG00000158008.7	1.55291	2.93409	0.000939626	0.039949	EXTL1
chr19:35497220-35513652	ENSG00000161249.18	1.53527	2.89842	8.15724e-07	0.000196685	DMKN
chr1:227918656-227947898	ENSG00000143816.7	1.53265	2.89316	0.000563907	0.0281624	WNT9A
chr15:76059985-76229121	ENSG00000169758.10	1.52364	2.87516	0.00037422	0.021381	C15orf27
chr14:67619798-67651720	ENSG00000081181.5	1.5146	2.85719	3.13166e-09	2.34111e-06	ARG2
chr7:111726478-112206411	ENSG00000128512.17	1.50873	2.8456	6.8332e-09	4.54066e-06	DOCK4
chr1:157993273-158100261	ENSG00000183853.15	1.50391	2.83611	4.02155e-06	0.000682295	KIRREL
chr10:70478821-70568449	ENSG00000107719.8	1.50097	2.83033	0.00051879	0.0267467	PALD1
chr3:50675241-51384198	ENSG00000088538.12	1.48795	2.80491	1.72748e-05	0.0021636	DOCK3
chr9:90801787-90898549	ENSG00000165025.12	1.48003	2.78954	0.000170569	0.0120394	SYK
chr5:136028895-136063817	ENSG00000120708.14	1.47434	2.77856	3.3877e-05	0.00368366	TGFBI
chr1:30824228-30834284	ENSG00000223382.3	1.47406	2.77802	7.73851e-05	0.0068818	RP1-65J11.1
chr18:61808063-61893759	ENSG00000176641.8	1.46819	2.76675	8.60147e-08	3.54766e-05	RNF152
chr1:159834474-159855347	ENSG00000188004.7	1.46267	2.75618	0.00047339	0.0249988	C1orf204
chr1:204131062-204152003	ENSG00000143845.12	1.45865	2.74851	1.79969e-13	3.58769e-10	ETNK2
chr4:11393150-11429765	ENSG00000002587.7	1.45543	2.74238	3.66094e-06	0.00063005	HS3ST1
chr16:33563030-33570935	ENSG00000261405.2	1.4548	2.74118	0.000254599	0.0159343	RP11-23E10.4
chr16:69343248-69351809	ENSG00000157315.4	1.45158	2.73508	0.000186412	0.012741	TMED6
chr16:31432593-31443025	ENSG00000176723.7	1.44961	2.73133	0.000741645	0.0338581	ZNF843
chr10:45374176-45446119	ENSG00000012779.8	1.44579	2.72412	7.90195e-05	0.00694965	ALOX5
chr12:93542463-93571768	ENSG00000246985.5	1.44561	2.72379	0.000398183	0.0224565	SOCS2-AS1
chrX:136665547-136782088	ENSG00000129675.13	1.43435	2.7026	0.00047259	0.0249988	ARHGEF6
chr4:56647988-56681899	ENSG00000171476.19	1.43054	2.69548	6.60894e-06	0.00101346	HOPX
chr3:138944224-138947140	ENSG00000183770.5	1.42867	2.69198	0.000275772	0.0168291	FOXL2
chr6:52362128-52407777	ENSG00000170915.8	1.41572	2.66792	4.88591e-06	0.000808131	PAQR8
chr6:162727132-163315492	ENSG00000112530.9	1.41048	2.65826	8.18831e-06	0.00120515	PACRG
chr14:70641787-70675360	ENSG00000133985.2	1.40822	2.6541	3.83769e-06	0.000655751	TTC9
chr1:173183735-173207313	ENSG00000117586.8	1.40157	2.64189	0.000107506	0.00865733	TNFSF4
chrX:129446505-129523500	ENSG00000102038.13	1.39095	2.62251	3.78902e-13	6.97238e-10	SMARCA1
chr5:141172619-141176383	ENSG00000113212.6	1.39038	2.62147	0.000333319	0.0195433	PCDHB7
chr11:11963106-12009370	ENSG00000050165.15	1.3886	2.61825	8.94577e-11	9.7273e-08	DKK3
chr12:27332854-27425289	ENSG00000029153.12	1.3775	2.59818	3.21981e-05	0.00353322	ARNTL2
chr2:16549459-16665834	ENSG00000197872.9	1.3714	2.58722	1.77899e-07	6.19851e-05	FAM49A
chr16:30778449-30787202	ENSG00000102870.5	1.37134	2.58711	0.000177965	0.0123525	ZNF629
chr8:53395211-53395946	ENSG00000253369.1	1.37095	2.58641	0.00099331	0.0415419	RP11-1081M5.1
chr2:137964310-138016364	ENSG00000150540.11	1.36331	2.57274	8.70382e-06	0.00124678	HNMT
chr10:75283801-75373500	ENSG00000226051.4	1.35393	2.55608	0.000869354	0.0381345	ZNF503-AS1
chr19:14031748-14053216	ENSG00000104998.3	1.35288	2.55422	8.71841e-07	0.000202487	IL27RA
chr20:46414228-46459276	ENSG00000215452.3	1.35036	2.54975	0.000173298	0.0121571	ZNF663P
chr7:134527592-134541408	ENSG00000198074.7	1.34722	2.54422	5.33687e-05	0.00516877	AKR1B10
chrX:7842262-7844143	ENSG00000182583.10	1.34175	2.53458	0.000198583	0.0133817	VCX
chr21:39597147-39612441	ENSG00000184809.10	1.3327	2.51874	0.00014509	0.0105856	C21orf88
chr8:143553207-143563062	ENSG00000104518.8	1.32411	2.50378	3.69355e-05	0.00392698	GSDMD
chr6:14117256-14136918	ENSG00000112149.7	1.32172	2.49964	0.000170084	0.0120394	CD83
chr12:14914035-14939082	ENSG00000139055.4	1.32065	2.49778	0.00120445	0.0481301	ERP27
chr11:24497211-25082604	ENSG00000187398.9	1.31186	2.48261	4.95449e-05	0.00497989	LUZP2
chr1:11648367-11654682	ENSG00000116661.9	1.30144	2.46474	0.000157533	0.0112493	FBXO2
chr18:36297714-36780055	ENSG00000134775.13	1.29348	2.45119	2.03439e-07	6.66668e-05	FHOD3
chr4:56170195-56327820	ENSG00000109265.10	1.29289	2.45019	0.000486286	0.0255669	KIAA1211
chrX:23783173-23786226	ENSG00000130066.14	1.28597	2.43846	1.78788e-07	6.19851e-05	SAT1
chrX:132626016-132961395	ENSG00000171004.15	1.28381	2.4348	8.21164e-06	0.00120515	HS6ST2
chr16:14672545-14694669	ENSG00000069764.7	1.26767	2.40773	0.000916369	0.0395693	PLA2G10
chr7:29920104-29990118	ENSG00000136193.14	1.26105	2.3967	0.000256381	0.0159717	SCRN1
chr2:187343129-187448460	ENSG00000064989.10	1.24737	2.37408	0.00086297	0.0380885	CALCRL
chr16:55508998-55586670	ENSG00000087253.9	1.24464	2.36959	1.00024e-07	3.98795e-05	LPCAT2
chr11:125164706-125433389	ENSG00000165495.13	1.23705	2.35716	0.000603709	0.0294133	PKNOX2
chr2:219627327-219641971	ENSG00000114923.14	1.23041	2.34634	0.000966988	0.0405119	SLC4A3
chr1:31179745-31239554	ENSG00000084628.7	1.22878	2.34369	0.00019822	0.0133817	NKAIN1
chr10:129835283-129963841	ENSG00000108001.11	1.22827	2.34286	0.000832948	0.0369681	EBF3
chr10:119029716-119033732	ENSG00000188613.6	1.21424	2.32018	4.82453e-07	0.0001342	NANOS1
chr6:32659467-32668383	ENSG00000179344.14	1.21235	2.31715	0.000494953	0.0258921	HLA-DQB1
chr16:21258521-21303051	ENSG00000103316.8	1.20277	2.30182	0.000124666	0.0096513	CRYM
chr3:39263495-39281735	ENSG00000168329.11	1.20036	2.29797	0.00087919	0.0383796	CX3CR1
chr2:240435671-240468078	ENSG00000063660.6	1.1971	2.29279	3.74091e-07	0.000109134	GPC1
chr7:27184518-27189167	ENSG00000240990.7	1.19602	2.29107	0.000636291	0.0303781	HOXA11-AS
chr12:93575058-93583487	ENSG00000120833.11	1.1859	2.27506	0.000179765	0.0123929	SOCS2
chr12:25939329-25959442	ENSG00000246695.5	1.18021	2.2661	7.52537e-05	0.00677053	RASSF8-AS1
chr2:27491883-27495245	ENSG00000115226.7	1.17473	2.25751	2.73616e-05	0.00313179	FNDC4
chr6:147406889-147408281	ENSG00000220494.4	1.16842	2.24765	0.000114437	0.00909486	YAP1P1
chr10:49734644-49762379	ENSG00000197444.7	1.16407	2.24088	0.000135809	0.0102866	OGDHL
chr8:97775057-97853013	ENSG00000104341.14	1.16028	2.235	1.43347e-10	1.42881e-07	LAPTM4B
chr18:63476761-63505085	ENSG00000206075.11	1.15791	2.23134	5.23124e-05	0.00514986	SERPINB5
chr12:26336515-26833198	ENSG00000123104.9	1.15421	2.22562	0.000126751	0.00974035	ITPR2
chr3:113532296-113629578	ENSG00000072858.8	1.15024	2.21951	4.13413e-06	0.000696456	SIDT1
chr1:181033425-181061938	ENSG00000153029.12	1.14183	2.2066	0.000121973	0.00950435	MR1
chr17:16442014-16492153	ENSG00000181350.9	1.13849	2.20151	7.52775e-07	0.000189557	LRRC75A
chr3:111732497-111976267	ENSG00000144824.17	1.1344	2.19527	8.59044e-06	0.00123796	PHLDB2
chr3:107240692-107326964	ENSG00000243701.3	1.12588	2.18234	0.000325024	0.0191441	LINC00883
chr3:139517434-139539829	ENSG00000114115.7	1.12041	2.17408	3.19852e-06	0.00056261	RBP1
chr11:131877680-131897108	ENSG00000238117.1	1.11498	2.16592	0.000224189	0.0145735	AP004372.1
chr14:81260656-81427404	ENSG00000140022.7	1.11342	2.16358	4.89838e-06	0.000808131	STON2
chr4:109688622-109703419	ENSG00000138794.7	1.10709	2.15411	5.16757e-08	2.47237e-05	CASP6
chr18:63123346-63320128	ENSG00000171791.11	1.10334	2.14851	0.00101599	0.0422323	BCL2
chr6:33064569-33080710	ENSG00000231389.5	1.0987	2.14162	0.000621828	0.0298764	HLA-DPA1
chr1:149607344-149679523	ENSG00000277147.2	1.07281	2.10353	5.37956e-06	0.000875441	LINC00869
chrX:74421461-74533917	ENSG00000147100.7	1.06545	2.09282	1.1878e-07	4.58301e-05	SLC16A2
chrX:49171926-49175239	ENSG00000102007.8	1.06197	2.08779	0.000424357	0.0233631	PLP2
chr9:136658856-136672678	ENSG00000172889.13	1.06128	2.08678	1.42878e-08	7.9487e-06	EGFL7
chr3:55465715-55489945	ENSG00000114251.11	1.0604	2.08551	3.53117e-09	2.48449e-06	WNT5A
chr11:22813799-22827877	ENSG00000198168.6	1.0545	2.077	1.87322e-06	0.00037034	SVIP
chr7:30134810-30162762	ENSG00000180354.13	1.05429	2.0767	8.31456e-08	3.48949e-05	MTURN
chr4:158124474-158173050	ENSG00000164125.13	1.04949	2.0698	9.44102e-06	0.00133638	FAM198B
chr2:130139287-130145134	ENSG00000152076.16	1.04687	2.06604	3.55506e-07	0.000104993	CCDC74B
chr2:30910467-31138726	ENSG00000158089.12	1.04325	2.06086	1.30317e-06	0.000280851	GALNT14
chrX:104112526-104115846	ENSG00000166707.8	1.04312	2.06068	0.00119756	0.0479865	ZCCHC18
chr20:53943541-54070594	ENSG00000064787.10	1.04269	2.06006	2.47859e-06	0.000478169	BCAS1
chr10:60869438-61001440	ENSG00000072422.14	1.04056	2.05703	2.12268e-06	0.000416219	RHOBTB1
chr2:84290683-84292202	ENSG00000182814.7	1.03821	2.05368	0.000409601	0.0228937	FUNDC2P2
chr18:66501083-66604134	ENSG00000071991.6	1.0269	2.03764	0.000684458	0.0319174	CDH19
chr7:27181510-27185223	ENSG00000005073.5	1.02281	2.03187	0.000113954	0.0090867	HOXA11
chrX:73126037-73128080	ENSG00000204118.1	1.01951	2.02723	0.00026335	0.016195	NAP1L6
chr18:31623169-31684723	ENSG00000118276.9	1.01529	2.0213	0.000115105	0.00910423	B4GALT6
chr4:104468312-104494894	ENSG00000168772.10	1.01418	2.01976	3.18356e-06	0.00056261	CXXC4
chr14:96204679-96244166	ENSG00000168398.6	1.01104	2.01536	0.000778912	0.0352233	BDKRB2
chrX:110673856-110795765	ENSG00000101938.12	1.009	2.01252	1.35484e-07	5.06414e-05	CHRDL1
chr3:50362802-50504244	ENSG00000007402.9	1.00743	2.01033	2.91333e-05	0.00327196	CACNA2D2
chr3:54122547-55074473	ENSG00000157445.12	1.00467	2.00648	0.00120993	0.0482397	CACNA2D3
chr14:88024609-88097619	ENSG00000258867.3	1.0042	2.00584	2.56931e-06	0.000480179	LINC01146
chr1:182598623-182604408	ENSG00000143333.6	1.00021	2.00029	0.000397096	0.0224565	RGS16
chr17:43006725-43014456	ENSG00000068079.5	0.998433	1.99783	9.43846e-05	0.00791266	IFI35
chr6:118959830-119149387	ENSG00000111879.16	0.99706	1.99593	0.000213516	0.0141097	FAM184A
chr15:45631148-45691280	ENSG00000137767.11	0.996292	1.99487	3.12551e-06	0.00056261	SQRDL
chr6:149942000-149949235	ENSG00000131015.4	0.992871	1.99014	3.02943e-05	0.00337744	ULBP2
chr16:14820792-14824669	ENSG00000255277.3	0.986404	1.98124	0.000370838	0.021325	ABCC6P2
chr2:96497646-96508109	ENSG00000163121.7	0.986125	1.98086	0.000871648	0.0381345	NEURL3
chr2:42048020-42058528	ENSG00000162878.10	0.982635	1.97607	1.59327e-06	0.000328571	PKDCC
chr6:52671109-52686588	ENSG00000096092.5	0.981096	1.97396	8.06467e-07	0.000196685	TMEM14A
chr14:24809662-25050297	ENSG00000168952.13	0.971139	1.96039	7.29668e-07	0.000185693	STXBP6
chr7:87345695-87399795	ENSG00000005469.9	0.961977	1.94798	0.00123731	0.0490861	CROT
chr12:51353753-51391409	ENSG00000139629.13	0.961743	1.94766	1.78977e-06	0.000362837	GALNT6
chr16:1437154-1439315	ENSG00000279930.1	0.96103	1.9467	0.000294231	0.0177295	LA16c-312E8.4
chr11:121452203-121633693	ENSG00000137642.10	0.960986	1.94664	0.000681182	0.0318266	SORL1
chr4:88007668-88077777	ENSG00000118762.5	0.960494	1.94598	1.59013e-06	0.000328571	PKD2
chr5:36192592-36241391	ENSG00000152620.10	0.958976	1.94393	1.88266e-07	6.34323e-05	NADK2
chr1:31727117-31764340	ENSG00000121753.10	0.950303	1.93228	0.00048082	0.0253352	BAI2
chr20:3239705-3245382	ENSG00000277287.1	0.949784	1.93158	0.000830303	0.0369681	RP4-794I6.4
chr11:63759892-63768775	ENSG00000188070.9	0.948133	1.92937	5.82951e-06	0.000911461	C11orf95
chr3:64097522-64445382	ENSG00000163637.9	0.938056	1.91594	3.64335e-06	0.00063005	PRICKLE2
chr10:91410285-91514826	ENSG00000165338.14	0.937474	1.91517	6.02274e-07	0.000158325	HECTD2
chr1:153606886-153613083	ENSG00000188643.8	0.935075	1.91199	4.55267e-07	0.000129654	S100A16
chr18:48919853-48950711	ENSG00000101665.6	0.931642	1.90745	2.56553e-06	0.000480179	SMAD7
chrX:107522450-107605244	ENSG00000147234.8	0.925238	1.899	0.000226447	0.0146804	FRMPD3
chr9:34521040-34523041	ENSG00000168913.6	0.922908	1.89593	0.000134288	0.0102307	ENHO
chr2:69013178-69249327	ENSG00000169604.17	0.919768	1.89181	9.62347e-06	0.00135419	ANTXR1
chr11:75434640-75525903	ENSG00000158555.12	0.917362	1.88866	6.20793e-05	0.0058467	GDPD5
chr3:42653684-42665854	ENSG00000114853.11	0.913343	1.8834	0.000523817	0.0268218	ZBTB47
chr11:74330318-74398473	ENSG00000165434.7	0.913179	1.88319	0.000249547	0.0157701	PGM2L1
chr2:120346143-120351808	ENSG00000163083.5	0.907826	1.87622	3.11576e-06	0.00056261	INHBB
chr22:29205851-29259597	ENSG00000186998.13	0.905346	1.87299	6.5125e-06	0.00100511	EMID1
chr16:75443054-75464689	ENSG00000166822.10	0.897341	1.86263	1.38932e-06	0.000295234	TMEM170A
chr1:151982915-151994390	ENSG00000197747.6	0.892667	1.8566	1.52885e-05	0.00199553	S100A10
chr7:151877042-151878814	ENSG00000239911.2	0.892588	1.8565	1.18426e-05	0.00160965	PRKAG2-AS1
chr18:31724198-31726956	ENSG00000265158.1	0.890678	1.85405	0.00040347	0.0226569	LRRC37A7P
chr11:102047443-102084560	ENSG00000137691.10	0.889212	1.85216	4.73563e-05	0.00484127	C11orf70
chr4:24998847-25030879	ENSG00000153012.9	0.882781	1.84393	8.59048e-06	0.00123796	LGI2
chr3:112396647-112409134	ENSG00000243081.2	0.882601	1.8437	0.000523969	0.0268218	RP11-231E6.1
chr10:75401519-75407941	ENSG00000237149.5	0.87939	1.8396	7.71041e-05	0.0068818	ZNF503-AS2
chr5:90558800-91164221	ENSG00000164199.13	0.878588	1.83858	4.78396e-05	0.00486987	GPR98
chr7:32957404-33006930	ENSG00000122642.8	0.873991	1.83273	0.000927521	0.0399302	FKBP9
chr18:65750921-65890341	ENSG00000081138.11	0.871017	1.82895	2.75482e-05	0.00313813	CDH7
chr12:54009106-54012362	ENSG00000037965.5	0.87065	1.82849	0.000632584	0.0302653	HOXC8
chr2:159937851-160062610	ENSG00000153246.9	0.868168	1.82534	0.000800211	0.0359149	PLA2R1
chr16:57092537-57148367	ENSG00000140848.14	0.867614	1.82464	1.10124e-05	0.00150537	CPNE2
chr11:117900643-117929381	ENSG00000137747.12	0.865721	1.82225	1.27398e-05	0.00170258	TMPRSS13
chr20:35172073-35177362	ENSG00000101000.4	0.864606	1.82084	2.25238e-05	0.00268067	PROCR
chr3:138347648-138405534	ENSG00000158186.10	0.863589	1.81956	2.17092e-05	0.00260968	MRAS
chr3:196216504-196233430	ENSG00000163959.7	0.857662	1.8121	7.62807e-05	0.00683441	SLC51A
chr22:45284982-45295874	ENSG00000100373.7	0.856406	1.81052	1.87589e-05	0.00230129	UPK3A
chr9:131258076-131276547	ENSG00000126882.10	0.855136	1.80893	0.000733148	0.0337276	FAM78A
chr18:45983536-46072260	ENSG00000152229.16	0.85223	1.80529	0.000352644	0.0204756	PSTPIP2
chr1:40620679-40665657	ENSG00000117016.7	0.851201	1.804	5.30918e-05	0.00516285	RIMS3
chr17:1633858-1645747	ENSG00000074660.13	0.848413	1.80052	0.000797481	0.0358597	SCARF1
chr12:49791146-49828425	ENSG00000167566.14	0.846977	1.79873	3.58403e-05	0.00384472	NCKAP5L
chr1:153543621-153550136	ENSG00000196154.9	0.844913	1.79616	0.000288394	0.0174657	S100A4
chr3:40387156-40428619	ENSG00000168032.6	0.843415	1.79429	1.21218e-05	0.0016383	ENTPD3
chr2:172427555-172506230	ENSG00000091409.12	0.838977	1.78878	1.72109e-05	0.0021636	ITGA6
chr18:49822813-50195093	ENSG00000167306.16	0.836247	1.7854	0.000207969	0.0138196	MYO5B
chr8:124488510-124491643	ENSG00000253106.1	0.831733	1.77982	0.000136587	0.0103073	RP11-158K1.3
chr12:57604622-57609800	ENSG00000178498.13	0.831571	1.77962	0.00107856	0.0441046	DTX3
chr12:7080209-7092607	ENSG00000159403.13	0.830048	1.77774	0.000231956	0.0148763	C1R
chr11:32829943-32858123	ENSG00000135378.3	0.828136	1.77539	1.4407e-05	0.00191469	PRRG4
chr9:93951622-93955372	ENSG00000131668.11	0.827258	1.77431	0.00100795	0.0420805	BARX1
chr6:24774931-24786095	ENSG00000112312.7	0.82661	1.77351	0.000255114	0.0159343	GMNN
chr7:102579646-102616757	ENSG00000105808.15	0.822614	1.76861	0.000735985	0.0337284	RASA4
chr7:107044649-107161811	ENSG00000005249.10	0.82261	1.7686	0.000170612	0.0120394	PRKAR2B
chr4:39546330-39639090	ENSG00000163683.9	0.816213	1.76078	1.00049e-05	0.00139963	SMIM14
chr3:13549131-13638422	ENSG00000163520.11	0.816168	1.76072	1.66448e-05	0.00211796	FBLN2
chr2:8678845-8684453	ENSG00000115738.7	0.815267	1.75962	0.000691246	0.0321087	ID2
chr6:52497402-52576915	ENSG00000065308.4	0.813749	1.75777	2.18741e-05	0.00261636	TRAM2
chr9:4490444-4587469	ENSG00000106688.9	0.802379	1.74397	0.000299599	0.0179624	SLC1A1
chr12:13000420-13004830	ENSG00000183935.5	0.800624	1.74185	7.12572e-05	0.00653109	HTR7P1
chr1:37454879-37474411	ENSG00000233621.1	0.798883	1.73975	8.27824e-05	0.00722745	LINC01137
chr15:40087890-40108874	ENSG00000104081.11	0.797632	1.73825	4.32327e-05	0.00451621	BMF
chr6:136557047-136792518	ENSG00000197442.9	0.79718	1.7377	0.000263192	0.016195	MAP3K5
chr3:124094711-124721188	ENSG00000160145.13	0.793666	1.73347	0.00049911	0.0259559	KALRN
chr5:151181052-151224145	ENSG00000198624.10	0.789193	1.72811	7.2114e-05	0.00658439	CCDC69
chr9:126914774-127223164	ENSG00000136828.16	0.788481	1.72725	0.000229181	0.0147378	RALGPS1
chr3:57094250-57170306	ENSG00000144730.14	0.787075	1.72557	0.00025902	0.0160942	IL17RD
chr1:116514535-116571039	ENSG00000116815.13	0.784247	1.72219	0.000439975	0.0238263	CD58
chr10:89579497-89645572	ENSG00000152782.14	0.784106	1.72203	0.00042993	0.023589	PANK1
chrX:19533975-19887601	ENSG00000147010.15	0.783791	1.72165	2.72736e-05	0.00313179	SH3KBP1
chr15:63277554-63309126	ENSG00000138613.11	0.782713	1.72036	0.000469057	0.0249351	APH1B
chr8:17576433-17643133	ENSG00000104213.10	0.779491	1.71652	0.000928065	0.0399302	PDGFRL
chr11:27365961-27472775	ENSG00000205213.11	0.778514	1.71536	1.48192e-05	0.00195859	LGR4
chr2:24077433-24085215	ENSG00000115129.11	0.778288	1.71509	0.000440232	0.0238263	TP53I3
chr12:53210567-53232256	ENSG00000172819.14	0.777338	1.71397	6.18292e-05	0.00584616	RARG
chr1:183935837-184037729	ENSG00000198756.8	0.776304	1.71274	0.0011972	0.0479865	COLGALT2
chr22:39014083-39020352	ENSG00000244509.3	0.775057	1.71126	2.55524e-05	0.00298178	APOBEC3C
chr10:68282660-68332927	ENSG00000108187.13	0.774797	1.71095	8.35434e-05	0.0072445	PBLD
chr7:116953238-117230096	ENSG00000004866.16	0.774293	1.71035	1.71525e-05	0.0021636	ST7
chr6:31727038-31730617	ENSG00000213722.6	0.773264	1.70913	4.993e-05	0.00499745	DDAH2
chr1:95117338-95197607	ENSG00000152078.7	0.770586	1.70596	2.26728e-05	0.00268504	TMEM56
chr2:53971103-54304859	ENSG00000170634.10	0.769616	1.70482	0.000109705	0.00877712	ACYP2
chr11:119308986-119318377	ENSG00000076706.12	0.766284	1.70088	0.00101268	0.0422046	MCAM
chr2:182140036-182522577	ENSG00000115252.16	0.757145	1.69014	0.000105793	0.00857893	PDE1A
chr3:15255650-15341368	ENSG00000131370.13	0.754889	1.6875	8.6702e-05	0.00746074	SH3BP5
chr10:75397830-75401906	ENSG00000165655.15	0.749957	1.68174	0.00063748	0.0303781	ZNF503
chr7:102433530-102456821	ENSG00000160991.13	0.749042	1.68068	4.41685e-05	0.0045939	ORAI2
chr1:178725147-178921841	ENSG00000116191.15	0.748147	1.67963	0.00029718	0.0178622	RALGPS2
chr11:8019244-8101780	ENSG00000166402.6	0.747682	1.67909	0.00024308	0.0154653	TUB
chr1:108560089-108644900	ENSG00000162636.13	0.745148	1.67615	3.84388e-05	0.0040508	FAM102B
chr6:39792366-39904868	ENSG00000146122.14	0.741377	1.67177	0.000363758	0.0209682	DAAM2
chr2:25042130-25159137	ENSG00000084710.11	0.736143	1.66572	0.000239285	0.0152645	EFR3B
chr21:28928144-28992956	ENSG00000198862.11	0.735571	1.66506	2.68603e-05	0.00310969	LTN1
chr20:63639708-63653427	ENSG00000197457.7	0.734375	1.66368	0.001188	0.0477635	STMN3
chr16:19856691-19884917	ENSG00000167191.9	0.730823	1.65959	7.31309e-05	0.00662666	GPRC5B
chr17:76672551-76710955	ENSG00000182534.11	0.728932	1.65741	0.000935722	0.039949	MXRA7
chr20:17956979-18059188	ENSG00000125850.8	0.728137	1.6565	0.000314685	0.0186797	OVOL2
chr10:97319267-97321915	ENSG00000165879.8	0.727568	1.65585	0.000552991	0.0277913	FRAT1
chr1:145992435-145996600	ENSG00000265972.3	0.726813	1.65498	0.000597636	0.0292365	TXNIP
chr6:96794126-96837463	ENSG00000112218.8	0.723026	1.65064	0.000179645	0.0123929	GPR63
chr6:133988697-134052636	ENSG00000146411.5	0.717101	1.64387	0.000524731	0.0268218	SLC2A12
chr2:230864900-230879247	ENSG00000135916.13	0.713086	1.63931	9.03842e-05	0.00766727	ITM2C
chr1:151364302-151372733	ENSG00000143416.18	0.712312	1.63843	6.38813e-05	0.0059694	SELENBP1
chr3:69739435-69968336	ENSG00000187098.12	0.709146	1.63484	0.000316437	0.0187371	MITF
chr17:81029133-81034573	ENSG00000226137.4	0.708487	1.63409	0.000121861	0.00950435	BAIAP2-AS1
chr11:12675503-12939065	ENSG00000187079.12	0.707414	1.63287	9.13008e-05	0.00771766	TEAD1
chr9:35104121-35116341	ENSG00000005238.17	0.705872	1.63113	0.000187546	0.0127755	FAM214B
chrX:47836970-48002561	ENSG00000197779.11	0.704808	1.62993	0.000198141	0.0133817	ZNF81
chr18:34976928-35143466	ENSG00000166974.10	0.70326	1.62818	0.000954749	0.0403525	MAPRE2
chr1:164559635-164851831	ENSG00000185630.16	0.702949	1.62783	0.000939306	0.039949	PBX1
chr16:85027751-85094220	ENSG00000135709.10	0.698804	1.62316	0.00014776	0.0107112	KIAA0513
chr7:143244093-143265092	ENSG00000197448.11	0.698469	1.62278	0.000127037	0.00974035	GSTK1
chr22:25564849-25729294	ENSG00000100077.12	0.69525	1.61916	0.000141479	0.0104782	ADRBK2
chr7:151238973-151277452	ENSG00000082014.14	0.694226	1.61802	0.000206422	0.013755	SMARCD3
chrX:12975108-12977227	ENSG00000205542.8	0.693773	1.61751	0.000187985	0.0127755	TMSB4X
chr21:5707004-5709456	ENSG00000279064.1	0.693282	1.61696	0.00115838	0.0467297	CH507-39O4.2
chr6:30489406-30494204	ENSG00000204592.7	0.689309	1.61251	0.00107433	0.0440738	HLA-E
chr6:137197484-137219449	ENSG00000027697.10	0.685675	1.60845	0.000173619	0.0121571	IFNGR1
chr12:56266858-56270964	ENSG00000135469.11	0.684714	1.60738	0.000437543	0.0238263	COQ10A
chrX:152133313-152138578	ENSG00000124260.9	0.684197	1.60681	0.000770188	0.0349193	MAGEA10
chr1:168079543-168137667	ENSG00000143147.12	0.680926	1.60317	0.000137971	0.0103791	GPR161
chr12:53990624-54028922	ENSG00000197757.7	0.679328	1.60139	0.00046481	0.0247643	HOXC6
chr17:50543058-50555850	ENSG00000006282.17	0.679033	1.60107	0.000138782	0.0103866	SPATA20
chr7:55436056-55572413	ENSG00000154978.10	0.676345	1.59809	0.00122568	0.0487053	VOPP1
chr7:27525442-27662995	ENSG00000106049.6	0.676124	1.59784	0.000115316	0.00910423	HIBADH
chrX:103822322-103832228	ENSG00000123570.3	0.670796	1.59195	0.00065823	0.0311189	RAB9B
chr18:597023-650334	ENSG00000079101.14	0.667438	1.58825	0.000905115	0.0391546	CLUL1
chr10:45615501-45672732	ENSG00000172671.17	0.666563	1.58729	0.000471248	0.024996	ZFAND4
chrX:135421943-135428074	ENSG00000178947.8	0.66278	1.58313	0.00054382	0.0274457	LINC00086
chr1:83865028-83999150	ENSG00000137941.14	0.661693	1.58194	0.000254368	0.0159343	TTLL7
chr9:121567102-121785528	ENSG00000136848.14	0.659944	1.58002	0.000902848	0.0391546	DAB2IP
chr1:37492575-37514763	ENSG00000163875.13	0.659119	1.57912	0.000143155	0.0105696	MEAF6
chr11:93741591-93764749	ENSG00000182919.12	0.655178	1.57481	0.000145971	0.0106137	C11orf54
chr6:33299694-33314387	ENSG00000231925.9	0.654651	1.57424	0.000337314	0.0197292	TAPBP
chr10:50305586-50623977	ENSG00000198964.11	0.652624	1.57202	0.000702039	0.0324839	SGMS1
chr6:52977953-52995378	ENSG00000170899.8	0.651862	1.57119	0.000381461	0.0217269	GSTA4
chr9:136673143-136687423	ENSG00000169692.10	0.649572	1.5687	0.00044535	0.0239948	AGPAT2
chr4:40810027-41214618	ENSG00000163697.14	0.643765	1.5624	0.000517252	0.0267251	APBB2
chr1:37474552-37484379	ENSG00000163874.8	0.643222	1.56181	0.000828397	0.0369681	ZC3H12A
chr6:53065459-53099603	ENSG00000112146.14	0.640924	1.55933	0.000407123	0.0228084	FBXO9
chr8:116644833-116766255	ENSG00000147677.8	0.640157	1.5585	0.000301374	0.0180236	EIF3H
chrX:103215092-103217246	ENSG00000102409.9	0.638633	1.55685	0.000584305	0.0288796	BEX4
chr9:4985245-5128183	ENSG00000096968.10	0.637799	1.55595	0.000665079	0.0313189	JAK2
chr7:108569568-108574850	ENSG00000128590.4	0.636723	1.55479	0.00053763	0.0272366	DNAJB9
chr2:70447280-70554015	ENSG00000163235.13	0.632661	1.55042	0.00103685	0.0427649	TGFA
chr8:76980258-77000226	ENSG00000164751.12	0.632531	1.55028	0.000555503	0.027859	PEX2
chr14:103123461-103137439	ENSG00000185215.6	0.631226	1.54888	0.000708299	0.0327103	TNFAIP2
chr10:49818279-49970203	ENSG00000227345.6	0.629101	1.5466	0.000418374	0.0232212	PARG
chr14:77024543-77028699	ENSG00000119669.4	0.628459	1.54591	0.000595349	0.0292365	IRF2BPL
chr14:64945816-64972414	ENSG00000139998.12	0.625054	1.54227	0.000953828	0.0403525	RAB15
chrX:73212299-73214848	ENSG00000186462.8	0.623804	1.54093	0.000605513	0.0294412	NAP1L2
chr11:66857118-66860475	ENSG00000173621.8	0.618223	1.53498	0.000933026	0.039949	LRFN4
chr20:1368979-1393172	ENSG00000088832.12	0.604728	1.52069	0.000826307	0.0369475	FKBP1A
chr20:23626706-23637945	ENSG00000101439.6	0.598114	1.51374	0.00064861	0.0307858	CST3
chr3:3148992-3179691	ENSG00000113851.11	0.591038	1.50633	0.00101688	0.0422323	CRBN
chr6:89642499-89819723	ENSG00000112159.9	-0.593431	0.662765	0.00112439	0.0456666	MDN1
chr1:183472478-183554193	ENSG00000116698.18	-0.594198	0.662413	0.00107596	0.0440738	SMG7
chr2:66383306-66392450	ENSG00000232164.1	-0.594537	0.662257	0.000825585	0.0369475	AC092669.3
chr3:120596309-120602500	ENSG00000065518.7	-0.600261	0.659634	0.000495719	0.0258921	NDUFB4
chr18:657604-673578	ENSG00000176890.13	-0.604535	0.657683	0.00102306	0.0424154	TYMS
chr7:98878490-99013243	ENSG00000196367.10	-0.60539	0.657294	0.000741061	0.0338581	TRRAP
chr16:80976003-81020270	ENSG00000103121.6	-0.608681	0.655796	0.000958097	0.0404226	CMC2
chr8:143018553-143023832	ENSG00000160932.8	-0.610485	0.654977	0.000965761	0.0405119	LY6E
chr1:214603195-214664588	ENSG00000117724.10	-0.611256	0.654626	0.000847821	0.0375497	CENPF
chr12:53452102-53481161	ENSG00000197111.13	-0.620189	0.650586	0.000566411	0.0282285	PCBP2
chr8:11795573-11839304	ENSG00000079459.10	-0.639321	0.642015	0.000655746	0.0310629	FDFT1
chr15:38454127-38487710	ENSG00000171262.9	-0.641425	0.64108	0.000582529	0.0288796	FAM98B
chr11:114059593-114250676	ENSG00000109906.11	-0.642484	0.640609	0.000730969	0.0336922	ZBTB16
chr13:39009866-39038076	ENSG00000120685.17	-0.649683	0.63742	0.000492099	0.0258158	PROSER1
chr8:26291491-26372680	ENSG00000221914.6	-0.661498	0.632222	9.65751e-05	0.00804972	PPP2R2A
chr17:41688893-41692668	ENSG00000173812.8	-0.663484	0.631352	0.000178146	0.0123525	EIF1
chr1:53245539-53328014	ENSG00000157193.12	-0.671499	0.627854	0.000219231	0.0143527	LRP8
chr12:101697965-101729646	ENSG00000111666.8	-0.674264	0.626652	0.0002046	0.0137048	CHPT1
chr11:66362523-66372214	ENSG00000174669.9	-0.681078	0.623699	0.000394872	0.0224374	SLC29A2
chr1:231363751-231425044	ENSG00000135766.8	-0.683928	0.622468	0.000107846	0.00865733	EGLN1
chr7:75416790-75486271	ENSG00000272391.3	-0.684407	0.622262	0.000413438	0.0230006	POM121C
chr2:43230836-43596046	ENSG00000115970.16	-0.687779	0.620809	0.000234681	0.0150108	THADA
chr16:67431117-67437553	ENSG00000176387.6	-0.693749	0.618245	9.86022e-05	0.00810571	HSD11B2
chr1:28578541-28582983	ENSG00000197989.11	-0.697329	0.616713	0.000599574	0.0292715	SNHG12
chr6:36676460-36687337	ENSG00000124762.11	-0.700957	0.615164	0.000246502	0.0156414	CDKN1A
chr10:3067520-3136802	ENSG00000067057.14	-0.70149	0.614937	0.000905129	0.0391546	PFKP
chr10:133308475-133313158	ENSG00000198546.12	-0.701529	0.61492	0.00016981	0.0120394	ZNF511
chr1:116111755-116135240	ENSG00000173212.4	-0.701933	0.614748	0.00033991	0.0198325	MAB21L3
chr2:11677595-11824887	ENSG00000134324.9	-0.702263	0.614608	0.000669742	0.0314765	LPIN1
chr20:19886521-20002457	ENSG00000132669.10	-0.706706	0.612717	6.494e-05	0.0060213	RIN2
chr1:171485551-171593511	ENSG00000117523.13	-0.708203	0.612082	6.46296e-05	0.00601584	PRRC2C
chr16:19410723-19499113	ENSG00000103534.14	-0.708438	0.611982	0.000561207	0.0280862	TMC5
chr6:28324740-28356271	ENSG00000235109.5	-0.711026	0.610886	0.000596052	0.0292365	ZSCAN31
chr15:40594020-40664342	ENSG00000137812.17	-0.713031	0.610037	0.000120458	0.00944785	CASC5
chr4:173168753-173323967	ENSG00000109586.9	-0.715849	0.608847	0.000871984	0.0381345	GALNT7
chr9:14081843-14398983	ENSG00000147862.12	-0.715907	0.608822	5.12972e-05	0.00507079	NFIB
chr9:76611377-76906087	ENSG00000106772.15	-0.721198	0.606594	6.17377e-05	0.00584616	PRUNE2
chr2:99154955-99163157	ENSG00000144182.14	-0.723806	0.605498	0.000228364	0.0147287	LIPT1
chr15:84199312-84230136	ENSG00000225151.8	-0.727885	0.603789	5.65359e-05	0.00540981	GOLGA2P7
chr20:62817062-62841159	ENSG00000092758.13	-0.729466	0.603127	0.000448347	0.0241019	COL9A3
chrX:129645809-129654937	ENSG00000171388.10	-0.730431	0.602724	0.000201274	0.013525	APLN
chr1:53242364-53244540	ENSG00000270172.1	-0.740939	0.59835	0.000219592	0.0143527	RP5-1024G6.8
chr8:55879835-56011381	ENSG00000254087.5	-0.74847	0.595234	0.000464171	0.0247643	LYN
chr12:92146181-92189660	ENSG00000245904.3	-0.752521	0.593565	0.000735801	0.0337284	RP11-796E2.4
chr9:136494444-136545862	ENSG00000148400.9	-0.75335	0.593224	2.28395e-05	0.00269146	NOTCH1
chr4:94451857-94668227	ENSG00000163110.12	-0.755842	0.592201	0.000211871	0.0140398	PDLIM5
chr9:38543253-38620363	ENSG00000180071.16	-0.757585	0.591486	0.000770729	0.0349193	ANKRD18A
chr18:57435685-57491297	ENSG00000119547.5	-0.764635	0.588602	0.000524664	0.0268218	ONECUT2
chr17:81900965-81911464	ENSG00000185813.8	-0.768608	0.586983	0.000140277	0.0104539	PCYT2
chr11:5708208-5737089	ENSG00000132274.13	-0.769192	0.586746	0.000501506	0.0260239	TRIM22
chr4:165327623-165343160	ENSG00000052802.10	-0.769432	0.586648	2.86589e-05	0.00323386	MSMO1
chr19:57850320-57888958	ENSG00000204514.7	-0.783544	0.580938	1.82357e-05	0.00224863	ZNF814
chr11:9664077-9752991	ENSG00000133789.12	-0.789731	0.578452	0.000442565	0.0238985	SWAP70
chr10:102461395-102477045	ENSG00000138111.12	-0.792237	0.577448	0.000145142	0.0105856	TMEM180
chr1:155247217-155255387	ENSG00000160767.18	-0.794051	0.576722	4.72097e-05	0.00484127	FAM189B
chr1:1292376-1308018	ENSG00000131584.16	-0.794435	0.576569	0.000303327	0.0180952	ACAP3
chr15:63321378-63382161	ENSG00000074410.11	-0.797092	0.575508	1.0892e-05	0.00149746	CA12
chr11:18394388-18408425	ENSG00000134333.11	-0.799563	0.574523	5.48858e-06	0.000878979	LDHA
chr6:53267398-53349179	ENSG00000012660.11	-0.805782	0.572052	8.78012e-05	0.00752825	ELOVL5
chr14:22595808-22598946	ENSG00000275552.1	-0.806349	0.571827	0.00103209	0.0426419	CH17-302M23.1
chr6:30699807-30717889	ENSG00000137337.12	-0.808013	0.571168	1.73817e-05	0.00216566	MDC1
chr9:14921337-14922334	ENSG00000214110.3	-0.809119	0.57073	1.80843e-05	0.00224152	LDHAP4
chr9:137062124-137070588	ENSG00000186193.8	-0.814449	0.568626	1.04305e-05	0.00144231	SAPCD2
chr12:131949920-132080466	ENSG00000183495.11	-0.814636	0.568552	0.000849193	0.0375497	EP400
chr3:48517684-48556890	ENSG00000114268.9	-0.826111	0.564048	0.00120516	0.0481301	PFKFB4
chr17:68259182-68422731	ENSG00000141337.10	-0.826486	0.563901	1.54745e-05	0.00200098	ARSG
chr15:89575482-89628023	ENSG00000140534.11	-0.831908	0.561786	1.57013e-05	0.00201939	TICRR
chr14:52639916-52695705	ENSG00000197930.10	-0.833378	0.561214	9.82863e-05	0.00810571	ERO1L
chr6:150865549-151101887	ENSG00000120254.13	-0.851264	0.554299	8.03335e-06	0.00119363	MTHFD1L
chr4:185396811-185400628	ENSG00000186352.6	-0.860127	0.550904	0.000358324	0.0207049	ANKRD37
chr3:149369022-149377865	ENSG00000169908.8	-0.864887	0.549089	0.000497614	0.0259345	TM4SF1
chr19:15252992-15332545	ENSG00000141867.15	-0.865666	0.548793	0.000944251	0.0400503	BRD4
chr11:58967596-58968291	ENSG00000254877.1	-0.86859	0.547682	0.000621661	0.0298764	RP11-142C4.4
chr9:124517275-124771277	ENSG00000148200.14	-0.871807	0.546462	0.000173803	0.0121571	NR6A1
chr12:52092485-52104297	ENSG00000257989.1	-0.872025	0.546379	0.000358214	0.0207049	RP1-288H2.2
chr12:48995149-48999309	ENSG00000181418.7	-0.872958	0.546026	0.000305094	0.0181554	DDN
chr19:4183354-4224814	ENSG00000089847.10	-0.876389	0.544729	0.00074904	0.0340657	ANKRD24
chr15:59132434-59372900	ENSG00000157483.6	-0.884398	0.541714	1.08596e-06	0.000242788	MYO1E
chr6:63521761-63576582	ENSG00000112245.7	-0.885523	0.541291	7.09678e-07	0.000182548	PTP4A1
chr7:155297776-155310235	ENSG00000186480.10	-0.889221	0.539905	4.91634e-05	0.00496239	INSIG1
chr2:8852690-9003813	ENSG00000143797.9	-0.889918	0.539645	0.000583099	0.0288796	MBOAT2
chr12:93377883-93408146	ENSG00000173598.11	-0.893623	0.538261	4.82025e-07	0.0001342	NUDT4
chr11:34150988-34358008	ENSG00000166016.5	-0.893627	0.538259	0.000228423	0.0147287	ABTB2
chr11:2928273-2929455	ENSG00000181649.5	-0.899221	0.536176	0.000664177	0.0313189	PHLDA2
chr21:33542618-33577481	ENSG00000159140.15	-0.905633	0.533799	3.31209e-07	0.000100293	SON
chr19:11090599-11133816	ENSG00000130164.9	-0.910164	0.532124	1.98261e-05	0.00240752	LDLR
chr10:128096659-128126385	ENSG00000148773.10	-0.913849	0.530767	9.25055e-06	0.00131721	MKI67
chr19:50830530-50851089	ENSG00000267968.1	-0.926852	0.526005	0.000432687	0.0236859	AC011523.2
chr14:51765276-51825422	ENSG00000258535.1	-0.938276	0.521856	0.00083281	0.0369681	RP11-280K24.4
chr10:131966455-131981931	ENSG00000176171.9	-0.938854	0.521647	2.91338e-06	0.000536106	BNIP3
chr14:99481424-99535044	ENSG00000090061.15	-0.964613	0.512416	0.000622858	0.0298764	CCNK
chr18:158608-214629	ENSG00000101557.12	-0.973348	0.509323	1.03909e-07	4.07493e-05	USP14
chr2:10439968-10448504	ENSG00000115758.10	-0.983441	0.505772	5.44192e-08	2.55258e-05	ODC1
chr1:169514166-169586588	ENSG00000198734.8	-0.986049	0.504858	0.000612324	0.0296493	F5
chr12:76351800-76559809	ENSG00000091039.14	-0.99667	0.501155	1.58914e-08	8.63986e-06	OSBPL8
chr14:33985381-34462774	ENSG00000129521.11	-1.00444	0.498463	1.5349e-05	0.00199553	EGLN3
chr18:74073366-74147865	ENSG00000141665.9	-1.00935	0.496769	8.3667e-06	0.00122042	FBXO15
chr3:58162547-58170636	ENSG00000244161.1	-1.01825	0.493716	0.000150861	0.0108702	FLNB-AS1
chr19:51331818-51342124	ENSG00000186806.5	-1.03249	0.488865	0.000398963	0.0224565	VSIG10L
chr17:7484366-7514616	ENSG00000181222.12	-1.03353	0.488513	0.000219364	0.0143527	POLR2A
chrX:69616067-70039469	ENSG00000158813.15	-1.03972	0.48642	1.9713e-07	6.54964e-05	EDA
chr15:84816680-84873482	ENSG00000136383.6	-1.04625	0.484224	4.09542e-08	2.04105e-05	ALPK3
chr8:8317737-8386498	ENSG00000275342.2	-1.05726	0.480544	1.29078e-06	0.000280851	SGK223
chr9:97983361-98015943	ENSG00000136938.8	-1.08389	0.471755	5.93615e-09	4.05727e-06	ANP32B
chr7:143761790-143836705	ENSG00000253882.4	-1.09795	0.467181	0.000116124	0.0091379	RP11-61L23.2
chr17:68267026-68291116	ENSG00000108932.9	-1.11204	0.462638	0.00096564	0.0405119	SLC16A6
chr4:184798296-184799046	ENSG00000249138.1	-1.11386	0.462056	0.000790938	0.0356324	SLED1
chr17:3513190-3557805	ENSG00000167723.12	-1.12854	0.45738	5.35284e-06	0.000875441	TRPV3
chr12:57216795-57226449	ENSG00000182379.9	-1.14155	0.453272	0.00013894	0.0103866	NXPH4
chr19:57578456-57588625	ENSG00000171649.9	-1.1589	0.447853	1.01751e-08	6.08519e-06	ZIK1
chr6:37170203-37175426	ENSG00000137193.11	-1.16028	0.447425	0.000747676	0.0340657	PIM1
chrX:20149911-20266840	ENSG00000177189.10	-1.17413	0.443151	2.52981e-06	0.000480179	RPS6KA3
chr18:49562031-49599182	ENSG00000101670.9	-1.17521	0.44282	1.1946e-10	1.24249e-07	LIPG
chrX:16123556-16153021	ENSG00000126010.5	-1.17792	0.441988	7.77823e-07	0.000191826	GRPR
chr17:82078338-82098332	ENSG00000169710.6	-1.18413	0.440091	0.000790012	0.0356324	FASN
chr15:25086527-25086618	ENSG00000207460.1	-1.20421	0.434006	0.000538538	0.0272366	SNORD116-19
chr5:123400922-123402344	ENSG00000250539.1	-1.22371	0.428179	0.000940191	0.039949	KRT8P33
chr3:96814586-97749241	ENSG00000080224.15	-1.24708	0.421301	0.000175954	0.0122716	EPHA6
chr2:214931542-215138428	ENSG00000144452.12	-1.27833	0.412272	1.65615e-07	5.9132e-05	ABCA12
chr5:33986178-34008108	ENSG00000242110.5	-1.28111	0.411478	7.21713e-12	9.59156e-09	AMACR
chr8:42175233-42207724	ENSG00000104368.15	-1.30615	0.404398	4.60708e-05	0.00477102	PLAT
chr2:240449418-240456714	ENSG00000218416.4	-1.31104	0.403029	0.0002677	0.0163783	PP14571
chr11:46256355-46274547	ENSG00000255007.1	-1.3124	0.402652	0.00114186	0.0461411	CTD-2589M5.4
chr12:56923154-56934405	ENSG00000170426.1	-1.33723	0.395779	3.49889e-06	0.000610953	SDR9C7
chr1:219685427-219958647	ENSG00000196660.8	-1.36217	0.388996	5.73911e-06	0.000903231	SLC30A10
chr10:6197612-6202693	ENSG00000213994.3	-1.36644	0.387848	0.0012545	0.0496855	RP11-414H17.5
chr8:142611044-142614472	ENSG00000198576.3	-1.37071	0.386702	9.82328e-05	0.00810571	ARC
chr3:4979116-4985323	ENSG00000134107.4	-1.37139	0.38652	5.72349e-06	0.000903231	BHLHE40
chr20:26187635-26251526	ENSG00000227195.6	-1.37318	0.38604	0.000278019	0.0169231	MIR663AHG
chr5:100052859-100053539	ENSG00000270225.1	-1.37603	0.385278	7.89415e-05	0.00694965	RP11-475J5.4
chr19:35124666-35142451	ENSG00000153902.11	-1.39053	0.381425	0.000249848	0.0157701	LGI4
chr5:21323873-21341375	ENSG00000249359.2	-1.39065	0.381392	0.000123397	0.00958409	RP11-374A4.1
chr7:101162509-101165593	ENSG00000128564.6	-1.41657	0.374602	0.000623206	0.0298764	VGF
chr19:37817411-37826638	ENSG00000267640.3	-1.43872	0.368895	0.000937928	0.039949	CTD-2554C21.2
chr2:209424058-209730518	ENSG00000078018.17	-1.45128	0.365697	2.69085e-05	0.00310969	MAP2
chr15:85205440-85234785	ENSG00000229212.5	-1.47252	0.360351	3.17405e-06	0.00056261	RP11-561C5.4
chr16:2963944-2968380	ENSG00000131650.11	-1.50422	0.352521	7.9124e-06	0.001183	KREMEN2
chr17:4481966-4486353	ENSG00000262823.1	-1.51236	0.350537	3.58099e-05	0.00384472	RP13-580F15.2
chr14:75278774-75282230	ENSG00000170345.7	-1.51558	0.349756	5.07411e-07	0.000139521	FOS
chr19:15476235-15498956	ENSG00000161031.10	-1.53646	0.34473	4.42561e-07	0.000127553	PGLYRP2
chr6:93240020-93419526	ENSG00000135333.11	-1.55304	0.340792	0.00113179	0.0458891	EPHA7
chr3:187721377-187745727	ENSG00000113916.15	-1.58305	0.333774	7.65211e-07	0.000190681	BCL6
chr19:18374731-18386208	ENSG00000130513.6	-1.59939	0.330017	0.00110281	0.0448664	GDF15
chr1:151540516-151561855	ENSG00000232536.1	-1.60122	0.329598	8.2406e-07	0.000196685	RP11-74C1.4
chr14:28975836-28978924	ENSG00000257523.1	-1.61368	0.326765	9.46e-05	0.00791266	CTD-2384A14.2
chr15:59266720-59271162	ENSG00000259771.1	-1.64006	0.320843	0.000182145	0.0125209	RP11-429D19.1
chr19:51029094-51035230	ENSG00000186474.13	-1.6734	0.313514	8.81067e-08	3.57235e-05	KLK12
chr15:39586561-39587293	ENSG00000276107.1	-1.68119	0.311826	5.27092e-05	0.00515312	CTD-2033D15.2
chr7:155070324-155085749	ENSG00000157219.3	-1.71925	0.303706	1.39459e-06	0.000295234	HTR5A
chr5:33997044-33997724	ENSG00000250767.1	-1.75361	0.296559	0.000215374	0.0141933	RP11-1084J3.3
chr7:155067067-155071557	ENSG00000220575.5	-1.76814	0.293586	2.78215e-06	0.000515928	HTR5AOS
chr6:49605158-49636839	ENSG00000112077.13	-1.78316	0.290546	1.25264e-05	0.00168346	RHAG
chr15:42067683-42094554	ENSG00000159337.6	-1.78935	0.289302	2.43688e-14	6.47722e-11	PLA2G4D
chr8:85220616-85268627	ENSG00000185015.5	-1.8039	0.2864	1.61956e-07	5.87018e-05	CA13
chr6:49721931-49724007	ENSG00000279127.1	-1.83812	0.279686	0.000126752	0.00974035	RP3-442L6.4
chr11:4643420-4655488	ENSG00000180785.8	-1.86362	0.274786	3.29335e-08	1.75074e-05	OR51E1
chr3:149284782-149333653	ENSG00000244468.1	-1.89341	0.269171	2.00293e-05	0.0024199	RP11-206M11.7
chr12:101594971-101686018	ENSG00000196091.10	-1.9068	0.266684	0.000505647	0.026182	MYBPC1
chr7:122697712-122699156	ENSG00000188050.2	-1.92593	0.263171	5.83166e-07	0.000155005	RNF133
chr10:76877597-77638369	ENSG00000156113.18	-1.93199	0.262067	1.53344e-12	2.29268e-09	KCNMA1
chr1:163068775-163076802	ENSG00000117152.11	-1.97595	0.254202	0.000266247	0.0163312	RGS4
chr6:49727402-49744437	ENSG00000096006.9	-1.98336	0.2529	6.99191e-05	0.00643309	CRISP3
chr1:151557446-151557940	ENSG00000223861.1	-2.0194	0.246661	0.000457923	0.0245615	RP11-74C1.2
chr21:30214006-30216073	ENSG00000156284.5	-2.02609	0.24552	3.8493e-08	1.9718e-05	CLDN8
chr4:94298535-94342876	ENSG00000163106.8	-2.02993	0.244867	0.000424836	0.0233631	HPGDS
chr18:72743756-72745961	ENSG00000265579.1	-2.03583	0.243867	3.54656e-07	0.000104993	RP11-713C5.1
chr17:40475828-40501597	ENSG00000131746.10	-2.03875	0.243374	0.000639755	0.0304259	TNS4
chr19:15564074-15584709	ENSG00000269516.4	-2.04319	0.242626	0.000573526	0.0285237	CYP4F23P
chr5:136975298-137499348	ENSG00000152377.10	-2.05347	0.240905	1.6541e-06	0.000338199	SPOCK1
chr18:72742314-72867575	ENSG00000166342.16	-2.07008	0.238146	2.0629e-07	6.66875e-05	NETO1
chrX:21374418-21654694	ENSG00000149970.12	-2.09365	0.234287	4.1469e-16	1.65337e-12	CNKSR2
chr5:33944616-33984730	ENSG00000164175.12	-2.13351	0.227902	5.01706e-21	3.37561e-17	SLC45A2
chr13:106506046-106506713	ENSG00000274204.1	-2.17522	0.221407	0.000141293	0.0104782	RP11-272L14.2
chr8:85373436-85442130	ENSG00000164879.6	-2.19578	0.218275	7.69661e-11	9.20592e-08	CA3
chr2:74918148-74932794	ENSG00000204792.2	-2.30948	0.201734	0.000596789	0.0292365	LINC01291
chr10:132186900-132205776	ENSG00000151640.10	-2.3144	0.201047	0.000887673	0.03864	DPYSL4
chr18:30990008-31042741	ENSG00000134762.14	-2.34163	0.197288	1.8197e-06	0.000362848	DSC3
chr15:40351033-40356434	ENSG00000233041.6	-2.36035	0.194744	0.000325711	0.0191441	PHGR1
chr17:79132722-79136402	ENSG00000266711.1	-2.37337	0.192994	0.000888387	0.03864	RP11-398J5.1
chr19:57719751-57727624	ENSG00000083814.10	-2.37533	0.192733	0.000867596	0.0381345	ZNF671
chr15:28842235-28848582	ENSG00000261649.3	-2.37558	0.192699	1.63853e-05	0.00209609	GOLGA6L7P
chr11:57484534-57515786	ENSG00000149150.6	-2.41042	0.188102	1.29512e-06	0.000280851	SLC43A1
chr6:41736711-41747397	ENSG00000096088.14	-2.46971	0.180528	4.20308e-06	0.00070312	PGC
chr2:158795358-158862958	ENSG00000163331.8	-2.49792	0.177032	7.19811e-22	8.60966e-18	DAPL1
chr8:85222731-85245717	ENSG00000258256.1	-2.56325	0.169194	2.15033e-09	1.7738e-06	RP11-219B4.5
chr19:57175233-57177921	ENSG00000268379.1	-2.57332	0.168017	3.89753e-05	0.00408933	CTC-360J11.4
chr11:46277661-46321422	ENSG00000157613.8	-2.74887	0.148767	8.12381e-05	0.0071186	CREB3L1
chr11:17734812-17782672	ENSG00000129159.6	-2.8504	0.138657	0.000608186	0.0295112	KCNC1
chr20:23823769-23826731	ENSG00000170369.3	-2.85138	0.138564	2.79528e-05	0.00316913	CST2
chr7:88270892-88273750	ENSG00000264868.1	-2.92773	0.131421	0.00069122	0.0321087	CTB-167B5.2
chr6:49499958-49527047	ENSG00000203972.7	-2.96588	0.127992	1.03402e-20	4.94717e-17	GLYATL3
chr2:233917398-234019522	ENSG00000144481.14	-2.97895	0.126837	8.39732e-14	2.00881e-10	TRPM8
chr21:30348075-30425912	ENSG00000182816.7	-3.05284	0.120505	0.000143665	0.0105746	KRTAP13-2
chr7:29212302-29213214	ENSG00000237065.2	-3.15171	0.112523	0.000133429	0.0101978	NANOGP4
chr1:20294211-20323187	ENSG00000226664.1	-3.15193	0.112505	6.71749e-05	0.00620447	RP4-745E8.2
chr19:15508493-15552317	ENSG00000171954.10	-3.17864	0.110442	0.000673541	0.0315858	CYP4F22
chr2:209808804-209809580	ENSG00000237194.1	-3.3062	0.101096	3.05056e-05	0.0033785	SNAI1P1
chr2:233760248-233773299	ENSG00000241635.5	-3.5027	0.0882229	0.00027969	0.0169816	UGT1A8
chr11:17719568-17722131	ENSG00000129152.3	-3.54688	0.0855624	0.00108945	0.0444742	MYOD1
chr19:15615221-15629623	ENSG00000186526.10	-3.68618	0.077687	2.97485e-09	2.29562e-06	CYP4F8
chr21:31060600-31063168	ENSG00000228941.1	-4.02129	0.0615844	9.82283e-05	0.00810571	UBE3AP2
chr11:1995683-2001470	ENSG00000130600.13	-4.27771	0.0515564	8.37886e-09	5.27471e-06	H19
chr5:122063195-122078285	ENSG00000113083.10	-6.32158	0.012503	1.17318e-08	6.68209e-06	LOX
