# Supplementary material for: Linking prostate cancer cell AR heterogeneity to distinct castration and enzalutamide responses
Source: Nat Commun. 2018 Sep 6;9:3600. doi: 10.1038/s41467-018-06067-7 (PMC6127155; doi:10.1038/s41467-018-06067-7)
Supplement: Supplementary file 7 — Supplementary Data 5 [file 41467_2018_6067_MOESM7_ESM.xls]

## Sheet: LAPC9 CRPCvsAD (FC>2 FDR<0.05)
Supplementary Data 5. The 3,929 differentially expressed genes (DEGs) preferentially expressed in LAPC9 CRPC compared to LAPC9 AD tumors in RNA-Seq analysis (FC≥2 and FDR<0.05).
locus	gene	log2ratio	FC	pvalue	FDR	gene_name
chr6:29941260-29945884	ENSG00000206503.9	12.9689	8017.32	7.71846e-259	2.01085e-255	HLA-A
chr10:5035354-5102210	ENSG00000196139.9	10.3621	1316.16	6.15241e-15	9.17886e-14	AKR1C3
chr1:20186085-20196048	ENSG00000162543.5	10.1567	1141.51	4.37655e-40	3.0204e-38	UBXN10
chr6:31400702-31465809	ENSG00000206337.8	10.0711	1075.75	9.38775e-23	2.54434e-21	HCP5
chr11:103907189-104164379	ENSG00000170962.10	9.54142	745.168	1.21922e-27	4.58137e-26	PDGFD
chr12:24810022-24949459	ENSG00000060982.12	9.05322	531.242	1.71032e-27	6.36545e-26	BCAT1
chr5:92151-139863	ENSG00000249430.1	8.93869	490.697	7.71018e-09	6.26983e-08	CTD-2231H16.1
chr11:1983237-1989920	ENSG00000226416.1	8.88183	471.733	5.37943e-175	6.22878e-172	MRPL23-AS1
chr9:128149071-128153133	ENSG00000148346.9	8.87664	470.038	0.000544577	0.00201493	LCN2
chr2:227813842-227817564	ENSG00000115009.9	8.78005	439.6	0.00147013	0.0048806	CCL20
chr1:206928518-206946466	ENSG00000162896.5	8.7047	417.231	0.000855188	0.00301231	PIGR
chr1:20184242-20186486	ENSG00000225986.1	8.36084	328.749	7.04208e-14	9.48133e-13	UBXN10-AS1
chr18:27950966-28177446	ENSG00000170558.6	8.33344	322.563	8.75178e-21	2.01998e-19	CDH2
chr2:154698299-154858351	ENSG00000162989.4	8.27594	309.959	7.72678e-87	2.17624e-84	KCNJ3
chr9:135702185-135793150	ENSG00000107147.9	8.25946	306.439	6.2253e-15	9.27432e-14	KCNT1
chr2:233691607-233772668	ENSG00000167165.16	8.16057	286.138	2.16018e-79	5.23516e-77	UGT1A6
chr10:72059035-72089032	ENSG00000107742.10	8.01026	257.827	7.76176e-44	6.36892e-42	SPOCK2
chr2:233760248-233773299	ENSG00000241635.5	8.00011	256.019	6.01893e-21	1.40007e-19	UGT1A8
chr19:14333743-14343916	ENSG00000267147.2	7.91906	242.034	7.79004e-24	2.30953e-22	CTC-548K16.1
chr10:4963445-5107522	ENSG00000187134.10	7.90395	239.511	8.74085e-07	5.39144e-06	AKR1C1
chr6:31399784-31415313	ENSG00000204520.10	7.84448	229.839	5.08581e-12	5.8273e-11	MICA
chr2:87755955-87825952	ENSG00000185304.13	7.71659	210.342	1.14901e-21	2.84392e-20	RGPD2
chr2:240676418-240682906	ENSG00000185176.10	7.69493	207.208	4.77051e-38	3.05929e-36	AQP12B
chr10:4922564-5135226	ENSG00000151632.14	7.55344	187.85	3.15149e-06	1.79414e-05	AKR1C2
chrX:114584078-114910061	ENSG00000147246.7	7.52666	184.396	2.45364e-13	3.17041e-12	HTR2C
chr22:18912777-18936553	ENSG00000100033.14	7.5208	183.648	1.01081e-66	1.84801e-64	PRODH
chr17:48705203-48707346	ENSG00000244649.2	7.46399	176.557	3.56166e-23	1.00178e-21	CTD-2377D24.6
chr2:153477338-153478808	ENSG00000177519.3	7.42728	172.121	1.50042e-06	8.95526e-06	RPRM
chrX:154651972-154653579	ENSG00000126890.13	7.38689	167.369	9.6077e-05	0.000417958	CTAG2
chr6:27357825-27360221	ENSG00000204789.4	7.35864	164.124	3.37065e-26	1.17085e-24	ZNF204P
chr14:64939153-64942905	ENSG00000176153.11	7.35371	163.564	1.57232e-24	4.92047e-23	GPX2
chr17:50464498-50468966	ENSG00000136457.7	7.33914	161.92	1.49327e-19	3.13736e-18	CHAD
chr6:2832332-2842006	ENSG00000021355.10	7.27137	154.49	1.34212e-142	1.03602e-139	SERPINB1
chr5:140258-189970	ENSG00000153404.11	7.22658	149.768	1.04896e-08	8.35398e-08	PLEKHG4B
chr11:69425690-69429621	ENSG00000255980.1	7.1544	142.459	2.38961e-18	4.54419e-17	AP000439.1
chr2:225399710-225400588	ENSG00000232784.1	7.05229	132.724	0.000103069	0.00044537	AC067961.1
chr3:146515180-146544864	ENSG00000188313.10	7.04667	132.208	1.04724e-90	3.16328e-88	PLSCR1
chr2:154696462-154697817	ENSG00000235949.1	7.02772	130.484	1.50871e-13	1.97075e-12	AC061961.2
chr1:168576473-168582077	ENSG00000143184.4	7.02097	129.874	1.0287e-25	3.45807e-24	XCL1
chr14:19284653-19337672	ENSG00000244306.7	6.96169	124.646	2.03759e-24	6.3008e-23	LINC01296
chr2:225400648-225654018	ENSG00000144460.11	6.92021	121.113	7.96185e-06	4.24618e-05	NYAP2
chr6:29725054-29738528	ENSG00000204642.11	6.89856	119.309	1.77779e-15	2.7528e-14	HLA-F
chr17:64002596-64020634	ENSG00000108622.8	6.88937	118.551	6.13765e-22	1.56574e-20	ICAM2
chr4:106923743-107283689	ENSG00000155011.6	6.88523	118.212	2.27736e-11	2.46314e-10	DKK2
chr1:150698060-150720876	ENSG00000143452.13	6.81153	112.325	1.28436e-11	1.41783e-10	HORMAD1
chr21:38121451-38156511	ENSG00000198054.9	6.8011	111.515	3.16857e-79	7.59073e-77	DSCR8
chr11:90134529-90192894	ENSG00000077616.8	6.79349	110.929	1.11583e-23	3.26174e-22	NAALAD2
chrY:9311130-9322869	ENSG00000197038.6	6.7791	109.828	5.13214e-11	5.36429e-10	RBMY1A3P
chr2:44921077-44939199	ENSG00000259439.2	6.77731	109.692	4.00385e-42	3.00174e-40	RP11-89K21.1
chr4:72280969-72568799	ENSG00000156140.6	6.75716	108.17	2.73895e-13	3.52595e-12	ADAMTS3
chr9:98807699-98850081	ENSG00000119514.6	6.75208	107.79	1.14142e-80	2.83208e-78	GALNT12
chr14:46840092-47674954	ENSG00000139915.16	6.7433	107.136	5.72762e-95	1.98958e-92	MDGA2
chr17:48635923-48647023	ENSG00000272763.1	6.73364	106.421	1.68225e-65	2.9713e-63	RP11-357H14.17
chr2:224765090-225042442	ENSG00000135905.16	6.73226	106.319	1.68271e-10	1.64962e-09	DOCK10
chr5:160468268-160487426	ENSG00000253522.3	6.72025	105.438	0.00732684	0.0202501	MIR146A
chr10:116056933-116273284	ENSG00000151892.12	6.70553	104.368	1.21864e-10	1.21723e-09	GFRA1
chr12:80792520-80937925	ENSG00000111052.5	6.68433	102.845	1.70285e-292	1.18302e-288	LIN7A
chr15:53513741-53762878	ENSG00000166415.12	6.66635	101.571	2.54744e-05	0.000123877	WDR72
chr4:87568035-87732370	ENSG00000249001.3	6.5888	96.2554	1.54092e-10	1.52135e-09	RP11-742B18.1
chr17:20555427-20559410	ENSG00000263946.1	6.57543	95.3677	2.57019e-18	4.86539e-17	RP11-434D2.11
chr6:39792366-39904868	ENSG00000146122.14	6.50226	90.6515	2.43968e-09	2.10201e-08	DAAM2
chr7:155799986-155812273	ENSG00000164690.5	6.49484	90.1866	3.32377e-25	1.07235e-23	SHH
chr8:75408036-75564327	ENSG00000164749.9	6.48199	89.3867	2.60568e-09	2.23949e-08	HNF4G
chr2:225698514-225703654	ENSG00000273301.1	6.44151	86.9136	0.000327041	0.00127956	RP11-314B1.2
chr19:6590103-6604103	ENSG00000125726.8	6.43151	86.3133	0.0135037	0.0344315	CD70
chr6:30006583-30009956	ENSG00000204622.8	6.42221	85.7584	1.29975e-31	6.24177e-30	HLA-J
chr2:29097728-29189643	ENSG00000115295.17	6.41872	85.5515	1.6824e-10	1.64962e-09	CLIP4
chr4:81087370-81215117	ENSG00000138669.7	6.41644	85.4163	1.5179e-28	6.08387e-27	PRKG2
chr11:19350724-20121598	ENSG00000166833.17	6.4092	84.989	1.04895e-149	8.7449e-147	NAV2
chr3:157543390-157677749	ENSG00000174899.8	6.40549	84.7705	1.86311e-05	9.31867e-05	C3orf55
chr18:34976928-35143466	ENSG00000166974.10	6.38674	83.6758	1.07243e-267	3.19308e-264	MAPRE2
chr8:136530798-136897601	ENSG00000254101.3	6.36863	82.6322	0.000855998	0.00301414	RP11-30J20.1
chr21:37951425-38121339	ENSG00000184029.7	6.36653	82.5116	8.05047e-44	6.55422e-42	DSCR4
chr5:100806935-100903266	ENSG00000113532.10	6.36423	82.3805	4.28909e-62	6.62172e-60	ST8SIA4
chrX:66162549-66268867	ENSG00000089472.14	6.36207	82.257	1.02811e-07	7.18336e-07	HEPH
chr9:98731996-98796965	ENSG00000165138.14	6.35628	81.9277	2.16371e-20	4.87525e-19	ANKS6
chr5:141100650-141152636	ENSG00000113205.4	6.33213	80.5678	1.26282e-35	7.21085e-34	PCDHB3
chr4:103256159-103453658	ENSG00000248740.3	6.3225	80.0319	1.13557e-10	1.13786e-09	RP11-328K4.1
chr10:116663696-116669970	ENSG00000165863.14	6.32024	79.9067	1.56549e-18	3.03798e-17	C10orf82
chr14:20684100-20701215	ENSG00000258818.3	6.28067	77.7447	1.27911e-28	5.20686e-27	RNASE4
chr1:157993273-158100261	ENSG00000183853.15	6.27739	77.5678	5.35135e-18	9.92285e-17	KIRREL
chr6:149883375-149896059	ENSG00000164520.9	6.22911	75.0151	1.56218e-15	2.42796e-14	RAET1E
chr4:34123506-34269747	ENSG00000248685.3	6.22157	74.6243	2.0295e-05	0.000100568	RP11-548L20.1
chr7:150824627-150861504	ENSG00000002726.17	6.21608	74.3409	2.502e-41	1.80438e-39	AOC1
chr6:31269339-31357158	ENSG00000204525.12	6.21143	74.1016	3.07676e-138	2.06858e-135	HLA-C
chr11:125164706-125433389	ENSG00000165495.13	6.19999	73.516	2.92835e-48	2.852e-46	PKNOX2
chr7:134527592-134541408	ENSG00000198074.7	6.11055	69.0971	1.10699e-05	5.76511e-05	AKR1B10
chr8:46579213-46614523	ENSG00000248498.3	6.1104	69.0898	0.000238657	0.000960065	ASNSP1
chr3:138061990-138115609	ENSG00000158163.12	6.09837	68.5159	7.53289e-48	7.26854e-46	DZIP1L
chr6:29826967-29831125	ENSG00000204632.9	6.08281	67.7812	1.42273e-20	3.25137e-19	HLA-G
chr11:125445761-125496310	ENSG00000149557.10	6.06008	66.7213	0.00522843	0.0150658	FEZ1
chr18:26906481-27185317	ENSG00000154080.10	6.01538	64.686	7.34703e-25	2.33781e-23	CHST9
chrX:149688237-149717266	ENSG00000185247.12	6.01306	64.5819	5.7784e-06	3.14284e-05	MAGEA11
chr10:52314296-52317657	ENSG00000107984.7	5.97338	62.83	1.52413e-06	9.09417e-06	DKK1
chr1:238480384-238486023	ENSG00000215808.2	5.89905	59.675	3.0393e-05	0.000145789	LINC01139
chr8:24950955-24957110	ENSG00000277586.1	5.87839	58.8264	0.000211776	0.000861573	NEFL
chr14:20801228-20803278	ENSG00000129538.11	5.87736	58.7844	3.24419e-06	1.8449e-05	RNASE1
chr11:88293592-88337787	ENSG00000109861.13	5.86494	58.2806	1.47297e-09	1.30692e-08	CTSC
chrY:21382954-21386360	ENSG00000183146.4	5.85019	57.6878	7.73728e-06	4.13488e-05	PRORY
chr17:72030654-72041297	ENSG00000256124.3	5.8416	57.3451	3.84596e-19	7.84321e-18	LINC01152
chr9:22646200-22824213	ENSG00000234840.1	5.79535	55.5359	4.74756e-05	0.000218768	LINC01239
chr6:31353872-31357187	ENSG00000234745.7	5.78328	55.0731	1.7931181944351e-315	1.86860847042081e-311	HLA-B
chr13:36168208-36214615	ENSG00000120669.13	5.77242	54.6601	0.0150849	0.0378157	SOHLH2
chr1:10946473-10982037	ENSG00000175262.12	5.71853	52.6563	3.10447e-38	2.02198e-36	C1orf127
chr10:124007666-124093607	ENSG00000182022.15	5.71353	52.4741	2.19464e-31	1.03956e-29	CHST15
chr19:17402939-17405648	ENSG00000130303.10	5.69546	51.821	3.88622e-149	3.11525e-146	BST2
chr3:58742006-59050084	ENSG00000163689.16	5.69423	51.7766	1.91056e-181	2.65467e-178	C3orf67
chr12:57549998-57586632	ENSG00000155980.9	5.68046	51.2849	3.23945e-49	3.29349e-47	KIF5A
chr15:51341629-51408013	ENSG00000186417.11	5.67948	51.2499	7.947e-08	5.64139e-07	GLDN
chr16:89321133-89325110	ENSG00000261253.2	5.66982	50.9079	2.07485e-14	2.94578e-13	AC137932.6
chr20:142369-145751	ENSG00000125788.5	5.65348	50.3347	3.89853e-05	0.000182797	DEFB126
chr7:95297676-95324707	ENSG00000005421.6	5.6532	50.3248	0.000126952	0.000540286	PON1
chr19:2253669-2269759	ENSG00000167476.8	5.6298	49.5154	1.87151e-117	1.00016e-114	JSRP1
chr16:29679037-29698699	ENSG00000103485.15	5.60609	48.7081	8.537e-170	9.36464e-167	QPRT
chr2:130129621-130139417	ENSG00000223760.4	5.58493	47.9988	2.80278e-18	5.29126e-17	MED15P9
chr2:233712992-233773299	ENSG00000240224.1	5.5796	47.8219	2.37556e-05	0.000116088	UGT1A5
chr22:37065439-37109563	ENSG00000187045.14	5.573	47.6038	3.5563e-54	4.2598e-52	TMPRSS6
chr3:171061339-171460408	ENSG00000154310.14	5.56927	47.4806	1.015e-47	9.65962e-46	TNIK
chrX:79360388-79367552	ENSG00000078596.8	5.56846	47.454	2.02804e-07	1.36924e-06	ITM2A
chr12:109111218-109125594	ENSG00000256139.2	5.56653	47.3907	1.6351e-43	1.31072e-41	RP11-968O1.5
chr8:143985891-144012772	ENSG00000178685.11	5.53494	46.3643	7.55179e-256	1.74883e-252	PARP10
chr5:104079911-104105403	ENSG00000251026.1	5.50993	45.5673	2.30645e-42	1.74804e-40	RP11-138J23.1
chr17:36183461-36196456	ENSG00000274767.1	5.4919	45.0014	8.98562e-05	0.000394021	AC131056.3
chr5:178764861-178818435	ENSG00000250420.6	5.48242	44.7067	0.00251601	0.00791481	AACSP1
chr4:110365733-110506258	ENSG00000138792.7	5.47816	44.575	5.54113e-06	3.02009e-05	ENPEP
chr9:136281380-136306901	ENSG00000260220.3	5.45252	43.7898	2.55405e-27	9.38826e-26	MGC50722
chr1:20161253-20177424	ENSG00000187980.6	5.40218	42.2882	0.00016969	0.000703536	PLA2G2C
chr16:35255192-35255633	ENSG00000261010.1	5.39977	42.2174	1.30149e-11	1.43598e-10	RARRES2P6
chr3:55296200-55300738	ENSG00000240708.1	5.39285	42.0155	6.18543e-13	7.72419e-12	RP11-64C1.1
chr5:122311691-122463954	ENSG00000064692.16	5.37237	41.4233	0.0107285	0.0281865	SNCAIP
chr14:94127789-94130253	ENSG00000119632.3	5.361	41.0982	4.06481e-45	3.50077e-43	IFI27L2
chr22:20957092-20964679	ENSG00000237476.1	5.35887	41.0375	4.11105e-20	9.08032e-19	XXbac-B135H6.15
chrY:4994090-4999650	ENSG00000277930.1	5.34617	40.6779	6.95026e-18	1.28192e-16	RP11-122L9.1
chr2:233750617-233753656	ENSG00000248705.1	5.32713	40.1445	0.000244254	0.000980875	AC114812.10
chr14:104085679-104115581	ENSG00000166183.13	5.30235	39.4608	2.14493e-08	1.64053e-07	ASPG
chrY:21394991-21401585	ENSG00000223637.5	5.29651	39.3013	1.48172e-23	4.26547e-22	RBMY2EP
chr5:74777574-74866838	ENSG00000198780.9	5.2927	39.1979	1.40548e-05	7.18316e-05	FAM169A
chr2:240686334-240690414	ENSG00000219159.4	5.29011	39.1276	1.52104e-102	6.34031e-100	AC011298.2
chr9:5357973-5437878	ENSG00000107020.7	5.28293	38.9331	5.48027e-61	8.10069e-59	PLGRKT
chr6:84033756-84090881	ENSG00000135324.5	5.27461	38.7094	3.95606e-32	1.94463e-30	MRAP2
chr1:153357854-153361027	ENSG00000163220.10	5.26405	38.4271	0.00715784	0.0198224	S100A9
chr7:42829672-42844438	ENSG00000231539.1	5.26275	38.3924	0.000629547	0.00229509	AC010132.10
chr6:149942000-149949235	ENSG00000131015.4	5.2513	38.0889	6.05547e-32	2.96263e-30	ULBP2
chr21:38006544-38010618	ENSG00000223608.1	5.25075	38.0743	0.000652185	0.00236974	DSCR4-IT1
chr4:104468312-104494894	ENSG00000168772.10	5.24823	38.0079	1.68067e-28	6.71045e-27	CXXC4
chr11:67583595-67586660	ENSG00000084207.13	5.24099	37.8177	0.000369535	0.00142733	GSTP1
chr15:65045370-65053396	ENSG00000186198.3	5.23789	37.7364	4.25653e-05	0.000197891	SLC51B
chr16:30989256-31010628	ENSG00000099365.7	5.22855	37.493	8.12241e-21	1.88097e-19	STX1B
chr2:240981515-240986072	ENSG00000223991.1	5.22436	37.3843	5.60696e-07	3.55956e-06	AC104809.2
chr3:171460612-171462256	ENSG00000279673.1	5.19996	36.7573	7.18023e-07	4.48861e-06	RP11-185E8.2
chr3:125929275-125937039	ENSG00000189366.7	5.19871	36.7255	3.39442e-42	2.55403e-40	ALG1L
chr1:201283452-201332993	ENSG00000081277.9	5.19349	36.5929	7.35058e-11	7.54312e-10	PKP1
chr16:50246148-50299011	ENSG00000121281.10	5.1933	36.5881	1.39785e-75	3.03478e-73	ADCY7
chr16:30984630-30988270	ENSG00000279196.1	5.18321	36.333	5.8842e-05	0.000267012	RP11-1072A3.3
chr6:29887294-29888268	ENSG00000230521.1	5.18307	36.3294	6.5715e-05	0.000295243	HCG4P7
chr1:144627192-144642058	ENSG00000277199.1	5.17987	36.249	8.04522e-07	4.98895e-06	CH17-125A10.2
chr8:47190772-47193262	ENSG00000255366.1	5.17207	36.0535	0.000682195	0.00246418	RP11-1134I14.8
chr7:38977998-39464791	ENSG00000106536.17	5.16791	35.9498	8.53761e-23	2.32602e-21	POU6F2
chr9:129665641-129722674	ENSG00000167157.10	5.15737	35.688	4.84522e-10	4.5325e-09	PRRX2
chr4:141636602-141733987	ENSG00000164136.14	5.15486	35.6262	1.84604e-112	9.38419e-110	IL15
chr17:63938554-63972918	ENSG00000007314.9	5.14491	35.3812	5.95177e-07	3.7647e-06	SCN4A
chr12:75563202-75984015	ENSG00000258077.2	5.14465	35.3749	2.54475e-12	3.00838e-11	RP11-114H23.1
chr9:137230757-137236554	ENSG00000198569.7	5.14336	35.3431	8.50942e-25	2.69534e-23	SLC34A3
chr5:170232942-170252575	ENSG00000234511.6	5.13531	35.1465	8.50582e-12	9.57743e-11	C5orf58
chr19:48695975-48705950	ENSG00000176920.11	5.12713	34.9477	3.28234e-75	7.05264e-73	FUT2
chr3:186147201-186362237	ENSG00000058866.12	5.12239	34.8333	0.00129957	0.00436753	DGKG
chr12:93707791-93737823	ENSG00000258274.1	5.11241	34.593	0.000578516	0.00212616	RP11-887P2.5
chr18:63753047-63805376	ENSG00000166396.10	5.10714	34.467	0.00468185	0.013678	SERPINB7
chr2:233636454-233773305	ENSG00000242515.3	5.09536	34.1866	0.00189934	0.00613991	UGT1A10
chrX:64916382-65034713	ENSG00000126970.13	5.08457	33.9318	0.000564874	0.00208116	ZC4H2
chr15:74236289-74336141	ENSG00000140481.11	5.07982	33.8203	4.87238e-05	0.000223975	CCDC33
chr1:156920650-156933094	ENSG00000160838.11	5.06684	33.5175	0.00336048	0.0102351	LRRC71
chr15:38069481-38071902	ENSG00000236914.3	5.06672	33.5147	2.16807e-06	1.26432e-05	RP11-1008C21.2
chr6:36697851-36733183	ENSG00000255587.5	5.06358	33.4417	0.00336005	0.0102351	RAB44
chr13:50994693-51080831	ENSG00000123201.12	5.06303	33.4289	8.9354e-64	1.50187e-61	GUCY1B2
chr2:233718778-233773299	ENSG00000244474.3	5.05964	33.3506	0.000143507	0.000603017	UGT1A4
chr17:48549630-48602332	ENSG00000233101.8	5.05779	33.3078	0.000188432	0.000775229	HOXB-AS3
chr20:3732667-3753111	ENSG00000132622.8	5.05365	33.2124	0.00131792	0.00442072	HSPA12B
chr6:32393963-32407128	ENSG00000204290.8	5.05282	33.1934	3.37293e-06	1.90821e-05	BTNL2
chr5:141118680-141120765	ENSG00000272108.1	5.03203	32.7183	1.68296e-11	1.84127e-10	AC005754.8
chr21:42916803-42925646	ENSG00000233056.2	5.01984	32.4431	3.21772e-22	8.41451e-21	ERVH48-1
chrX:76427724-76431353	ENSG00000198934.4	5.01522	32.3393	8.78734e-45	7.44495e-43	MAGEE1
chr11:111298356-111308629	ENSG00000214290.5	4.98919	31.7611	3.81803e-31	1.75663e-29	COLCA2
chr12:14567991-14619755	ENSG00000256751.3	4.96817	31.3017	2.55868e-08	1.93361e-07	PLBD1-AS1
chr6:32844136-32859585	ENSG00000240065.5	4.9594	31.112	3.69145e-60	5.34287e-58	PSMB9
chr1:31576485-31587682	ENSG00000142910.13	4.95798	31.0813	5.23183e-55	6.64889e-53	TINAGL1
chr11:1991096-1993469	ENSG00000232987.1	4.95309	30.9763	4.30897e-06	2.3885e-05	LINC01219
chr14:36580579-36582607	ENSG00000136327.6	4.93794	30.6527	1.12197e-06	6.82151e-06	NKX2-8
chr17:18377662-18389647	ENSG00000214860.4	4.91465	30.1619	9.84993e-112	4.77424e-109	EVPLL
chr1:44783585-44787705	ENSG00000142959.4	4.90857	30.035	1.93728e-42	1.48992e-40	BEST4
chr12:52585589-52601538	ENSG00000170486.8	4.90173	29.893	9.37194e-06	4.93507e-05	KRT72
chr2:73700576-73701340	ENSG00000204872.3	4.88876	29.6254	0.00228564	0.00726732	NAT8B
chr17:38428418-38512392	ENSG00000275832.2	4.88627	29.5743	3.00003e-47	2.76667e-45	ARHGAP23
chr12:21764955-21774821	ENSG00000121361.3	4.88622	29.5733	3.44287e-12	4.02447e-11	KCNJ8
chr6:39329990-39725405	ENSG00000164627.15	4.88566	29.5617	2.97163e-07	1.9612e-06	KIF6
chr1:16004236-16008807	ENSG00000183888.4	4.84912	28.8224	6.75768e-25	2.15357e-23	C1orf64
chr2:161222785-161254668	ENSG00000235724.6	4.84656	28.7713	6.53206e-08	4.67678e-07	AC009299.2
chr3:11137093-11260775	ENSG00000196639.6	4.84261	28.6927	3.71571e-62	5.77931e-60	HRH1
chr16:61918321-61940697	ENSG00000260115.1	4.84108	28.6622	0.00383533	0.0114762	CTC-420A11.2
chr12:45481871-45610590	ENSG00000257657.2	4.82255	28.2965	0.00403613	0.0120071	RP11-352M15.1
chr14:23381990-23408277	ENSG00000197616.9	4.81456	28.1403	0.00520961	0.0150282	MYH6
chr17:1241939-1254000	ENSG00000262213.1	4.79966	27.8511	0.000787195	0.00279787	AC144836.1
chr1:18631521-18748866	ENSG00000009709.9	4.789	27.6461	0.0180742	0.0442503	PAX7
chrX:148500619-149000663	ENSG00000155966.11	4.78833	27.6331	5.37011e-08	3.88625e-07	AFF2
chr7:21900901-21946084	ENSG00000164649.17	4.7827	27.5255	4.35503e-225	9.07675e-222	CDCA7L
chr4:61201258-62078335	ENSG00000150471.13	4.78183	27.509	6.00943e-28	2.32804e-26	LPHN3
chr7:23310209-23470467	ENSG00000136231.11	4.77907	27.4564	2.48877e-08	1.88485e-07	IGF2BP3
chr11:124747472-124752238	ENSG00000019102.9	4.76968	27.2782	1.29143e-26	4.60102e-25	VSIG2
chr22:35648395-35668409	ENSG00000221963.5	4.73082	26.5533	2.52106e-181	3.28399e-178	APOL6
chr4:65319563-65670495	ENSG00000145242.11	4.71677	26.296	1.56649e-27	5.84058e-26	EPHA5
chr7:23721311-23721782	ENSG00000234800.2	4.71595	26.281	1.08902e-06	6.63665e-06	PCMTD1P3
chr8:142700111-142705127	ENSG00000160886.11	4.71244	26.2171	3.26364e-17	5.72566e-16	LY6K
chr20:50172590-50176671	ENSG00000231742.3	4.69676	25.9338	5.97515e-07	3.77834e-06	LINC01273
chrX:17970197-18104644	ENSG00000225882.1	4.67723	25.5851	7.17024e-08	5.10913e-07	LINC01456
chr20:45898621-45912152	ENSG00000100979.12	4.67354	25.5197	3.78872e-06	2.12626e-05	PLTP
chr8:36784374-36936128	ENSG00000215262.5	4.65827	25.2511	0.00160481	0.00527645	KCNU1
chr11:1223066-1262172	ENSG00000117983.15	4.6582	25.2498	3.05115e-12	3.58871e-11	MUC5B
chr20:62352995-62356469	ENSG00000228812.5	4.65458	25.1866	4.54038e-15	6.82268e-14	LAMA5-AS1
chr21:30479699-30480344	ENSG00000184351.7	4.65416	25.1792	0.00787229	0.0215462	KRTAP19-1
chrX:131273511-131399703	ENSG00000147255.15	4.64925	25.0936	2.00819e-76	4.54943e-74	IGSF1
chr8:24913012-24919093	ENSG00000104722.11	4.64755	25.0641	7.88849e-23	2.15481e-21	NEFM
chr3:46409514-46412997	ENSG00000121797.9	4.63339	24.8193	5.84913e-38	3.72806e-36	CCRL2
chr14:94376747-94390692	ENSG00000197249.10	4.62228	24.6288	2.69604e-05	0.000130494	SERPINA1
chr16:87601835-87697927	ENSG00000154118.10	4.60584	24.3499	8.41104e-22	2.11208e-20	JPH3
chr6:44000600-44005958	ENSG00000181577.13	4.60233	24.2906	1.92612e-12	2.30448e-11	C6orf223
chr8:66946501-66962590	ENSG00000261787.1	4.59872	24.23	0.0023218	0.00737443	TCF24
chr9:93951622-93955372	ENSG00000131668.11	4.59638	24.1907	4.04987e-21	9.60267e-20	BARX1
chr18:12254361-12277593	ENSG00000176194.15	4.58115	23.9367	4.27303e-05	0.000198614	CIDEA
chr2:130830978-130836994	ENSG00000233221.4	4.5809	23.9326	1.13591e-08	9.00523e-08	AC133785.1
chr4:119494395-119628991	ENSG00000138735.13	4.56818	23.7224	3.76879e-29	1.58365e-27	PDE5A
chr14:77116568-77218884	ENSG00000165548.8	4.56123	23.6084	3.98593e-58	5.65134e-56	TMEM63C
chr7:130936464-130939661	ENSG00000273319.1	4.5586	23.5654	3.62013e-21	8.66254e-20	RP11-138A9.2
chr4:8269765-8307111	ENSG00000170801.7	4.55526	23.5109	1.28261e-05	6.60052e-05	HTRA3
chr6:166157656-166168700	ENSG00000164458.7	4.55094	23.4407	1.06535e-08	8.46836e-08	T
chr11:90251232-90915052	ENSG00000261645.3	4.54809	23.3943	3.38736e-05	0.000161039	DISC1FP1
chr6:160348268-160452581	ENSG00000146477.5	4.54	23.2636	0.0003022	0.00118839	SLC22A3
chr11:70078302-70189528	ENSG00000131620.15	4.52293	22.9899	4.36058e-15	6.5667e-14	ANO1
chr4:65702202-65705553	ENSG00000248479.1	4.51276	22.8284	8.02943e-32	3.90092e-30	RP11-807H7.2
chr1:241957737-241959057	ENSG00000196289.6	4.50149	22.6508	4.02934e-08	2.96538e-07	BECN1P1
chr1:204617170-204685733	ENSG00000170382.9	4.50134	22.6485	1.44696e-19	3.04622e-18	LRRN2
chr10:45164228-45181427	ENSG00000227683.1	4.49779	22.5928	0.0163435	0.0405319	RP11-445N18.5
chr3:169821922-169837775	ENSG00000188306.6	4.49067	22.4816	9.00023e-06	4.75615e-05	LRRIQ4
chr22:24806269-24927578	ENSG00000167037.16	4.48694	22.4235	9.80052e-98	3.58355e-95	SGSM1
chr6:30489406-30494204	ENSG00000204592.7	4.47707	22.2706	5.86142e-179	7.1861e-176	HLA-E
chr6:32439842-32445046	ENSG00000204287.11	4.47591	22.2527	1.40604e-08	1.10417e-07	HLA-DRA
chr9:33750466-33799230	ENSG00000010438.14	4.47401	22.2235	4.85194e-05	0.000223134	PRSS3
chr11:111255982-111286401	ENSG00000150750.6	4.46944	22.1531	9.85328e-46	8.70179e-44	C11orf53
chr1:20588948-20618908	ENSG00000158825.5	4.4685	22.1388	9.35237e-64	1.55938e-61	CDA
chrX:91834660-92623230	ENSG00000102290.19	4.46286	22.0523	5.08157e-12	5.82648e-11	PCDH11X
chr17:63998351-64004304	ENSG00000224383.5	4.45063	21.8662	2.93482e-10	2.80199e-09	PRR29
chr6:51615300-52087625	ENSG00000170927.12	4.44227	21.7399	7.27504e-05	0.000324473	PKHD1
chr17:48133445-48430275	ENSG00000141293.13	4.44089	21.719	4.75616e-13	6.00047e-12	SKAP1
chr14:20684614-20698971	ENSG00000214274.7	4.44062	21.7149	4.47908e-90	1.33361e-87	ANG
chr3:46364955-46407059	ENSG00000223552.1	4.42607	21.4972	6.64346e-07	4.17435e-06	RP11-24F11.2
chr13:20221971-20232395	ENSG00000121742.13	4.41407	21.319	2.1682e-05	0.000106983	GJB6
chr1:27612064-27635277	ENSG00000000938.10	4.41062	21.268	0.00118361	0.00402625	FGR
chr5:141177790-141180529	ENSG00000120322.3	4.4047	21.181	1.49995e-09	1.32681e-08	PCDHB8
chr1:153543621-153550136	ENSG00000196154.9	4.40082	21.1241	4.04561e-13	5.12575e-12	S100A4
chr11:130448974-130476641	ENSG00000166106.3	4.39177	20.992	3.16095e-21	7.59868e-20	ADAMTS15
chr2:44940154-44941873	ENSG00000236502.1	4.38858	20.9457	0.000676546	0.00244735	SIX3-AS1
chr10:115093625-115948992	ENSG00000107518.14	4.38608	20.9094	4.63401e-06	2.55802e-05	ATRNL1
chr10:20783906-21174187	ENSG00000078114.16	4.38539	20.8994	7.01995e-08	5.00376e-07	NEBL
chr3:157259742-157503427	ENSG00000197415.9	4.37498	20.7491	3.28258e-06	1.86368e-05	VEPH1
chr6:130839347-131063322	ENSG00000079819.14	4.37014	20.6797	1.03583e-34	5.74167e-33	EPB41L2
chr3:58633946-58666848	ENSG00000198643.4	4.36819	20.6517	0.0069898	0.0194061	FAM3D
chr7:94585230-94656209	ENSG00000127990.13	4.36324	20.581	0.0126431	0.0325318	SGCE
chr16:30477180-30489353	ENSG00000261346.1	4.35417	20.452	2.06977e-11	2.24444e-10	RP11-297C4.2
chr6:32934629-32941070	ENSG00000242574.6	4.30245	19.7318	2.31179e-05	0.000113264	HLA-DMB
chr8:120125108-120372036	ENSG00000187955.9	4.27571	19.3694	1.11774e-09	1.0063e-08	COL14A1
chr14:24070837-24078100	ENSG00000100884.7	4.26492	19.2251	0.00146393	0.00486466	CPNE6
chr13:30103178-30108868	ENSG00000224511.1	4.25595	19.106	3.69495e-06	2.07911e-05	LINC00365
chr20:62952647-62969585	ENSG00000101194.15	4.24897	19.0138	0.000175917	0.000727763	SLC17A9
chr3:12153051-12159351	ENSG00000157150.4	4.24825	19.0043	1.66584e-34	9.08884e-33	TIMP4
chr1:1449689-1470158	ENSG00000215915.7	4.24678	18.9849	1.48975e-133	9.40891e-131	ATAD3C
chr11:45240301-45286319	ENSG00000019505.5	4.23702	18.8568	7.07113e-19	1.41572e-17	SYT13
chr10:116671192-116742574	ENSG00000165868.10	4.23695	18.856	1.43381e-51	1.60101e-49	HSPA12A
chr19:10416773-10467649	ENSG00000065989.13	4.22995	18.7647	4.07074e-55	5.26971e-53	PDE4A
chr11:119149012-119162653	ENSG00000172350.7	4.22977	18.7623	7.99904e-05	0.000354262	ABCG4
chr3:46701333-46710886	ENSG00000181585.3	4.22386	18.6856	7.16173e-12	8.09901e-11	TMIE
chr12:52607570-52618559	ENSG00000186049.6	4.22299	18.6744	1.3126e-06	7.89985e-06	KRT73
chr17:17422681-17423704	ENSG00000227158.1	4.20607	18.4566	1.89545e-08	1.46098e-07	AC073621.2
chr7:101127089-101139266	ENSG00000106366.8	4.199	18.3665	1.29697e-14	1.87719e-13	SERPINE1
chr17:50634857-50692252	ENSG00000108846.13	4.19558	18.323	1.42124e-28	5.72949e-27	ABCC3
chr11:106674012-107018524	ENSG00000152402.8	4.18928	18.2431	0.0113923	0.0297173	GUCY1A2
chr3:173398448-174286644	ENSG00000169760.15	4.18905	18.2402	5.23704e-11	5.46846e-10	NLGN1
chr11:18706537-18740568	ENSG00000254966.1	4.18796	18.2265	0.00132711	0.00444759	RP11-1081L13.4
chr9:114060127-114078472	ENSG00000106927.9	4.18005	18.1268	3.04706e-15	4.63215e-14	AMBP
chr5:128538013-129015944	ENSG00000113396.10	4.17532	18.0675	7.50131e-06	4.00981e-05	SLC27A6
chr5:160931778-160938626	ENSG00000253417.3	4.17312	18.0399	9.93775e-05	0.000430519	RP11-109J4.1
chr10:102830531-102837533	ENSG00000148795.5	4.16868	17.9845	7.39464e-06	3.95583e-05	CYP17A1
chr6:30743199-30744554	ENSG00000137331.11	4.15066	17.7613	0.00436867	0.012875	IER3
chr2:30910467-31138726	ENSG00000158089.12	4.14725	17.7193	1.00696e-36	6.11865e-35	GALNT14
chr2:166888487-167259753	ENSG00000163092.17	4.14611	17.7054	5.29074e-05	0.000241979	XIRP2
chr2:240906330-240993311	ENSG00000226321.5	4.14405	17.6801	3.46502e-13	4.41161e-12	AC104809.3
chr3:42979267-43060211	ENSG00000144649.6	4.13782	17.6039	4.43451e-23	1.23562e-21	FAM198A
chr4:6026199-6200555	ENSG00000152969.14	4.13284	17.5432	0.00065744	0.00238592	JAKMIP1
chr18:12093853-12127939	ENSG00000181626.11	4.12453	17.4425	5.22294e-33	2.70115e-31	ANKRD62
chr1:183555563-183590876	ENSG00000116701.12	4.10583	17.2178	9.94824e-07	6.10186e-06	NCF2
chr2:240954617-240967451	ENSG00000233392.3	4.10546	17.2134	1.18516e-40	8.34496e-39	AC104809.4
chr8:78837529-78840522	ENSG00000261618.1	4.10218	17.1742	0.00303875	0.00936196	RP11-79H23.3
chr8:51319579-51809445	ENSG00000147485.10	4.09989	17.1471	9.24591e-05	0.000404499	PXDNL
chr19:3136193-3163769	ENSG00000060558.3	4.08644	16.988	4.40726e-118	2.41727e-115	GNA15
chr10:5275173-5288470	ENSG00000215267.6	4.08217	16.9378	2.40472e-06	1.39259e-05	AKR1C7P
chr8:67422125-67746343	ENSG00000165078.9	4.07982	16.9101	0.00955675	0.0254545	CPA6
chr8:118189459-118621945	ENSG00000177570.11	4.0638	16.7235	0.000800153	0.00283715	SAMD12
chr12:112978395-113011723	ENSG00000111335.10	4.05382	16.6082	6.34104e-28	2.45195e-26	OAS2
chr6:53561289-53617007	ENSG00000231683.4	4.04339	16.4885	0.00013966	0.000588397	RP1-27K12.2
chr16:29116127-29217860	ENSG00000260517.2	4.04206	16.4733	0.000225394	0.000912165	RP11-426C22.5
chr16:35245916-35247534	ENSG00000259897.2	4.03772	16.4238	0.00432725	0.0127673	RP11-244B22.3
chr16:10627501-10694945	ENSG00000153060.5	4.03335	16.3742	3.54427e-06	1.99827e-05	TEKT5
chr9:6645956-6670635	ENSG00000236924.1	4.032	16.3589	8.42842e-06	4.47783e-05	RP11-390F4.6
chr16:88427471-88440757	ENSG00000225614.2	4.01548	16.1726	7.60499e-42	5.60082e-40	ZNF469
chr14:100539299-100587413	ENSG00000183092.13	4.01265	16.1409	9.86799e-09	7.90729e-08	BEGAIN
chr7:77990420-77995171	ENSG00000232756.1	4.0118	16.1315	5.39773e-10	5.01558e-09	RP5-1185I7.1
chr22:37136365-37175054	ENSG00000100385.11	3.9949	15.9435	1.80386e-09	1.581e-08	IL2RB
chr14:47764954-47795014	ENSG00000259129.3	3.98661	15.8522	3.19227e-07	2.09752e-06	LINC00648
chr4:52051331-52097292	ENSG00000163071.8	3.97905	15.7693	5.36465e-15	8.02657e-14	SPATA18
chr18:50795120-50825384	ENSG00000134042.10	3.96553	15.6223	9.27815e-88	2.68577e-85	MRO
chr7:22881893-22882390	ENSG00000226279.2	3.95944	15.5564	1.74115e-18	3.36633e-17	AC005682.7
chr11:69299274-69367003	ENSG00000172927.5	3.94621	15.4144	0.00551636	0.015795	MYEOV
chr4:20253564-20620559	ENSG00000145147.17	3.94382	15.3889	5.83557e-18	1.07919e-16	SLIT2
chr12:113679459-113773681	ENSG00000249550.4	3.93989	15.3471	9.96327e-06	5.22927e-05	LINC01234
chr19:17406104-17418904	ENSG00000269640.3	3.9378	15.3248	8.18521e-40	5.59332e-38	CTD-2521M24.9
chr9:133532164-133575519	ENSG00000197859.7	3.9353	15.2983	1.12752e-25	3.77205e-24	ADAMTSL2
chr20:44355801-44432843	ENSG00000101076.14	3.92369	15.1757	1.0195e-15	1.60851e-14	HNF4A
chr12:52233114-52248921	ENSG00000135480.12	3.91849	15.1211	5.59583e-139	3.88761e-136	KRT7
chr1:31790424-31816051	ENSG00000134668.10	3.91682	15.1036	0.000180052	0.000743099	SPOCD1
chr6:56955292-57027342	ENSG00000151917.15	3.9166	15.1013	3.87962e-36	2.29062e-34	BEND6
chr6:50818723-50847613	ENSG00000008196.10	3.9161	15.0961	0.00574551	0.016359	TFAP2B
chr6:31114831-31140092	ENSG00000204540.8	3.914	15.0741	5.68976e-07	3.60773e-06	PSORS1C1
chr1:12746215-12763699	ENSG00000157330.7	3.906	14.9907	0.000693324	0.00249745	C1orf158
chr2:165239402-165392308	ENSG00000136531.11	3.89651	14.8925	3.32777e-36	1.97038e-34	SCN2A
chr12:85874297-85882992	ENSG00000133636.8	3.89536	14.8806	1.37067e-09	1.22031e-08	NTS
chr6:30983718-30989903	ENSG00000204544.5	3.89435	14.8702	0.00891845	0.023975	MUC21
chr10:21174014-21175048	ENSG00000231920.1	3.89102	14.8359	1.56912e-09	1.38457e-08	NEBL-AS1
chr13:98683801-98752654	ENSG00000088386.13	3.88212	14.7446	9.45084e-18	1.7203e-16	SLC15A1
chr1:223541609-223665734	ENSG00000203697.9	3.87709	14.6934	2.91038e-09	2.48396e-08	CAPN8
chr12:14665655-14757963	ENSG00000214772.2	3.87453	14.6673	0.00127648	0.00430284	RP11-174G6.1
chr10:117128521-117138301	ENSG00000148704.10	3.87168	14.6383	9.5351e-14	1.2658e-12	VAX1
chr19:41193049-41207539	ENSG00000167600.11	3.86729	14.5939	0.00013697	0.000578466	CYP2S1
chr17:65100812-65111058	ENSG00000263470.1	3.85881	14.5084	1.1221e-53	1.30652e-51	RP11-160O5.1
chr10:124445239-124445775	ENSG00000269962.1	3.84379	14.358	0.000381075	0.00146484	RP13-238F13.5
chr2:233775679-233833423	ENSG00000185038.12	3.84085	14.3288	1.03629e-12	1.27273e-11	MROH2A
chr2:161244739-161249050	ENSG00000227403.1	3.83706	14.2912	7.60769e-40	5.21577e-38	AC009299.3
chr17:82321024-82333998	ENSG00000141574.5	3.83692	14.2899	3.98406e-22	1.0315e-20	SECTM1
chr6:44216939-44218236	ENSG00000262179.2	3.83632	14.284	0.00106481	0.00366216	RP1-302G2.5
chr2:127638428-127681786	ENSG00000072163.16	3.83214	14.2426	9.9466e-15	1.45581e-13	LIMS2
chr5:141094578-141098703	ENSG00000112852.6	3.80356	13.9633	1.23155e-14	1.78622e-13	PCDHB2
chr2:130702317-130718831	ENSG00000240253.3	3.8024	13.952	2.14425e-05	0.000105877	FAR2P3
chr1:154479481-154502113	ENSG00000169291.7	3.8012	13.9404	3.23058e-05	0.000154218	SHE
chr3:159069264-159897358	ENSG00000250588.4	3.80017	13.9304	1.72987e-10	1.69427e-09	IQCJ-SCHIP1
chr5:132257671-132273454	ENSG00000131435.10	3.79677	13.8976	1.71054e-31	8.13951e-30	PDLIM4
chrX:50591647-50814302	ENSG00000158352.13	3.79293	13.8607	9.31879e-06	4.91329e-05	SHROOM4
chr6:27374615-27399548	ENSG00000124613.6	3.7894	13.8269	9.53236e-31	4.30029e-29	ZNF391
chr19:2389786-2426239	ENSG00000178297.10	3.78295	13.7651	4.79219e-10	4.48893e-09	TMPRSS9
chr7:22563337-22573996	ENSG00000232759.1	3.78016	13.7386	7.37152e-05	0.000328364	AC002480.3
chr5:180441559-180443238	ENSG00000250509.1	3.77776	13.7157	0.0141774	0.0358685	CTC-573N18.1
chr22:21015027-21028830	ENSG00000099957.14	3.77623	13.7012	1.89728e-10	1.84954e-09	P2RX6
chr9:122159908-122200088	ENSG00000185681.10	3.77599	13.699	0.00576441	0.0164083	MORN5
chr5:141121799-141125623	ENSG00000081818.3	3.77322	13.6726	1.39315e-17	2.50526e-16	PCDHB4
chr17:19737984-19748433	ENSG00000108602.15	3.77016	13.6437	7.55852e-08	5.36928e-07	ALDH3A1
chr6:39048798-39087743	ENSG00000112164.5	3.76426	13.588	8.93189e-07	5.49951e-06	GLP1R
chr14:104681146-104684932	ENSG00000256050.2	3.76102	13.5576	7.68034e-32	3.74004e-30	RP11-982M15.6
chr6:43243680-43288259	ENSG00000146216.9	3.76079	13.5553	5.50958e-06	3.00401e-05	TTBK1
chr1:31571585-31575573	ENSG00000229167.1	3.7541	13.4926	0.000400038	0.00152731	RP11-73M7.1
chr11:67631303-67639560	ENSG00000167800.9	3.75332	13.4853	3.78839e-22	9.84508e-21	TBX10
chr15:78631062-78720286	ENSG00000117971.9	3.74481	13.406	2.87296e-15	4.37387e-14	CHRNB4
chr17:50426158-50474835	ENSG00000167107.10	3.7447	13.4051	4.59296e-83	1.21173e-80	ACSF2
chr2:111266868-111267473	ENSG00000270190.1	3.74415	13.3999	0.00165239	0.00541156	RP11-803D5.4
chr20:63547891-63555908	ENSG00000125531.6	3.74118	13.3723	3.0896e-23	8.73724e-22	C20orf195
chr16:30480588-30481346	ENSG00000260487.1	3.73579	13.3224	1.71155e-09	1.50452e-08	RP11-297C4.3
chr22:43824509-43862503	ENSG00000130540.11	3.73278	13.2947	1.06199e-10	1.06722e-09	SULT4A1
chr12:47709734-47725567	ENSG00000111405.6	3.72877	13.2578	0.00201584	0.00649068	ENDOU
chr11:62909546-62918361	ENSG00000257002.1	3.71841	13.1629	4.78604e-24	1.44677e-22	AP000438.2
chr16:88079161-88087383	ENSG00000261193.1	3.70556	13.0462	0.00868581	0.0234343	RP11-863P13.5
chr3:55508308-56468363	ENSG00000187672.10	3.70217	13.0156	9.79379e-17	1.65878e-15	ERC2
chr17:5772926-6080792	ENSG00000179314.11	3.70149	13.0094	1.71224e-16	2.83677e-15	WSCD1
chr6:32659467-32668383	ENSG00000179344.14	3.69891	12.9862	8.23325e-10	7.50974e-09	HLA-DQB1
chr16:49491275-49857919	ENSG00000102935.9	3.69435	12.9452	0.000285954	0.00113004	ZNF423
chr1:202193901-202319781	ENSG00000133067.15	3.67308	12.7558	4.92177e-14	6.73094e-13	LGR6
chr1:228203506-228213660	ENSG00000162913.9	3.67295	12.7547	9.01915e-12	1.01281e-10	C1orf145
chr6:31575567-31578336	ENSG00000232810.3	3.67255	12.7511	4.73166e-05	0.000218083	TNF
chr16:66427371-66493529	ENSG00000166546.11	3.67188	12.7451	3.87118e-20	8.58332e-19	BEAN1
chr11:105025508-105035250	ENSG00000137752.20	3.66945	12.7237	0.00108566	0.00372895	CASP1
chr12:85014318-85036277	ENSG00000231738.8	3.66734	12.7051	1.68002e-06	9.94459e-06	TSPAN19
chr17:68096046-68101474	ENSG00000265055.1	3.66531	12.6872	0.000126971	0.000540286	AC145343.2
chr3:185643739-185825056	ENSG00000073792.13	3.66137	12.6527	7.38399e-22	1.87679e-20	IGF2BP2
chr16:31432593-31443025	ENSG00000176723.7	3.66067	12.6465	1.34262e-17	2.41857e-16	ZNF843
chr6:32756098-32763534	ENSG00000232629.6	3.65965	12.6376	9.2646e-12	1.03813e-10	HLA-DQB2
chr2:218034988-218090581	ENSG00000188282.10	3.63524	12.4256	3.53207e-13	4.49423e-12	RUFY4
chrX:111245103-111270523	ENSG00000077274.8	3.63363	12.4117	0.00352707	0.0106848	CAPN6
chr1:228408036-228416664	ENSG00000162931.9	3.63337	12.4094	6.5349e-17	1.12749e-15	TRIM17
chr6:42696600-42722574	ENSG00000112619.7	3.62676	12.3528	0.0146325	0.0368544	PRPH2
chr22:24719034-24774716	ENSG00000184571.11	3.62667	12.352	1.65701e-06	9.81959e-06	PIWIL3
chr8:74984515-75034558	ENSG00000121005.6	3.62453	12.3336	1.05381e-12	1.29349e-11	CRISPLD1
chr5:139367196-139383300	ENSG00000170482.14	3.62095	12.3031	1.96635e-18	3.76679e-17	SLC23A1
chr7:57450177-57473546	ENSG00000182111.8	3.61498	12.2523	0.00225175	0.00717381	ZNF716
chr12:93314809-93315941	ENSG00000257512.1	3.60696	12.1844	4.92901e-11	5.16493e-10	RP11-486A14.1
chr12:49539157-49558308	ENSG00000135519.6	3.59572	12.0898	6.12926e-22	1.56552e-20	KCNH3
chr3:54122547-55074473	ENSG00000157445.12	3.59137	12.0534	4.2088e-21	9.94556e-20	CACNA2D3
chr17:5032603-5052009	ENSG00000132517.12	3.58903	12.0339	1.10749e-33	5.87335e-32	SLC52A1
chr14:26637241-26806381	ENSG00000257842.3	3.58674	12.0148	6.5195e-08	4.671e-07	NOVA1-AS1
chr2:43838964-43878466	ENSG00000143921.6	3.58074	11.9649	2.53998e-06	1.46562e-05	ABCG8
chr9:4490444-4587469	ENSG00000106688.9	3.58055	11.9634	1.84422e-05	9.22641e-05	SLC1A1
chr9:6704471-6707780	ENSG00000229611.1	3.56998	11.876	0.0137531	0.0349649	RP11-390F4.10
chrX:134566510-134764263	ENSG00000170965.7	3.56346	11.8225	1.95613e-05	9.73256e-05	PLAC1
chrX:115561182-115650861	ENSG00000102024.15	3.56317	11.8201	0.000213945	0.000869718	PLS3
chr1:153614255-153616986	ENSG00000189334.6	3.56033	11.7968	7.68472e-126	4.57614e-123	S100A14
chr17:58519837-58556925	ENSG00000264672.3	3.55649	11.7655	9.16817e-13	1.13201e-11	RP11-112H10.4
chrX:111774315-112082776	ENSG00000072315.3	3.55184	11.7276	1.88187e-05	9.40573e-05	TRPC5
chr17:3896592-3916500	ENSG00000108405.3	3.55181	11.7274	0.0018895	0.00611316	P2RX1
chr2:218607765-218637181	ENSG00000115556.11	3.55014	11.7138	9.03277e-59	1.28946e-56	PLCD4
chr6:89433170-89633834	ENSG00000135299.14	3.54395	11.6636	1.495e-23	4.29777e-22	ANKRD6
chr16:30985211-30989152	ENSG00000099377.11	3.54138	11.6429	9.77301e-09	7.83419e-08	HSD3B7
chr12:53191318-53207307	ENSG00000139626.13	3.53947	11.6275	1.50226e-15	2.34182e-14	ITGB7
chr5:141187319-141194955	ENSG00000120324.6	3.53682	11.6062	3.94812e-14	5.43506e-13	PCDHB10
chr6:72621792-73198848	ENSG00000185760.13	3.53649	11.6035	4.76807e-10	4.46835e-09	KCNQ5
chr19:362057-376013	ENSG00000105549.8	3.53121	11.5611	1.01894e-05	5.33988e-05	THEG
chr20:45406057-45410610	ENSG00000244274.5	3.52863	11.5405	0.00236585	0.00749262	DBNDD2
chr6:101398788-102070083	ENSG00000164418.17	3.52677	11.5256	6.62849e-43	5.21324e-41	GRIK2
chr1:153561340-153567890	ENSG00000196754.8	3.52513	11.5125	1.33816e-27	5.00716e-26	S100A2
chr1:16014028-16019594	ENSG00000173641.15	3.52426	11.5055	1.68464e-13	2.19309e-12	HSPB7
chr20:62596732-62603115	ENSG00000273812.1	3.51094	11.3998	4.03944e-06	2.25086e-05	WI2-87327B8.2
chr10:84279980-84294659	ENSG00000229404.3	3.50527	11.3551	1.48988e-19	3.1334e-18	LINC00858
chr22:32218476-32255341	ENSG00000100191.5	3.50086	11.3204	3.83771e-05	0.000180268	SLC5A4
chr9:114323056-114326475	ENSG00000229314.5	3.5003	11.3161	0.000371832	0.0014346	ORM1
chr3:57060441-57075432	ENSG00000186451.1	3.49397	11.2665	0.000213536	0.000868224	SPATA12
chr2:112188364-112190635	ENSG00000278962.1	3.49226	11.2532	3.32423e-06	1.88424e-05	RP11-399B17.1
chr2:19992111-20012694	ENSG00000132031.10	3.4859	11.2037	0.00070083	0.00252231	MATN3
chr10:124447023-124450184	ENSG00000229544.7	3.48301	11.1813	6.43288e-06	3.47162e-05	NKX1-2
chr2:169127109-169362685	ENSG00000081479.10	3.48089	11.1649	1.48507e-14	2.13608e-13	LRP2
chr2:230327184-230403732	ENSG00000185404.14	3.47859	11.1471	7.96883e-09	6.46251e-08	SP140L
chr1:16043736-16057285	ENSG00000184908.15	3.47488	11.1184	2.53718e-18	4.80903e-17	CLCNKB
chr9:6718965-6727438	ENSG00000225489.4	3.4716	11.0932	1.54912e-37	9.78389e-36	RP11-390F4.3
chr6:32041154-32109374	ENSG00000168477.15	3.46586	11.0491	2.50047e-22	6.61355e-21	TNXB
chr1:156893720-156916429	ENSG00000187800.11	3.46482	11.0412	3.01913e-33	1.57312e-31	PEAR1
chr11:111357526-111449981	ENSG00000110777.9	3.4566	10.9784	8.21726e-22	2.06841e-20	POU2AF1
chr8:8237674-8244667	ENSG00000253981.3	3.45541	10.9694	3.37243e-07	2.20546e-06	ALG1L13P
chr17:75087727-75106162	ENSG00000170190.13	3.45341	10.9542	2.10932e-64	3.63326e-62	SLC16A5
chr11:5596109-5612952	ENSG00000121236.17	3.44879	10.9191	9.52777e-22	2.36966e-20	TRIM6
chr6:144150526-144188370	ENSG00000135604.9	3.44783	10.9119	4.8618e-05	0.000223538	STX11
chr14:104937317-104978357	ENSG00000185567.6	3.447	10.9056	2.56303e-42	1.93546e-40	AHNAK2
chr2:157526767-157629005	ENSG00000123612.13	3.44584	10.8968	1.40328e-16	2.34352e-15	ACVR1C
chr4:47485288-47593486	ENSG00000145246.11	3.44372	10.8808	6.02809e-05	0.000273125	ATP10D
chr22:38921227-38924708	ENSG00000235209.1	3.44269	10.8731	2.03717e-09	1.77132e-08	CTA-150C2.13
chr8:141353403-141355365	ENSG00000261655.1	3.44186	10.8668	0.00486648	0.0141658	CTD-3064M3.3
chr7:114922154-115019916	ENSG00000135272.7	3.43754	10.8343	7.97171e-18	1.46256e-16	MDFIC
chr16:50697139-50733077	ENSG00000167207.9	3.43088	10.7844	4.49685e-20	9.88644e-19	NOD2
chr4:6322944-6563600	ENSG00000074211.11	3.43023	10.7796	1.79985e-09	1.57815e-08	PPP2R2C
chr17:81117298-81166072	ENSG00000181409.9	3.42594	10.7476	1.32439e-67	2.50935e-65	AATK
chr8:97869083-98036716	ENSG00000132561.11	3.42292	10.7251	1.08681e-12	1.33165e-11	MATN2
chr3:116019515-117139389	ENSG00000185565.9	3.42242	10.7214	3.31874e-08	2.4668e-07	LSAMP
chr5:116443616-116574934	ENSG00000092421.14	3.41837	10.6913	6.37415e-43	5.0322e-41	SEMA6A
chr6:26107419-26108136	ENSG00000187475.5	3.41721	10.6828	1.19189e-06	7.21506e-06	HIST1H1T
chr9:98943639-99070792	ENSG00000204291.8	3.41214	10.6453	0.00490148	0.0142518	COL15A1
chr18:12209336-12223539	ENSG00000267733.3	3.41003	10.6297	0.000316138	0.00124015	C18orf61
chr5:10654220-10657816	ENSG00000272016.1	3.40536	10.5954	0.000136338	0.000576145	RP11-215G15.5
chr2:129966592-129980466	ENSG00000225449.3	3.40301	10.5781	9.17911e-06	4.84332e-05	RAB6C-AS1
chr4:6693069-6697169	ENSG00000163993.6	3.40227	10.5727	6.73744e-67	1.24267e-64	S100P
chr3:52217016-52219012	ENSG00000280003.1	3.40129	10.5655	0.000546069	0.00202009	RP11-330H6.6
chr17:5499427-5584509	ENSG00000091592.13	3.39951	10.5525	8.57473e-08	6.06635e-07	NLRP1
chr12:6618835-6636447	ENSG00000184574.7	3.39494	10.5191	7.81577e-18	1.43521e-16	LPAR5
chr14:91114063-91225632	ENSG00000133943.18	3.39471	10.5174	5.95666e-31	2.70476e-29	C14orf159
chr5:150297214-150339307	ENSG00000183876.8	3.39391	10.5116	5.67237e-14	7.71191e-13	ARSI
chr17:48026171-48037782	ENSG00000005243.7	3.37912	10.4044	8.73564e-45	7.43136e-43	COPZ2
chr1:16018875-16034050	ENSG00000186510.9	3.37839	10.3991	8.31622e-21	1.92372e-19	CLCNKA
chr22:36137430-36139350	ENSG00000279805.1	3.37698	10.389	5.01906e-13	6.3245e-12	CTA-212A2.1
chr6:79631283-79703659	ENSG00000198478.7	3.37454	10.3714	4.77996e-11	5.01884e-10	SH3BGRL2
chr10:101130505-101137789	ENSG00000107807.10	3.37331	10.3626	4.82465e-21	1.13238e-19	TLX1
chr1:7843083-7853512	ENSG00000049247.11	3.37161	10.3504	1.70975e-11	1.86862e-10	UTS2
chr14:103123461-103137439	ENSG00000185215.6	3.36935	10.3342	5.05813e-12	5.80515e-11	TNFAIP2
chr5:141150022-141153287	ENSG00000113211.5	3.36357	10.2928	6.1231e-06	3.32078e-05	PCDHB6
chr7:2702530-2765125	ENSG00000174945.11	3.36185	10.2805	0.000636022	0.00231707	AMZ1
chr15:75674322-75712848	ENSG00000173546.7	3.3613	10.2767	1.02899e-07	7.18705e-07	CSPG4
chr5:176810477-176880895	ENSG00000113763.8	3.3608	10.2731	3.9639e-12	4.61025e-11	UNC5A
chr11:96590317-96713822	ENSG00000254587.1	3.3597	10.2653	0.000205922	0.000839722	RP11-360K13.1
chr22:15852990-15893942	ENSG00000223875.2	3.35447	10.2281	8.25725e-05	0.000364691	NBEAP3
chr1:149903318-149917882	ENSG00000159164.7	3.35203	10.2108	3.11915e-09	2.64912e-08	SV2A
chr19:6530999-6535928	ENSG00000125657.4	3.34722	10.1769	1.85846e-29	7.88882e-28	TNFSF9
chr10:89829510-89840861	ENSG00000232229.3	3.34661	10.1726	0.00108846	0.00373797	LINC00865
chr14:50857891-50944456	ENSG00000100504.14	3.33975	10.1243	6.62485e-18	1.22407e-16	PYGL
chr2:68467561-68580162	ENSG00000169621.7	3.32937	10.0517	4.79922e-35	2.6961e-33	APLF
chr19:44905754-44909393	ENSG00000130203.7	3.32529	10.0233	7.45075e-11	7.62339e-10	APOE
chr12:11265956-11269805	ENSG00000197870.10	3.32443	10.0174	0.00209038	0.00670684	PRB3
chr4:65670609-65698029	ENSG00000250846.4	3.32373	10.0125	9.14847e-15	1.34846e-13	EPHA5-AS1
chr5:150660882-150679365	ENSG00000164591.11	3.31723	9.96752	0.00464751	0.0135815	MYOZ3
chr5:141181399-141186399	ENSG00000272674.3	3.31285	9.9373	1.57876e-08	1.231e-07	PCDHB16
chr12:75694010-75698816	ENSG00000258088.1	3.31136	9.92705	6.19705e-06	3.35914e-05	RP11-114H23.2
chr12:52644558-52652164	ENSG00000172867.3	3.30782	9.90272	4.73211e-14	6.47582e-13	KRT2
chr19:2977446-2995184	ENSG00000104953.16	3.30744	9.90005	2.03512e-32	1.01717e-30	TLE6
chr6:31137536-31139350	ENSG00000204538.3	3.29763	9.833	0.00249695	0.00786361	PSORS1C2
chr8:101411873-101452452	ENSG00000254084.1	3.29537	9.8176	0.0154367	0.038577	KB-1930G5.4
chr21:43140523-43141092	ENSG00000236663.1	3.29253	9.79826	0.000137584	0.00058053	AP001631.9
chr13:109269634-109273838	ENSG00000275216.1	3.29248	9.79795	0.000279058	0.00110468	RP11-54H7.4
chr12:14825569-14843495	ENSG00000111339.8	3.28882	9.77313	0.0158637	0.0395067	ART4
chr18:12056676-12057822	ENSG00000212712.2	3.2864	9.75676	0.000150182	0.000628406	AP002414.1
chr9:34665665-34681298	ENSG00000230074.1	3.27627	9.68846	1.61514e-21	3.93255e-20	RP11-195F19.9
chr8:37326575-37330837	ENSG00000253123.3	3.27504	9.68025	2.1964e-05	0.000108298	RP11-527N22.1
chr6:131135666-131283535	ENSG00000118507.13	3.26531	9.61514	9.58773e-26	3.23869e-24	AKAP7
chrY:8068896-8070723	ENSG00000239893.1	3.26349	9.60303	1.24802e-21	3.0746e-20	ZNF736P9Y
chr6:146543693-146554965	ENSG00000118508.4	3.26297	9.59957	3.92614e-18	7.3192e-17	RAB32
chr22:22547701-22559361	ENSG00000185686.15	3.26048	9.58301	4.63443e-06	2.55802e-05	PRAME
chr19:17795110-17813082	ENSG00000179913.8	3.25569	9.55126	1.25872e-22	3.38506e-21	B3GNT3
chr4:158111361-158111931	ENSG00000280140.1	3.24726	9.49561	1.59209e-13	2.0752e-12	RP11-597D13.2
chr16:30026614-30052978	ENSG00000149926.11	3.24073	9.45273	4.2296e-09	3.53462e-08	FAM57B
chr12:118428281-118428870	ENSG00000275759.1	3.24056	9.45158	0.0189565	0.0461018	RP11-131L12.3
chr3:186930485-187078553	ENSG00000073849.12	3.23331	9.40425	2.90281e-08	2.18177e-07	ST6GAL1
chrX:152133313-152138578	ENSG00000124260.9	3.23201	9.39578	0.00702561	0.0194951	MAGEA10
chr12:121797511-121801972	ENSG00000272849.1	3.23087	9.38832	0.00952041	0.0253707	RP11-347I19.8
chr4:158270378-158278601	ENSG00000251429.1	3.22709	9.36379	1.0124e-20	2.3264e-19	RP11-597D13.7
chr2:112138385-112188216	ENSG00000144152.10	3.22337	9.33964	1.46378e-18	2.84591e-17	FBLN7
chr12:53097436-53102345	ENSG00000167779.5	3.21912	9.31218	2.53684e-35	1.43676e-33	IGFBP6
chr3:119294373-119420714	ENSG00000031081.8	3.21618	9.29323	4.96132e-76	1.08846e-73	ARHGAP31
chr17:50271406-50281485	ENSG00000167105.5	3.21436	9.28149	0.000253246	0.00101386	TMEM92
chr1:54779712-54801267	ENSG00000006555.8	3.21237	9.26873	5.85246e-49	5.86427e-47	TTC22
chr1:156637783-156641004	ENSG00000272068.1	3.21067	9.2578	1.79099e-57	2.47205e-55	RP11-284F21.9
chr21:43805758-43812567	ENSG00000215458.6	3.19878	9.18183	4.19942e-29	1.75751e-27	AP001053.11
chr1:109910633-109930992	ENSG00000184371.11	3.19079	9.13113	1.6951e-17	3.02995e-16	CSF1
chr1:209614870-209652466	ENSG00000196878.10	3.18992	9.12563	1.24512e-09	1.11377e-08	LAMB3
chr8:87870743-87874068	ENSG00000176566.4	3.18988	9.12533	1.7666e-05	8.87858e-05	DCAF4L2
chr12:51353753-51391409	ENSG00000139629.13	3.18958	9.12347	1.1589e-81	2.98195e-79	GALNT6
chr18:12310967-12344320	ENSG00000176014.10	3.18263	9.07963	3.55974e-135	2.31851e-132	TUBB6
chr17:19495385-19555309	ENSG00000142494.11	3.18045	9.06591	5.89855e-09	4.84387e-08	SLC47A1
chr17:74877299-74893610	ENSG00000172782.9	3.18016	9.06409	3.90062e-05	0.000182854	FADS6
chr1:54806063-54842252	ENSG00000162398.9	3.17726	9.04587	0.00514076	0.0148542	C1orf177
chr12:119179590-119221131	ENSG00000152137.4	3.17721	9.04556	4.91825e-05	0.000225934	HSPB8
chr16:30498766-30499554	ENSG00000261332.1	3.17572	9.03623	9.24425e-24	2.72131e-22	RP11-297C4.1
chr8:78732772-78805523	ENSG00000104432.10	3.17444	9.02824	2.49857e-40	1.74165e-38	IL7
chr3:58505136-58537319	ENSG00000168306.10	3.17372	9.02373	2.86789e-05	0.000138491	ACOX2
chr12:6821545-6827418	ENSG00000250510.5	3.17122	9.00811	1.06613e-42	8.26035e-41	GPR162
chr22:46541495-46548196	ENSG00000234869.1	3.17062	9.00436	0.00223656	0.00712866	RP3-439F8.1
chr11:64726911-64745456	ENSG00000068831.16	3.16972	8.99871	1.56121e-05	7.91891e-05	RASGRP2
chr9:128203379-128255248	ENSG00000106976.16	3.16917	8.99528	1.72312e-50	1.8512e-48	DNM1
chr2:129990456-130028412	ENSG00000180178.8	3.15986	8.93743	5.5867e-49	5.62503e-47	FAR2P1
chr12:52249300-52303159	ENSG00000170442.9	3.15826	8.92755	2.09318e-09	1.81775e-08	KRT86
chr3:138101478-138102917	ENSG00000240668.1	3.15776	8.9244	0.00164235	0.00538543	KRT8P36
chr4:141323471-141332618	ENSG00000248810.1	3.15742	8.92231	6.68537e-07	4.19941e-06	RP11-362F19.1
chr6:32844086-32846495	ENSG00000204261.6	3.15736	8.92198	3.43756e-38	2.23195e-36	PSMB8-AS1
chr6:149964007-149973710	ENSG00000111981.4	3.15672	8.91801	3.17311e-28	1.23846e-26	ULBP1
chr17:8797162-8799349	ENSG00000185156.5	3.15468	8.90541	5.3054e-14	7.2366e-13	MFSD6L
chr7:43112599-43566001	ENSG00000002746.12	3.15295	8.89469	0.000510623	0.00190281	HECW1
chr5:91303029-91314383	ENSG00000248323.3	3.15111	8.88341	2.76809e-05	0.000133807	LUCAT1
chr3:156747346-156817034	ENSG00000240875.3	3.14984	8.87556	2.50852e-16	4.11674e-15	LINC00886
chr10:92689951-92695646	ENSG00000152804.8	3.14928	8.87213	3.13993e-12	3.68483e-11	HHEX
chr15:32593456-32607310	ENSG00000232653.6	3.14221	8.82876	2.21843e-10	2.14654e-09	GOLGA8N
chr11:5947340-5948361	ENSG00000184478.6	3.14141	8.82383	1.20194e-42	9.27812e-41	OR56A3
chr17:79022934-79049787	ENSG00000173918.12	3.13793	8.80261	7.19306e-43	5.636e-41	C1QTNF1
chr12:57619527-57626140	ENSG00000135502.14	3.13757	8.80042	1.34102e-09	1.19545e-08	SLC26A10
chrX:100291644-100410273	ENSG00000165194.12	3.13656	8.79427	1.64051e-25	5.39297e-24	PCDH19
chr4:133093860-133149113	ENSG00000250241.3	3.13626	8.79243	5.20124e-17	8.9813e-16	RP11-9G1.3
chr21:44477850-44478493	ENSG00000274225.1	3.13194	8.76611	0.00070959	0.00255075	KB-68A7.1
chr11:117427773-117797261	ENSG00000177103.11	3.12285	8.71106	8.37487e-25	2.65676e-23	DSCAML1
chr16:75111860-75116767	ENSG00000166816.11	3.11717	8.67686	9.37559e-81	2.35429e-78	LDHD
chr2:231388976-231394984	ENSG00000224376.1	3.11171	8.64406	0.000365507	0.00141439	AC017104.6
chr15:81953303-81995666	ENSG00000259445.1	3.11159	8.64338	0.0100918	0.0267125	RP11-276M12.1
chr6:85449584-85495791	ENSG00000135318.9	3.11149	8.64274	2.91739e-09	2.48892e-08	NT5E
chr12:52806549-52814551	ENSG00000170477.10	3.11077	8.63842	1.98306e-19	4.12897e-18	KRT4
chr4:186208979-186258469	ENSG00000164344.13	3.10602	8.61003	0.00449293	0.0131936	KLKB1
chr2:131218067-131265278	ENSG00000188219.12	3.10457	8.60141	5.60625e-46	5.01483e-44	POTEE
chr11:73238975-73242335	ENSG00000260401.1	3.10455	8.60125	1.95276e-05	9.71811e-05	RP11-800A3.4
chr12:48995149-48999309	ENSG00000181418.7	3.10137	8.58234	4.16035e-25	1.334e-23	DDN
chr19:43353659-43363172	ENSG00000204936.7	3.10088	8.57945	5.38025e-05	0.000245803	CD177
chrX:55484616-55489202	ENSG00000247746.4	3.09802	8.56245	1.22609e-08	9.68327e-08	USP51
chr1:93992837-94121132	ENSG00000198691.9	3.08609	8.49193	9.8432e-08	6.89819e-07	ABCA4
chr5:181193924-181205172	ENSG00000146054.15	3.08108	8.4625	4.0868e-23	1.14332e-21	TRIM7
chr8:123179047-123210079	ENSG00000147689.14	3.08107	8.46244	1.36163e-35	7.75383e-34	FAM83A
chr2:131279290-131299819	ENSG00000231431.5	3.07953	8.45337	6.70258e-11	6.91903e-10	FAR2P4
chr6:52847910-52905834	ENSG00000174156.11	3.0786	8.44793	2.98812e-07	1.97021e-06	GSTA3
chr7:23710167-23832513	ENSG00000196335.10	3.07851	8.44743	7.23863e-50	7.54338e-48	STK31
chr18:12081540-12085267	ENSG00000267722.1	3.07546	8.42955	0.00493431	0.0143352	RP11-815J4.1
chr7:22725884-22732002	ENSG00000136244.9	3.07088	8.40284	0.000861713	0.00303171	IL6
chr21:18269116-18403656	ENSG00000154646.6	3.07033	8.39968	2.80149e-08	2.10713e-07	TMPRSS15
chr22:50551112-50562905	ENSG00000217442.3	3.06674	8.3788	0.00848819	0.0229784	SYCE3
chr9:131009082-131093059	ENSG00000050555.15	3.06365	8.36087	0.000521595	0.00193919	LAMC3
chr20:34234840-34281173	ENSG00000250917.1	3.05646	8.31928	1.14418e-05	5.94686e-05	RP4-785G19.5
chr20:1309975-1329239	ENSG00000125775.12	3.05004	8.28235	8.61529e-08	6.08884e-07	SDCBP2
chr12:7354960-7444185	ENSG00000177675.6	3.04781	8.26957	4.05278e-06	2.2567e-05	CD163L1
chr8:120535745-120813273	ENSG00000172164.11	3.04552	8.25646	4.55399e-05	0.000210406	SNTB1
chr2:164895677-164895777	ENSG00000223318.1	3.04056	8.22812	0.00118959	0.0040433	RNA5SP111
chr7:73861159-73865893	ENSG00000175877.3	3.04041	8.22725	5.3251e-09	4.39373e-08	WBSCR28
chr7:64888527-64890100	ENSG00000189316.3	3.03991	8.22439	7.65505e-10	7.00688e-09	RP11-797H7.5
chr3:184371935-184378144	ENSG00000090534.15	3.03954	8.2223	1.17437e-12	1.43136e-11	THPO
chr14:24398786-24419288	ENSG00000205978.5	3.03889	8.21856	1.73045e-19	3.61382e-18	NYNRIN
chr12:109783087-109833401	ENSG00000111199.8	3.0374	8.21009	4.78971e-24	1.44677e-22	TRPV4
chr2:164896186-164955525	ENSG00000169507.7	3.02115	8.11812	4.7098e-12	5.42629e-11	SLC38A11
chr7:130853720-130928649	ENSG00000233559.1	3.01383	8.07708	8.72765e-41	6.18713e-39	AC016831.7
chr3:98795941-98901689	ENSG00000057019.13	3.01381	8.07697	3.59583e-31	1.66174e-29	DCBLD2
chr3:80993868-81095647	ENSG00000243694.2	3.0135	8.0752	0.00463157	0.0135425	RP11-6B4.1
chr3:49805207-49813946	ENSG00000182179.8	3.00794	8.04416	1.51322e-26	5.3637e-25	UBA7
chr3:195746765-195812277	ENSG00000145113.19	3.00468	8.02598	0.000389075	0.00149119	MUC4
chr17:68591796-68763882	ENSG00000267659.3	3.00446	8.0248	0.00042004	0.00159724	LINC01482
chr3:194496317-194501503	ENSG00000244675.2	3.00336	8.01863	0.0020739	0.00666218	AC108676.1
chr8:124848766-124944612	ENSG00000249816.4	2.99934	7.99635	3.21209e-06	1.82764e-05	LINC00964
chr1:114582848-114670111	ENSG00000175984.12	2.99693	7.983	6.77039e-14	9.12733e-13	DENND2C
chr3:50266641-50267371	ENSG00000232352.1	2.99405	7.96705	1.44755e-11	1.5904e-10	SEMA3B-AS1
chr7:27491682-27492765	ENSG00000235574.1	2.9906	7.94805	3.10909e-05	0.00014893	AC073150.6
chr1:204828654-205022821	ENSG00000163531.13	2.98571	7.92116	1.70568e-12	2.04544e-11	NFASC
chr2:127418427-127429246	ENSG00000115718.15	2.98441	7.91403	1.5199e-25	5.02822e-24	PROC
chr6:32812763-32817048	ENSG00000241106.4	2.98397	7.91159	1.94987e-05	9.70605e-05	HLA-DOB
chr22:37675608-37679806	ENSG00000100097.9	2.97199	7.84619	1.42264e-47	1.34166e-45	LGALS1
chr16:88883272-88887136	ENSG00000259881.1	2.96778	7.8233	0.00082623	0.00291968	RP11-830F9.5
chr14:63684214-63728039	ENSG00000126821.7	2.9647	7.80663	1.34755e-33	7.11031e-32	SGPP1
chr7:151238973-151277452	ENSG00000082014.14	2.95923	7.77707	3.58836e-19	7.35385e-18	SMARCD3
chr17:48621159-48626356	ENSG00000170689.9	2.95889	7.77528	5.23136e-23	1.45183e-21	HOXB9
chr22:37352190-37354839	ENSG00000237862.1	2.95871	7.77426	1.01e-05	5.29702e-05	RP1-63G5.7
chr2:74518131-74526336	ENSG00000144045.11	2.95707	7.76547	1.02552e-08	8.18921e-08	DQX1
chr22:41699499-41799454	ENSG00000167077.10	2.95704	7.7653	0.000172244	0.000713985	MEI1
chr10:75283801-75373500	ENSG00000226051.4	2.95506	7.75465	1.27454e-18	2.48262e-17	ZNF503-AS1
chr5:72574120-72660669	ENSG00000248371.3	2.95212	7.73885	0.00543955	0.0156111	CTC-347C20.2
chr9:35616603-35646810	ENSG00000137101.10	2.95032	7.72923	2.48871e-23	7.10543e-22	CD72
chr1:185734551-186190949	ENSG00000143341.9	2.9477	7.71516	8.24212e-05	0.000364254	HMCN1
chr12:52285913-52291534	ENSG00000205426.8	2.9429	7.68954	0.00786731	0.0215354	KRT81
chr2:16050427-16085801	ENSG00000236289.2	2.94225	7.68608	0.00290445	0.00898539	GACAT3
chr2:44941898-44946077	ENSG00000138083.4	2.94172	7.68328	2.21979e-07	1.49145e-06	SIX3
chr1:32680360-32703119	ENSG00000162520.12	2.94052	7.67689	2.44545e-40	1.71034e-38	SYNC
chr1:201896452-201946587	ENSG00000163431.12	2.93918	7.66976	5.87075e-05	0.000266518	LMOD1
chr11:112143251-112164117	ENSG00000150782.9	2.93737	7.66014	1.43406e-63	2.33505e-61	IL18
chr7:64835280-64836882	ENSG00000234338.1	2.93673	7.65673	0.00392549	0.0117208	RP11-797H7.1
chr16:1090005-1096244	ENSG00000184471.7	2.93606	7.65319	0.000540926	0.0020032	C1QTNF8
chr9:34379019-34397832	ENSG00000164972.10	2.93596	7.65265	9.35209e-07	5.74974e-06	C9orf24
chr17:43006725-43014456	ENSG00000068079.5	2.93518	7.64851	3.95479e-12	4.60222e-11	IFI35
chr4:137518918-137532475	ENSG00000189184.9	2.93461	7.64551	0.000248138	0.000995514	PCDH18
chr13:83877205-83882393	ENSG00000178235.7	2.93334	7.63877	0.00233451	0.00740914	SLITRK1
chr5:111277517-111302567	ENSG00000248268.1	2.93168	7.62998	0.00122418	0.00414935	CTC-499J9.1
chr14:95407266-95475836	ENSG00000176438.10	2.9313	7.628	7.71449e-55	9.68586e-53	SYNE3
chr1:1167846-1167956	ENSG00000207607.2	2.92991	7.62064	0.000556152	0.00205156	MIR200A
chr8:103371515-103382997	ENSG00000164932.10	2.92799	7.61051	0.000775045	0.00275892	CTHRC1
chr20:43914864-44069017	ENSG00000124191.15	2.92016	7.56929	1.3007e-07	8.99069e-07	TOX2
chr2:72129238-72148038	ENSG00000003137.6	2.91657	7.5505	0.00334313	0.0101927	CYP26B1
chr3:171600405-171810438	ENSG00000075651.13	2.91601	7.54756	6.45842e-28	2.49271e-26	PLD1
chr2:181457225-181536187	ENSG00000115232.11	2.91561	7.54549	1.05336e-11	1.17276e-10	ITGA4
chr19:17824786-17848032	ENSG00000105639.16	2.90975	7.5149	3.28294e-08	2.44193e-07	JAK3
chr1:54007299-54018186	ENSG00000203985.8	2.90958	7.514	5.09727e-06	2.79131e-05	LDLRAD1
chr2:26457203-26558698	ENSG00000115155.14	2.90839	7.50782	0.00394448	0.0117663	OTOF
chr4:46035769-46124081	ENSG00000163285.7	2.90828	7.50723	0.0182129	0.0445375	GABRG1
chr15:78759203-78811431	ENSG00000136378.12	2.90796	7.50555	1.70363e-44	1.43174e-42	ADAMTS7
chrX:101550531-101554700	ENSG00000126947.9	2.90626	7.49672	0.00420894	0.0124695	ARMCX1
chr12:1529891-1639709	ENSG00000111186.10	2.90332	7.48145	1.74287e-24	5.39745e-23	WNT5B
chr2:43812472-43838819	ENSG00000138075.9	2.89999	7.46422	0.000228035	0.000921601	ABCG5
chr19:3585553-3593541	ENSG00000179855.5	2.89502	7.43856	2.11419e-09	1.83371e-08	GIPC3
chr2:151485336-151734487	ENSG00000183091.17	2.89203	7.42315	5.77071e-07	3.65683e-06	NEB
chr8:74824537-74855029	ENSG00000137558.5	2.89191	7.42251	9.60147e-05	0.000417821	PI15
chr3:36826820-36945057	ENSG00000168016.11	2.88791	7.40196	1.31442e-62	2.09123e-60	TRANK1
chr12:8232512-8242948	ENSG00000164845.14	2.88616	7.39298	1.48115e-09	1.31306e-08	FAM86FP
chr1:54236440-54239063	ENSG00000198711.5	2.88545	7.38938	0.00537624	0.0154575	SSBP3-AS1
chr13:113105788-113120678	ENSG00000057593.11	2.87875	7.35512	0.000151439	0.000633541	F7
chr2:74549026-74557536	ENSG00000115325.11	2.8783	7.35284	2.43552e-28	9.59567e-27	DOK1
chr17:7705202-7711378	ENSG00000108947.4	2.87722	7.34735	5.46843e-29	2.27491e-27	EFNB3
chr1:179591613-179691270	ENSG00000162782.13	2.87318	7.32679	0.00384666	0.0115033	TDRD5
chr7:83363906-83649010	ENSG00000170381.10	2.8706	7.31368	4.30247e-10	4.04292e-09	SEMA3E
chr11:90193614-90198120	ENSG00000280385.1	2.86482	7.28446	0.00547343	0.0156893	AP000648.5
chr22:22484421-22509154	ENSG00000275004.1	2.86084	7.2644	2.15548e-18	4.11021e-17	ZNF280B
chr11:104901553-104918175	ENSG00000235505.5	2.86038	7.26208	3.94248e-08	2.90659e-07	RP11-693N9.2
chr5:149374357-149404202	ENSG00000127743.5	2.85934	7.25684	0.000510752	0.00190295	IL17B
chr3:194247648-194257772	ENSG00000238097.1	2.85856	7.2529	1.82793e-08	1.41207e-07	RP11-513G11.3
chr9:126614443-126701032	ENSG00000136944.15	2.85497	7.23488	3.1457e-26	1.0982e-24	LMX1B
chr22:41922023-41923100	ENSG00000260655.1	2.85465	7.23327	0.000373754	0.00144069	CTA-250D10.23
chr14:64746283-64879883	ENSG00000070182.15	2.85261	7.22304	1.31279e-15	2.05259e-14	SPTB
chr12:21527952-21537377	ENSG00000134548.7	2.8514	7.21701	0.00145399	0.0048332	SPX
chr8:100337595-100350707	ENSG00000253217.1	2.84509	7.18552	5.74351e-05	0.000261139	KB-1991G8.1
chr19:39863323-39934626	ENSG00000275395.2	2.84338	7.17699	0.0186325	0.0454612	FCGBP
chr5:72107234-72209570	ENSG00000131711.12	2.84226	7.17142	1.78282e-17	3.17858e-16	MAP1B
chr2:230416266-230543183	ENSG00000067066.14	2.83871	7.15379	4.17159e-54	4.96825e-52	SP100
chr12:87783118-87784568	ENSG00000258128.2	2.83846	7.15257	2.17369e-12	2.58881e-11	MKRN9P
chr5:138439017-138446964	ENSG00000132563.13	2.83383	7.12966	4.28271e-21	1.00745e-19	REEP2
chr12:122726076-122730843	ENSG00000196917.5	2.83378	7.12941	3.84488e-13	4.8744e-12	HCAR1
chr1:205043197-205078499	ENSG00000184144.7	2.83125	7.11691	2.47746e-11	2.6671e-10	CNTN2
chr7:95772506-96110071	ENSG00000158560.12	2.82993	7.11039	3.81968e-06	2.14062e-05	DYNC1I1
chr9:129341843-129359538	ENSG00000233901.3	2.82924	7.10699	0.000885251	0.00310822	LINC01503
chr18:63647579-63720080	ENSG00000206072.10	2.8263	7.09253	0.00219998	0.0070228	SERPINB11
chr1:94927566-94963270	ENSG00000235501.3	2.82556	7.08891	0.0006996	0.00251832	RP4-639F20.1
chr15:31222767-31230838	ENSG00000259772.4	2.82346	7.07856	0.00327406	0.010007	RP11-16E12.2
chr9:93955597-93959140	ENSG00000235601.1	2.82021	7.06266	2.55104e-07	1.7014e-06	BARX1-AS1
chr12:6828410-6839851	ENSG00000110811.17	2.81962	7.05975	1.33289e-43	1.07259e-41	LEPREL2
chr10:133309410-133352529	ENSG00000165828.11	2.8127	7.026	0.000254872	0.00101939	PRAP1
chr16:23690376-23713500	ENSG00000134398.10	2.8107	7.01626	1.46117e-08	1.14531e-07	ERN2
chr2:130429827-130436383	ENSG00000239402.3	2.80982	7.01199	0.00156968	0.00516911	CYP4F62P
chr5:122436497-122479087	ENSG00000250328.3	2.80458	6.98655	0.0065744	0.018385	MGC32805
chr8:6808517-6835644	ENSG00000275591.2	2.8036	6.98181	9.81736e-08	6.8847e-07	XKR5
chr2:151270465-151290057	ENSG00000123609.8	2.8019	6.97358	1.98499e-67	3.69385e-65	NMI
chr2:232479827-232487828	ENSG00000171551.9	2.79981	6.96349	3.41097e-21	8.18084e-20	ECEL1
chr10:125683243-125709677	ENSG00000228021.5	2.79713	6.95055	0.00369684	0.0111119	RP11-383C5.3
chr17:8072636-8087703	ENSG00000179477.7	2.79545	6.94246	0.000274562	0.00108791	ALOX12B
chr3:12734707-12769457	ENSG00000088726.13	2.79535	6.94201	0.000104747	0.000451721	TMEM40
chr16:2839568-2842744	ENSG00000172460.12	2.79327	6.932	0.00129586	0.00435617	PRSS30P
chr18:63637719-63661216	ENSG00000057149.12	2.79183	6.92508	0.00460481	0.0134705	SERPINB3
chr11:1074875-1110511	ENSG00000198788.8	2.79182	6.92501	2.28258e-05	0.000112017	MUC2
chr9:27948078-28670285	ENSG00000174482.8	2.78708	6.90229	2.14573e-09	1.85951e-08	LINGO2
chr17:76565379-76586128	ENSG00000070731.7	2.78559	6.89519	8.55305e-10	7.781e-09	ST6GALNAC2
chr16:83949067-83966332	ENSG00000140961.10	2.78443	6.88964	1.43905e-39	9.67504e-38	OSGIN1
chr19:45668244-45683724	ENSG00000010310.6	2.78244	6.88013	1.01569e-06	6.21884e-06	GIPR
chr5:150601080-150654232	ENSG00000171992.10	2.78029	6.8699	7.72038e-07	4.80036e-06	SYNPO
chr3:27632976-27633720	ENSG00000213846.4	2.77964	6.86679	8.50622e-07	5.25605e-06	AC098614.2
chr18:49023703-49048474	ENSG00000264269.1	2.7769	6.85377	3.07619e-15	4.67303e-14	RP11-15F12.1
chr2:130419071-130431363	ENSG00000178162.6	2.77614	6.85016	4.56613e-20	1.00282e-18	FAR2P2
chr2:157257598-157314211	ENSG00000136542.6	2.77427	6.84128	5.92115e-10	5.47752e-09	GALNT5
chr22:35380835-35394214	ENSG00000100292.14	2.77344	6.83736	4.07093e-24	1.23683e-22	HMOX1
chr10:80207710-80219657	ENSG00000237523.1	2.77131	6.82728	1.96729e-06	1.15499e-05	LINC00857
chr12:70638082-70920843	ENSG00000153233.10	2.77096	6.82563	6.11791e-95	2.09032e-92	PTPRR
chr22:37469065-37486401	ENSG00000100060.15	2.76683	6.80611	2.23619e-07	1.50102e-06	MFNG
chr5:150113837-150155860	ENSG00000113721.11	2.7659	6.80174	1.30499e-06	7.8586e-06	PDGFRB
chrX:55452105-55453566	ENSG00000187601.4	2.76343	6.79011	1.7087e-11	1.86845e-10	MAGEH1
chr11:117833910-117838942	ENSG00000254528.5	2.76145	6.78079	0.000522858	0.00194354	RP11-728F11.4
chr22:44172956-44208468	ENSG00000138964.14	2.75799	6.76451	8.29239e-06	4.41456e-05	PARVG
chr15:32536047-32587613	ENSG00000261064.1	2.75327	6.74245	0.000460171	0.00173152	RP11-1000B6.3
chr5:141199582-141203779	ENSG00000197479.6	2.74981	6.72628	3.50026e-10	3.32508e-09	PCDHB11
chr17:27629798-27649560	ENSG00000168961.14	2.74481	6.70302	1.35812e-09	1.20965e-08	LGALS9
chr1:156619294-156625725	ENSG00000132702.10	2.7428	6.69367	0.00103116	0.00356113	HAPLN2
chr9:127920879-127930797	ENSG00000167103.9	2.7427	6.69321	1.32843e-32	6.73655e-31	PIP5KL1
chr11:117820075-117877031	ENSG00000137726.13	2.74037	6.68241	3.78941e-14	5.23039e-13	FXYD6
chr15:78593052-78621295	ENSG00000080644.13	2.73942	6.67804	1.84249e-10	1.79949e-09	CHRNA3
chr2:95207711-95259144	ENSG00000233757.4	2.73393	6.65267	0.000152792	0.000638815	AC092835.2
chr3:193842560-193844009	ENSG00000229155.1	2.72796	6.62518	0.0208284	0.0499891	RP11-528A4.2
chr17:78356778-78360077	ENSG00000184557.4	2.72742	6.62269	4.90363e-06	2.69448e-05	SOCS3
chr5:122845449-123009212	ENSG00000064652.8	2.72695	6.62054	1.90158e-27	7.05211e-26	SNX24
chr6:55753645-55875564	ENSG00000112175.7	2.72659	6.61887	1.00261e-08	8.02163e-08	BMP5
chr2:106801600-106887107	ENSG00000144057.13	2.72628	6.61745	1.4428e-28	5.80519e-27	ST6GAL2
chr14:103875055-103877478	ENSG00000258914.1	2.72566	6.61461	1.69063e-16	2.80542e-15	CTD-2134A5.3
chr21:38988707-39006153	ENSG00000235888.1	2.72376	6.60592	0.0193883	0.0470312	AF064858.8
chr19:38433699-38587564	ENSG00000196218.9	2.72216	6.59862	4.10983e-06	2.28663e-05	RYR1
chr6:32517343-32530287	ENSG00000198502.5	2.72216	6.5986	3.01663e-06	1.72112e-05	HLA-DRB5
chr14:91232532-91253925	ENSG00000119714.8	2.72176	6.59679	3.47157e-09	2.92459e-08	GPR68
chr6:32840717-32844703	ENSG00000204264.6	2.72094	6.59302	3.94701e-51	4.32966e-49	PSMB8
chr13:57631812-57729311	ENSG00000118946.9	2.7194	6.58598	1.00557e-06	6.16596e-06	PCDH17
chr7:99173574-99207506	ENSG00000185467.7	2.71665	6.57345	0.0033363	0.0101764	KPNA7
chr22:36140330-36166177	ENSG00000128284.17	2.71639	6.57225	1.13912e-86	3.16554e-84	APOL3
chr3:120628173-120682571	ENSG00000113924.9	2.71401	6.56143	2.67978e-23	7.61965e-22	HGD
chr4:99636529-99654648	ENSG00000248713.1	2.71174	6.55111	0.00170361	0.00556056	RP11-766F14.2
chr16:70579895-70660682	ENSG00000157368.8	2.71061	6.54598	5.75292e-19	1.15402e-17	IL34
chrX:153494939-153509554	ENSG00000182492.13	2.70831	6.53557	2.33165e-11	2.51663e-10	BGN
chr2:74557892-74648338	ENSG00000159374.15	2.70686	6.52901	0.0106864	0.0281061	M1AP
chr2:218366665-218367835	ENSG00000225062.1	2.70605	6.52533	1.50913e-13	1.97075e-12	CATIP-AS1
chr2:74513559-74516761	ENSG00000115297.10	2.70474	6.51939	3.22421e-06	1.83403e-05	TLX2
chr3:166569693-166570763	ENSG00000244321.1	2.70321	6.51248	0.00275408	0.00856417	LINC01326
chr10:628638-631255	ENSG00000225140.1	2.70301	6.51158	0.0144563	0.0364591	RP11-809C18.3
chr17:43875363-43909711	ENSG00000108852.12	2.70215	6.50773	1.70089e-19	3.55566e-18	MPP2
chr5:35617844-35814611	ENSG00000152582.10	2.69962	6.49629	0.0202319	0.0487932	SPEF2
chr12:29500840-29784759	ENSG00000133687.13	2.6949	6.4751	0.000102891	0.000444724	TMTC1
chr17:4897774-4903074	ENSG00000108556.7	2.69148	6.45976	1.744e-08	1.35175e-07	CHRNE
chr22:39570753-39689737	ENSG00000100346.15	2.69125	6.45871	1.40182e-13	1.83638e-12	CACNA1I
chrX:109641337-109733403	ENSG00000068366.17	2.69112	6.45814	6.09006e-08	4.3814e-07	ACSL4
chr12:102877495-102958366	ENSG00000171759.6	2.69002	6.45322	0.0149398	0.0375044	PAH
chr11:57542641-57550274	ENSG00000214872.6	2.68868	6.44723	0.0036878	0.0110911	SMTNL1
chr19:35432957-35434642	ENSG00000232680.2	2.68615	6.43593	6.99029e-06	3.75204e-05	AC002511.3
chr19:812488-821977	ENSG00000129951.16	2.68551	6.43307	1.07981e-09	9.72577e-09	LPPR3
chr1:82973929-82986208	ENSG00000236268.3	2.68356	6.42437	0.000746688	0.00266938	LINC01361
chr1:156641666-156644887	ENSG00000272405.1	2.6826	6.4201	1.83144e-27	6.80408e-26	RP11-284F21.10
chr20:3667970-3682246	ENSG00000149451.15	2.68127	6.41418	6.12018e-07	3.86301e-06	ADAM33
chr10:70672803-70762441	ENSG00000138316.8	2.67978	6.40759	1.78556e-07	1.21181e-06	ADAMTS14
chr16:31355134-31382997	ENSG00000140678.14	2.67694	6.39499	0.00638432	0.0179281	ITGAX
chr18:63123346-63320128	ENSG00000171791.11	2.67309	6.37792	0.00022711	0.000918575	BCL2
chr5:141208719-141212571	ENSG00000120328.6	2.67127	6.36988	3.68285e-10	3.49376e-09	PCDHB12
chr2:219388496-219403633	ENSG00000229525.1	2.67046	6.3663	0.000625045	0.00227947	AC053503.4
chr6:79201249-79234738	ENSG00000118418.12	2.67022	6.36526	4.74443e-15	7.12416e-14	HMGN3
chr7:45080438-45088914	ENSG00000136274.8	2.66931	6.36123	4.03255e-22	1.04276e-20	NACAD
chr12:49332411-49337188	ENSG00000186897.4	2.66843	6.35738	1.39541e-08	1.09665e-07	C1QL4
chr17:4481966-4486353	ENSG00000262823.1	2.66772	6.35422	1.59798e-24	4.98756e-23	RP13-580F15.2
chr5:52989326-53094779	ENSG00000164171.8	2.66298	6.33339	1.3734e-15	2.14576e-14	ITGA2
chr20:50162765-50166101	ENSG00000237595.3	2.66244	6.33102	1.97784e-05	9.81949e-05	RP11-112L6.3
chr11:118133377-118152820	ENSG00000177098.6	2.65832	6.31297	2.21713e-08	1.69327e-07	SCN4B
chr11:60971680-61020377	ENSG00000013725.12	2.6563	6.30414	4.50537e-08	3.289e-07	CD6
chr2:174560770-174682899	ENSG00000115935.14	2.65613	6.30339	0.00170234	0.00555767	WIPF1
chr2:130459455-130509666	ENSG00000196834.9	2.65556	6.30091	8.01121e-10	7.31681e-09	POTEI
chr4:68901008-68906983	ENSG00000272626.1	2.65536	6.30003	0.00616273	0.017376	RP11-468N14.13
chr1:236686454-236764620	ENSG00000077522.10	2.65509	6.29886	3.80297e-07	2.47538e-06	ACTN2
chr9:72924050-73080442	ENSG00000165092.10	2.65393	6.29381	0.00763584	0.02099	ALDH1A1
chr6:24544104-24646155	ENSG00000137261.11	2.6521	6.28582	8.84301e-64	1.49842e-61	KIAA0319
chr17:74213514-74262020	ENSG00000141540.8	2.65053	6.27897	2.45251e-18	4.65955e-17	TTYH2
chr15:38252326-38357249	ENSG00000166068.10	2.65034	6.27814	5.68757e-87	1.62384e-84	SPRED1
chr19:53793603-53824343	ENSG00000142405.19	2.65022	6.27765	9.02729e-10	8.19811e-09	NLRP12
chr12:56360569-56362823	ENSG00000175336.9	2.64453	6.25293	1.53207e-08	1.19683e-07	APOF
chr2:134455759-134719000	ENSG00000152128.13	2.64384	6.24993	7.92126e-07	4.91646e-06	TMEM163
chr16:75108601-75110712	ENSG00000247033.1	2.64239	6.24365	1.95965e-05	9.74774e-05	RP11-252E2.1
chr2:86815339-86861924	ENSG00000172116.19	2.6423	6.24324	0.000722466	0.00259302	CD8B
chr12:111766922-111809985	ENSG00000111275.10	2.63543	6.21358	7.46796e-36	4.33558e-34	ALDH2
chr8:142449430-142545009	ENSG00000181790.8	2.63329	6.2044	3.13701e-09	2.66103e-08	BAI1
chrX:47582313-47586789	ENSG00000102265.9	2.63278	6.20221	1.7154e-18	3.31963e-17	TIMP1
chr6:162727132-163315492	ENSG00000112530.9	2.6318	6.198	0.0166453	0.0411726	PACRG
chrX:5890026-6228863	ENSG00000146938.12	2.63172	6.19764	0.0159563	0.0396945	NLGN4X
chr16:29217170-29220031	ENSG00000259807.1	2.62933	6.18738	0.0170017	0.0419316	RP11-426C22.4
chr6:32552990-32589805	ENSG00000196126.8	2.62933	6.18738	1.17991e-06	7.14876e-06	HLA-DRB1
chr2:86784611-86808396	ENSG00000153563.13	2.62801	6.18173	3.07485e-17	5.41266e-16	CD8A
chr3:69999744-70015318	ENSG00000240405.3	2.62583	6.17241	0.00189968	0.00613991	LINC01212
chr6:119177209-119349761	ENSG00000111885.6	2.62293	6.16	4.12957e-17	7.19334e-16	MAN1A1
chr15:40250664-40252910	ENSG00000176753.4	2.62084	6.15108	4.48482e-09	3.73592e-08	C15orf56
chr12:6839954-6847393	ENSG00000111664.8	2.61605	6.1307	3.35911e-16	5.45679e-15	GNB3
chr3:185959943-185980872	ENSG00000171658.6	2.61444	6.12387	0.0124906	0.0322071	RP11-443P15.2
chr1:222522260-222548103	ENSG00000143512.10	2.61204	6.11367	7.83537e-08	5.56405e-07	HHIPL2
chr9:93058688-93085132	ENSG00000157303.8	2.60477	6.08294	2.14571e-10	2.08005e-09	SUSD3
chr5:123023250-123036741	ENSG00000168938.5	2.6018	6.07043	9.04741e-11	9.18491e-10	PPIC
chr4:170343089-170372311	ENSG00000251061.2	2.60156	6.06945	0.0171632	0.0422581	RP11-789C1.2
chr2:130681228-130691691	ENSG00000214081.5	2.60101	6.0671	9.38761e-11	9.50237e-10	CYP4F30P
chr11:60757003-60776731	ENSG00000166961.12	2.59989	6.06241	0.00256722	0.0080533	MS4A15
chr6:3722620-3752026	ENSG00000168994.11	2.59965	6.0614	2.84037e-14	3.9651e-13	PXDC1
chr4:139698144-139698554	ENSG00000178458.5	2.59693	6.04997	9.98349e-09	7.99369e-08	H3F3AP6
chr4:158210249-158255411	ENSG00000164124.8	2.59647	6.04804	1.902e-106	8.8092e-104	TMEM144
chr7:74209396-74229834	ENSG00000086730.14	2.59398	6.0376	6.07849e-29	2.51365e-27	LAT2
chr14:94104836-94115854	ENSG00000165949.10	2.59334	6.03495	0.000669979	0.00242678	IFI27
chr9:6532464-6645650	ENSG00000178445.8	2.59226	6.03041	0.000142065	0.000597562	GLDC
chr9:137877789-138124624	ENSG00000148408.10	2.59141	6.02688	1.96579e-05	9.77363e-05	CACNA1B
chr1:203626561-203744081	ENSG00000058668.12	2.59065	6.02371	7.96472e-53	9.12091e-51	ATP2B4
chr15:44674763-44711316	ENSG00000229474.4	2.58635	6.00579	1.79849e-10	1.75734e-09	PATL2
chr16:75472052-75495028	ENSG00000183196.6	2.58346	5.99377	3.02027e-18	5.69155e-17	CHST6
chr17:78971238-78980109	ENSG00000108679.10	2.58037	5.98094	1.35989e-05	6.96899e-05	LGALS3BP
chr19:49506816-49524780	ENSG00000104870.10	2.57991	5.97901	2.45524e-64	4.19443e-62	FCGRT
chr3:15165275-15205959	ENSG00000230524.6	2.5799	5.97897	0.00410752	0.0121961	COL6A4P1
chr1:34755047-34758512	ENSG00000189280.3	2.57868	5.97393	2.50182e-21	6.04907e-20	GJB5
chr11:3854318-3855509	ENSG00000228661.1	2.57244	5.94815	0.0024897	0.00784317	AC090587.5
chr7:150791287-150801360	ENSG00000106565.15	2.57148	5.94421	0.0082828	0.0225041	TMEM176B
chr8:132571953-132675617	ENSG00000129295.6	2.57071	5.941	0.00963586	0.0256358	LRRC6
chr14:93718298-93788481	ENSG00000175785.10	2.57058	5.94047	3.10424e-08	2.31811e-07	PRIMA1
chr11:77128264-77215238	ENSG00000137474.17	2.57037	5.9396	3.0243e-63	4.84865e-61	MYO7A
chr1:54980792-54992293	ENSG00000143001.4	2.56915	5.93458	3.62106e-20	8.04586e-19	TMEM61
chr10:93591687-93601663	ENSG00000138207.10	2.56625	5.92269	0.00162729	0.00534335	RBP4
chr13:111316184-111344249	ENSG00000153495.8	2.56607	5.92193	0.00575258	0.0163769	TEX29
chr12:52245048-52247448	ENSG00000257671.1	2.56562	5.92009	0.00255383	0.00802094	RP3-416H24.1
chr19:10512947-10517931	ENSG00000180739.13	2.56214	5.90583	1.06652e-21	2.6431e-20	S1PR5
chr4:83090806-83137075	ENSG00000145287.8	2.55838	5.89045	0.000294506	0.0011612	PLAC8
chr19:49528626-49546962	ENSG00000142552.5	2.55649	5.88274	2.0481e-13	2.65959e-12	RCN3
chr16:1437154-1439315	ENSG00000279930.1	2.55569	5.87949	5.22441e-24	1.56222e-22	LA16c-312E8.4
chr2:96875883-97018438	ENSG00000168754.11	2.55358	5.87088	0.000372696	0.00143767	FAM178B
chr17:45168800-45171485	ENSG00000267288.2	2.55004	5.85649	5.6826e-08	4.10242e-07	RP13-890H12.2
chr17:50508384-50531497	ENSG00000136449.11	2.54828	5.84938	2.87199e-32	1.42859e-30	MYCBPAP
chr3:194686544-194689037	ENSG00000185112.5	2.546	5.84011	2.79738e-31	1.30724e-29	FAM43A
chr9:114086126-114093917	ENSG00000136883.10	2.54592	5.8398	1.27824e-24	4.01222e-23	KIF12
chr1:78303884-78539749	ENSG00000122420.7	2.54493	5.83581	5.97765e-13	7.47816e-12	PTGFR
chr6:32552713-32560002	ENSG00000229391.5	2.54151	5.82198	0.000104585	0.000451205	HLA-DRB6
chr9:18473894-18910950	ENSG00000178031.13	2.54088	5.81946	4.81601e-24	1.45051e-22	ADAMTSL1
chr4:92304399-93774556	ENSG00000152208.9	2.54019	5.81664	0.00832264	0.0225839	GRID2
chr3:49803254-49805030	ENSG00000185614.4	2.53378	5.79085	1.1755e-11	1.30457e-10	FAM212A
chr4:979073-993376	ENSG00000145217.11	2.53342	5.78943	1.33275e-32	6.74204e-31	SLC26A1
chr17:142789-181636	ENSG00000272636.3	2.52675	5.76274	3.58749e-05	0.000169586	DOC2B
chr22:44243667-44312851	ENSG00000138944.7	2.52419	5.75249	0.00045341	0.00170886	KIAA1644
chr18:1780329-1782064	ENSG00000264080.1	2.52234	5.74511	0.000258319	0.001031	CTD-2015H3.1
chr10:98247690-98268250	ENSG00000138131.3	2.522	5.74378	2.35057e-19	4.86018e-18	LOXL4
chr2:232606057-232682340	ENSG00000115468.9	2.51655	5.72212	6.60406e-08	4.72509e-07	EFHD1
chr7:100159245-100168750	ENSG00000197093.8	2.51612	5.72042	1.87778e-22	4.9983e-21	GAL3ST4
chr1:44805913-44806675	ENSG00000188396.3	2.51443	5.71372	2.96476e-08	2.22352e-07	TCTEX1D4
chr3:93873033-93974066	ENSG00000184500.12	2.50883	5.6916	8.15506e-07	5.05255e-06	PROS1
chr5:83471465-83582303	ENSG00000038427.13	2.50799	5.68827	3.37008e-23	9.50464e-22	VCAN
chr12:8180209-8216151	ENSG00000226711.4	2.50699	5.68434	0.000102024	0.000441341	FAM66C
chr14:72619296-72894088	ENSG00000205683.9	2.50537	5.67795	0.000401163	0.00153077	DPF3
chr1:9292880-9369532	ENSG00000171621.11	2.50362	5.67107	9.93358e-12	1.10952e-10	SPSB1
chr20:3239705-3245382	ENSG00000277287.1	2.50035	5.65822	1.59064e-09	1.40297e-08	RP4-794I6.4
chr15:39588357-39588882	ENSG00000278621.1	2.49794	5.64879	6.28358e-06	3.40228e-05	CTD-2033D15.3
chr2:177283508-177392687	ENSG00000213963.4	2.49505	5.63748	2.18904e-13	2.83731e-12	AC074286.1
chr8:70471134-70485687	ENSG00000253967.1	2.49449	5.63531	0.00760723	0.0209196	RP11-333A23.4
chr22:18970525-19031242	ENSG00000237517.6	2.481	5.58283	1.17929e-09	1.05761e-08	DGCR5
chr8:24912165-24914717	ENSG00000272163.1	2.48082	5.58215	1.93403e-08	1.48851e-07	GS1-72M22.1
chr8:124550790-124728429	ENSG00000170873.16	2.47974	5.57796	2.24592e-19	4.65302e-18	MTSS1
chr6:109294309-109355046	ENSG00000203799.8	2.47959	5.57737	0.000216846	0.00088048	CCDC162P
chr20:51003656-51023129	ENSG00000026559.11	2.47866	5.57381	8.66241e-12	9.74322e-11	KCNG1
chr4:158124474-158173050	ENSG00000164125.13	2.47439	5.55731	6.55151e-47	5.98888e-45	FAM198B
chr17:48612346-48614939	ENSG00000120068.6	2.47242	5.54975	9.41988e-05	0.000411161	HOXB8
chr14:76310614-76500704	ENSG00000119715.12	2.47227	5.54914	0.0125826	0.0324042	ESRRB
chr12:57460135-57472260	ENSG00000111087.7	2.47124	5.54521	2.24161e-15	3.44287e-14	GLI1
chr1:9997206-10016020	ENSG00000162444.11	2.46881	5.53589	2.13649e-07	1.43873e-06	RBP7
chr22:17178790-17221854	ENSG00000093072.13	2.46871	5.53547	0.000712251	0.002559	CECR1
chr11:75942129-75942435	ENSG00000254915.1	2.46088	5.50551	1.3649e-13	1.78913e-12	RP11-263C24.3
chr7:29806554-29917066	ENSG00000122574.8	2.45982	5.5015	2.47477e-14	3.47802e-13	WIPF3
chr8:22713251-22927908	ENSG00000134020.7	2.45895	5.49815	3.15808e-05	0.000151069	PEBP4
chr19:48813017-48836678	ENSG00000087076.6	2.45528	5.48418	5.52884e-10	5.13283e-09	HSD17B14
chr6:31945709-31952084	ENSG00000243649.6	2.45437	5.48075	0.00868039	0.0234227	CFB
chr17:22266425-22287423	ENSG00000264956.1	2.45312	5.47599	5.27639e-10	4.9094e-09	RP11-1109M24.5
chr12:190077-213697	ENSG00000111181.10	2.45307	5.47578	1.68927e-05	8.51364e-05	SLC6A12
chr11:113278553-113314424	ENSG00000255129.3	2.45209	5.47208	0.0129262	0.0331578	RP11-839D17.3
chr4:122826708-122898236	ENSG00000138685.10	2.44978	5.46335	1.19281e-06	7.21852e-06	FGF2
chr11:5938751-5944984	ENSG00000255257.1	2.44549	5.4471	2.81568e-36	1.67192e-34	AC025016.1
chr21:16630827-16640633	ENSG00000228798.1	2.44088	5.42973	8.17892e-13	1.01347e-11	AP000473.5
chr17:43544976-43579620	ENSG00000175832.10	2.43855	5.42097	3.86911e-05	0.00018154	ETV4
chr3:178526505-178860352	ENSG00000237978.3	2.43402	5.40398	3.97485e-18	7.40338e-17	RP11-385J1.2
chr10:80271820-80289684	ENSG00000151224.10	2.43352	5.4021	0.000127454	0.00054212	MAT1A
chr4:38798686-38856817	ENSG00000174125.5	2.433	5.40015	0.000912185	0.00319418	TLR1
chr17:50110040-50129822	ENSG00000167100.12	2.4285	5.38334	8.73709e-14	1.16357e-12	SAMD14
chr9:104764157-104777457	ENSG00000165028.9	2.42661	5.3763	4.07077e-07	2.63815e-06	NIPSNAP3B
chr11:1995683-2001470	ENSG00000130600.13	2.42323	5.36369	0.000286681	0.00113249	H19
chr6:41637068-41654239	ENSG00000112559.11	2.4217	5.35802	8.25656e-22	2.07579e-20	MDFI
chr13:85792790-85799488	ENSG00000184564.8	2.4196	5.35021	5.59644e-30	2.44531e-28	SLITRK6
chr8:133191039-133230344	ENSG00000104415.11	2.41729	5.34168	8.45384e-11	8.59907e-10	WISP1
chr13:37142967-37146718	ENSG00000279511.1	2.41684	5.34001	2.40077e-11	2.58856e-10	RP11-676B18.1
chr15:30540093-30545969	ENSG00000260693.1	2.41651	5.3388	0.0125138	0.0322588	AC026150.8
chr1:1418420-1421769	ENSG00000235098.6	2.41648	5.33866	1.90762e-09	1.66633e-08	ANKRD65
chr7:44104361-44114560	ENSG00000106624.6	2.41572	5.33585	9.88575e-28	3.75298e-26	AEBP1
chr2:211375717-212538841	ENSG00000178568.11	2.41521	5.33397	0.000768771	0.00273846	ERBB4
chr6:39299001-39314553	ENSG00000124780.11	2.41449	5.33132	2.43872e-07	1.63067e-06	KCNK17
chr17:15565483-15619704	ENSG00000241322.6	2.41408	5.32979	5.09215e-07	3.24857e-06	CDRT1
chr9:129575409-129584556	ENSG00000227619.1	2.41304	5.32595	0.00054274	0.0020092	RP11-492E3.2
chr6:36354642-36387800	ENSG00000010030.11	2.41294	5.32558	9.91726e-20	2.11129e-18	ETV7
chr1:148415197-148429361	ENSG00000231551.4	2.40889	5.31067	5.79961e-05	0.000263632	RP11-495P10.1
chr6:28281572-28302549	ENSG00000137338.5	2.40857	5.30948	1.98217e-14	2.82382e-13	PGBD1
chr20:34844720-34872860	ENSG00000131067.14	2.4035	5.29084	1.10977e-46	1.00564e-44	GGT7
chr2:19351485-19358653	ENSG00000143867.6	2.40311	5.28941	8.68904e-40	5.9182e-38	OSR1
chr12:52306616-52308371	ENSG00000257829.1	2.39946	5.27606	2.23297e-05	0.000109763	RP11-845M18.6
chr20:36541484-36551447	ENSG00000101335.7	2.39802	5.27081	5.46934e-07	3.4743e-06	MYL9
chr9:137224635-137226311	ENSG00000197191.4	2.39764	5.26941	2.17269e-13	2.81788e-12	CYSRT1
chr12:121132828-121188032	ENSG00000089041.14	2.39725	5.26798	3.27482e-10	3.11661e-09	P2RX7
chr1:228274584-228276066	ENSG00000269934.1	2.39704	5.26721	2.16422e-09	1.87476e-08	RP5-1139B12.3
chr1:183248237-183418602	ENSG00000157064.8	2.39308	5.25278	0.0074061	0.0204393	NMNAT2
chr12:80937815-81134963	ENSG00000111058.5	2.39252	5.25073	8.54019e-06	4.53161e-05	ACSS3
chr10:5934270-5945900	ENSG00000232807.2	2.39216	5.24943	3.72142e-22	9.68313e-21	RP11-536K7.3
chr14:38034287-38194281	ENSG00000259048.1	2.39092	5.24492	0.00232488	0.00738307	CTD-2058B24.2
chr16:1078781-1080142	ENSG00000162009.8	2.38963	5.24024	4.50894e-10	4.23121e-09	SSTR5
chr12:105019790-105084577	ENSG00000136010.11	2.38902	5.23801	1.36439e-82	3.55456e-80	ALDH1L2
chr11:17392885-17476845	ENSG00000006071.9	2.38872	5.23691	0.00324027	0.00992121	ABCC8
chr16:29053732-29107445	ENSG00000260908.1	2.38559	5.22558	2.22594e-07	1.4951e-06	CTB-134H23.3
chr7:879790-886547	ENSG00000273151.1	2.38225	5.21348	3.56945e-08	2.64373e-07	RP11-449P15.2
chr1:205504599-205532793	ENSG00000117266.13	2.37931	5.20289	2.03865e-47	1.90536e-45	CDK18
chr3:170888415-170908693	ENSG00000163577.5	2.37911	5.20215	0.000354737	0.0013768	EIF5A2
chr11:72302139-72302965	ENSG00000255843.1	2.37804	5.19829	3.96246e-10	3.74538e-09	AP000593.7
chr17:42679726-42683917	ENSG00000184451.5	2.37265	5.17892	0.00222595	0.00710247	CCR10
chr6:32845209-32853978	ENSG00000168394.10	2.36779	5.16149	2.26527e-47	2.10772e-45	TAP1
chr22:43528744-43812277	ENSG00000186976.12	2.36763	5.16094	1.08788e-19	2.30423e-18	EFCAB6
chr16:1064093-1078673	ENSG00000261713.4	2.36762	5.16091	2.38727e-05	0.000116605	SSTR5-AS1
chr2:27282392-27307435	ENSG00000138100.11	2.3671	5.15904	8.0756e-16	1.28286e-14	TRIM54
chr19:17292131-17303473	ENSG00000127220.5	2.36643	5.15665	1.04082e-21	2.58555e-20	ABHD8
chr11:76210956-76216025	ENSG00000255362.1	2.36604	5.15522	7.2957e-05	0.000325325	RP11-619A14.3
chr17:4583999-4608319	ENSG00000188176.9	2.36514	5.15204	1.24789e-11	1.37976e-10	SMTNL2
chr14:104724186-104747310	ENSG00000185100.8	2.36477	5.1507	5.18622e-19	1.04638e-17	ADSSL1
chr9:27937617-27944497	ENSG00000260412.1	2.36343	5.14593	0.00219986	0.0070228	RP11-438B23.2
chr5:21750673-22853341	ENSG00000154162.11	2.36245	5.14243	2.12482e-10	2.06267e-09	CDH12
chrY:5056090-5742224	ENSG00000099715.12	2.35964	5.13241	1.05708e-06	6.45901e-06	PCDH11Y
chr5:160347751-160370641	ENSG00000145861.7	2.35959	5.13224	5.61271e-11	5.83734e-10	C1QTNF2
chr15:74179466-74212267	ENSG00000137868.16	2.35863	5.12883	1.88032e-10	1.83558e-09	STRA6
chr1:153627926-153632034	ENSG00000160678.9	2.3571	5.1234	0.000368212	0.00142332	S100A1
chr22:20965108-20981360	ENSG00000183773.13	2.35564	5.11822	2.7665e-31	1.29572e-29	AIFM3
chr21:39597147-39612441	ENSG00000184809.10	2.35514	5.11642	4.355e-07	2.80838e-06	C21orf88
chr20:50292720-50314922	ENSG00000203999.6	2.35309	5.10919	1.05482e-18	2.0799e-17	LINC01270
chr12:13375527-13387167	ENSG00000180861.7	2.35001	5.09827	6.41517e-08	4.59941e-07	C12orf36
chr6:14117256-14136918	ENSG00000112149.7	2.34812	5.09161	9.38411e-13	1.15662e-11	CD83
chr20:59958427-60013113	ENSG00000124215.14	2.34128	5.06753	2.80618e-12	3.30993e-11	CDH26
chr8:67952118-68237030	ENSG00000046889.16	2.34047	5.06467	1.14305e-16	1.92435e-15	PREX2
chr6:43450354-43456632	ENSG00000171462.12	2.33682	5.05188	1.97034e-14	2.80888e-13	DLK2
chr22:30240447-30246851	ENSG00000128342.4	2.33464	5.04426	0.00237846	0.00752914	LIF
chr19:751126-764319	ENSG00000099812.7	2.33322	5.0393	2.40103e-66	4.3515e-64	MISP
chr12:112907007-112932185	ENSG00000089127.10	2.33251	5.03681	5.23703e-22	1.34421e-20	OAS1
chr9:27109149-27230175	ENSG00000120156.18	2.3325	5.03678	0.000104748	0.000451721	TEK
chr11:73950319-73970287	ENSG00000187726.6	2.32962	5.02672	0.00262244	0.00819936	DNAJB13
chr20:45469706-45481532	ENSG00000101443.15	2.32794	5.02088	0.0147591	0.0371239	WFDC2
chr3:55335462-55350915	ENSG00000242568.1	2.32769	5.02002	0.0166649	0.0412164	RP11-875H7.1
chr21:41304212-41357431	ENSG00000183844.14	2.32608	5.0144	5.38731e-08	3.89598e-07	FAM3B
chr1:1203511-1206691	ENSG00000186891.11	2.32601	5.01417	5.02219e-31	2.29545e-29	TNFRSF18
chr18:13218787-13652755	ENSG00000168675.16	2.32449	5.00888	3.18165e-14	4.42965e-13	LDLRAD4
chr17:18744024-18779349	ENSG00000171931.10	2.32406	5.00739	4.36993e-05	0.000202666	FBXW10
chr1:85729233-86156763	ENSG00000171502.12	2.32302	5.00378	2.60773e-09	2.24033e-08	COL24A1
chr2:176092891-176095938	ENSG00000128714.5	2.32255	5.00217	1.57885e-07	1.07784e-06	HOXD13
chr7:128830377-128859272	ENSG00000128591.13	2.32141	4.99819	4.5424e-14	6.22847e-13	FLNC
chr15:40953149-40956519	ENSG00000128965.9	2.31889	4.98947	3.62158e-41	2.59385e-39	CHAC1
chr9:97156570-97221235	ENSG00000159712.10	2.31798	4.98634	0.00512983	0.0148247	ANKRD18CP
chr1:47183971-47191044	ENSG00000162366.5	2.31686	4.98245	0.0202002	0.0487339	PDZK1IP1
chr22:30488913-30505711	ENSG00000133488.12	2.3154	4.97744	0.000145274	0.000609584	SEC14L4
chr20:33031648-33044047	ENSG00000167104.9	2.31369	4.97152	0.00146191	0.00485875	BPIFB6
chr2:218781749-218815288	ENSG00000135929.6	2.31162	4.96439	0.000657023	0.00238483	CYP27A1
chr16:28494649-28498970	ENSG00000184730.8	2.30849	4.95365	4.92394e-08	3.57827e-07	APOBR
chr14:77041064-77069503	ENSG00000246548.3	2.30685	4.94801	0.000745161	0.00266529	RP11-7F17.5
chr21:45405137-45513720	ENSG00000182871.12	2.3065	4.94683	7.43396e-14	9.97673e-13	COL18A1
chr3:48561727-48563773	ENSG00000145040.3	2.29876	4.92035	0.00233209	0.00740258	UCN2
chr8:23841915-23854807	ENSG00000159167.9	2.29809	4.91807	2.20216e-06	1.28312e-05	STC1
chr2:113235536-113276581	ENSG00000189223.11	2.29571	4.90997	9.52758e-05	0.000415253	PAX8-AS1
chr7:44039523-44042306	ENSG00000235314.1	2.29493	4.9073	1.4066e-11	1.54867e-10	LINC00957
chr7:73593194-73624540	ENSG00000009950.13	2.29464	4.90631	9.1882e-11	9.31876e-10	MLXIPL
chr21:42346357-42351128	ENSG00000160181.6	2.29386	4.90365	1.12162e-06	6.82137e-06	TFF2
chr3:183122213-183162911	ENSG00000078081.5	2.29299	4.9007	5.06542e-07	3.23448e-06	LAMP3
chr9:122370530-122395702	ENSG00000095303.12	2.29083	4.89338	3.33026e-15	5.05162e-14	PTGS1
chr12:57610180-57617243	ENSG00000240771.4	2.29078	4.89322	1.1025e-43	8.94094e-42	ARHGEF25
chr10:5393098-5404830	ENSG00000178462.9	2.29033	4.89167	1.16178e-05	6.03083e-05	TUBAL3
chr2:130611481-130658091	ENSG00000222038.3	2.28999	4.89052	0.000214678	0.000872187	POTEJ
chr1:179829609-179836124	ENSG00000231966.1	2.28369	4.86923	0.00520041	0.0150079	RP11-12M5.4
chr2:186693971-186765965	ENSG00000144369.10	2.27639	4.84465	6.50159e-85	1.75982e-82	FAM171B
chr2:45192179-45323295	ENSG00000205054.4	2.27427	4.83751	3.66533e-05	0.000172756	LINC01121
chr16:14672545-14694669	ENSG00000069764.7	2.27392	4.83637	1.53863e-08	1.2015e-07	PLA2G10
chr7:44512535-44541315	ENSG00000015520.12	2.26942	4.82128	0.00597544	0.0169235	NPC1L1
chr15:45129933-45165576	ENSG00000137857.15	2.26691	4.8129	1.01128e-08	8.08478e-08	DUOX1
chr8:109362477-109530330	ENSG00000205038.9	2.26529	4.80751	0.000238602	0.000960027	PKHD1L1
chr3:96814586-97749241	ENSG00000080224.15	2.26397	4.80311	0.00997868	0.0264432	EPHA6
chr1:11026523-11047223	ENSG00000009724.14	2.26226	4.79741	0.00549385	0.0157349	MASP2
chr17:19411194-19417276	ENSG00000128482.13	2.25705	4.78014	8.00439e-09	6.48882e-08	RNF112
chr16:22092542-22156966	ENSG00000175267.12	2.25666	4.77884	0.000898332	0.00314938	VWA3A
chr6:30070266-30075887	ENSG00000204618.6	2.25577	4.77588	5.40884e-14	7.36322e-13	RNF39
chr19:13931472-13953381	ENSG00000132000.9	2.25122	4.76084	2.08636e-08	1.59926e-07	PODNL1
chr18:1655177-1779955	ENSG00000266450.1	2.24739	4.74824	0.00135938	0.00453825	CTD-2015H3.2
chr15:65381464-65423072	ENSG00000103742.9	2.24474	4.73953	0.00011961	0.000510842	IGDCC4
chrX:54748899-54798240	ENSG00000102313.8	2.24355	4.73561	7.98427e-17	1.364e-15	ITIH6
chr4:140559434-140568805	ENSG00000109424.3	2.24282	4.73321	7.53449e-05	0.000335327	UCP1
chr16:74671861-74700914	ENSG00000168404.10	2.24011	4.72433	2.14961e-33	1.12568e-31	MLKL
chr10:113588716-113664046	ENSG00000197893.11	2.23972	4.72304	0.000267975	0.00106546	NRAP
chr14:91869441-91947399	ENSG00000140092.12	2.23841	4.71875	1.30665e-07	9.02656e-07	FBLN5
chr1:36095236-36125220	ENSG00000171812.8	2.23812	4.71782	5.50928e-08	3.98143e-07	COL8A2
chr5:80319975-80321842	ENSG00000164299.6	2.23759	4.71608	0.00865141	0.0233633	SPZ1
chr20:60055925-60072953	ENSG00000176659.6	2.23751	4.71581	0.00690269	0.0192026	C20orf197
chr1:17066761-17119435	ENSG00000117115.10	2.23691	4.71388	1.9749e-12	2.3615e-11	PADI2
chr3:52813282-52835729	ENSG00000243696.4	2.23686	4.71369	0.00275164	0.00855839	RP5-966M1.6
chr2:189031896-189179879	ENSG00000204262.9	2.23615	4.7114	1.36845e-23	3.95578e-22	COL5A2
chr2:14635091-14650814	ENSG00000162981.13	2.23458	4.70627	1.00575e-11	1.12275e-10	FAM84A
chr6:36676460-36687337	ENSG00000124762.11	2.23434	4.70546	1.10091e-32	5.61007e-31	CDKN1A
chr20:35172073-35177362	ENSG00000101000.4	2.23278	4.70037	6.41476e-37	3.94385e-35	PROCR
chrX:134543337-134546632	ENSG00000223749.5	2.23191	4.69755	0.000960663	0.00334371	MIR503HG
chr17:46773842-46833033	ENSG00000108379.7	2.23002	4.69141	1.18415e-36	7.13299e-35	WNT3
chr10:5498697-5499555	ENSG00000178372.7	2.22918	4.68869	1.19903e-05	6.20718e-05	CALML5
chr1:27872543-27886685	ENSG00000130775.13	2.22905	4.68824	6.61427e-08	4.73077e-07	THEMIS2
chr9:136994635-136996803	ENSG00000169583.12	2.22757	4.68345	2.09848e-12	2.50496e-11	CLIC3
chr1:58882868-58896665	ENSG00000232453.3	2.2261	4.67868	6.63082e-15	9.86435e-14	RP4-794H19.1
chr13:74419173-74435159	ENSG00000226240.1	2.22509	4.67539	0.0106871	0.0281061	LINC00381
chr20:47656912-47786586	ENSG00000196562.12	2.22403	4.67196	4.94917e-07	3.16802e-06	SULF2
chr6:30516266-30519217	ENSG00000235781.1	2.22042	4.6603	0.0165347	0.0409282	XXbac-BPG249D20.9
chr17:58556678-58692055	ENSG00000121101.13	2.21649	4.64761	1.99695e-06	1.17109e-05	TEX14
chr11:67415678-67425607	ENSG00000172508.8	2.21299	4.63634	1.89923e-15	2.93648e-14	CARNS1
chr4:78646217-78682699	ENSG00000251442.3	2.21006	4.62693	1.27887e-06	7.71245e-06	LINC01094
chr1:228270443-228274397	ENSG00000269890.1	2.20575	4.61315	4.40834e-11	4.64738e-10	RP5-1139B12.2
chr19:50188186-50309790	ENSG00000105357.13	2.20545	4.61218	7.83236e-55	9.77498e-53	MYH14
chr9:113650956-113682855	ENSG00000227482.1	2.20433	4.60859	8.51244e-28	3.24938e-26	RP11-18B16.2
chr9:97029679-97039643	ENSG00000136943.8	2.20239	4.6024	1.02447e-07	7.16271e-07	CTSV
chr1:44819844-44842944	ENSG00000117425.11	2.20211	4.6015	3.2188e-07	2.11362e-06	PTCH2
chr19:5558167-5568034	ENSG00000223573.4	2.20098	4.59791	2.407e-12	2.85363e-11	TINCR
chr3:37988059-38007188	ENSG00000136059.12	2.19942	4.59295	1.32377e-09	1.18159e-08	VILL
chr5:151101105-151157882	ENSG00000197043.11	2.19922	4.59232	8.46478e-43	6.58295e-41	ANXA6
chr6:34021854-34155622	ENSG00000124493.11	2.1989	4.59128	0.00192804	0.00622335	GRM4
chr2:85133410-85310388	ENSG00000152284.4	2.19841	4.58973	3.69154e-14	5.09868e-13	TCF7L1
chr1:16974502-16980835	ENSG00000117122.11	2.19507	4.57913	1.68644e-24	5.23047e-23	MFAP2
chr9:136108105-136109424	ENSG00000260193.1	2.19474	4.57807	4.69186e-05	0.000216393	RP11-83N9.5
chr10:46892-50113	ENSG00000261456.3	2.19083	4.56568	0.00377255	0.0113101	TUBB8
chr1:12167003-12209228	ENSG00000028137.14	2.18949	4.56145	0.00117652	0.00400606	TNFRSF1B
chr12:81258266-81759330	ENSG00000139220.14	2.18926	4.5607	2.86217e-74	5.96533e-72	PPFIA2
chr3:157436789-157443628	ENSG00000163661.3	2.18895	4.55972	0.00732853	0.0202521	PTX3
chr12:48965340-48971763	ENSG00000169884.11	2.18859	4.55859	7.23418e-14	9.73369e-13	WNT10B
chr2:85399146-85418432	ENSG00000042493.13	2.18695	4.55341	8.37871e-21	1.93602e-19	CAPG
chr6:55434369-55579214	ENSG00000146151.10	2.18375	4.54334	0.00011931	0.000509667	HMGCLL1
chr2:111207776-111495048	ENSG00000172965.12	2.18159	4.53652	4.37795e-49	4.42938e-47	MIR4435-1HG
chr5:79055854-79236038	ENSG00000132837.12	2.18093	4.53446	0.0013872	0.00462665	DMGDH
chr12:14503661-14568349	ENSG00000121316.8	2.1806	4.53342	8.32622e-10	7.58457e-09	PLBD1
chr12:109116595-109268226	ENSG00000076555.13	2.17908	4.52866	8.50317e-48	8.1295e-46	ACACB
chr17:7041630-7043923	ENSG00000174326.9	2.17754	4.52382	0.002149	0.00687799	SLC16A11
chr17:18108706-18179802	ENSG00000091536.14	2.17385	4.51227	5.30004e-21	1.24256e-19	MYO15A
chr2:164991984-165091293	ENSG00000236283.1	2.17365	4.51165	2.68488e-11	2.87999e-10	AC013463.2
chr8:142764338-142778224	ENSG00000180155.16	2.17204	4.5066	2.00204e-19	4.16432e-18	LYNX1
chr2:47527771-47535199	ENSG00000235760.3	2.16873	4.49628	0.00533001	0.0153331	HCG2040054
chr17:42027018-42063057	ENSG00000187595.12	2.16736	4.49201	3.40146e-15	5.15588e-14	ZNF385C
chr4:170273919-170283079	ENSG00000250266.1	2.16565	4.48667	0.00168977	0.00552442	RP11-789C1.1
chr22:45604432-45605621	ENSG00000238120.1	2.16534	4.48571	0.00502126	0.0145554	CTA-941F9.9
chr3:120908072-121424761	ENSG00000145087.10	2.16445	4.48294	1.6146e-08	1.25659e-07	STXBP5L
chr14:21070270-21090240	ENSG00000165801.7	2.16402	4.48162	1.8823e-53	2.17949e-51	ARHGEF40
chr18:1509183-1647097	ENSG00000266602.1	2.16225	4.47612	3.00174e-13	3.84525e-12	RP11-476K15.1
chr9:34621379-34628107	ENSG00000205143.2	2.16195	4.47519	0.00349792	0.0106057	ARID3C
chr4:158170752-158202877	ENSG00000248429.3	2.16074	4.47145	1.66536e-24	5.17633e-23	RP11-597D13.9
chr12:14612632-14696585	ENSG00000070019.4	2.15959	4.46787	0.0176895	0.043436	GUCY2C
chr2:106487427-106506940	ENSG00000254126.4	2.15837	4.46411	4.76732e-19	9.64665e-18	CD8BP
chr1:5992363-6101193	ENSG00000069424.12	2.15823	4.46366	2.60153e-24	7.99721e-23	KCNAB2
chr17:7173431-7179564	ENSG00000141505.9	2.15716	4.46036	9.10906e-05	0.000399182	ASGR1
chr2:70607618-70768198	ENSG00000075340.20	2.15487	4.4533	0.000139013	0.000585907	ADD2
chr12:49232790-49264756	ENSG00000258101.2	2.15413	4.45101	4.32613e-05	0.000200769	RP11-977B10.2
chr16:3046681-3060726	ENSG00000008516.14	2.15061	4.44015	4.07754e-10	3.84022e-09	MMP25
chr5:111224086-111494886	ENSG00000152495.8	2.15006	4.43846	0.00039429	0.00150758	CAMK4
chr21:46136267-46155643	ENSG00000160282.11	2.1489	4.43488	0.0103186	0.0272435	FTCD
chr2:74497517-74503316	ENSG00000179528.13	2.14657	4.42774	1.9325e-11	2.10105e-10	LBX2
chr17:42798792-42810635	ENSG00000176563.7	2.14439	4.42104	2.9778e-26	1.04388e-24	CNTD1
chr19:5911707-5915642	ENSG00000105519.10	2.144	4.41985	8.2572e-33	4.23883e-31	CAPS
chr16:57771671-57846535	ENSG00000140859.13	2.13985	4.40717	2.96867e-09	2.53163e-08	KIFC3
chr15:75936264-76057017	ENSG00000169752.14	2.13951	4.40613	1.22876e-36	7.38035e-35	NRG4
chr15:34489002-34490571	ENSG00000259917.1	2.13653	4.39702	2.83444e-10	2.70863e-09	HNRNPLP2
chr12:30978364-31005920	ENSG00000226472.5	2.13627	4.39622	6.29987e-05	0.000284142	RP11-551L14.4
chr12:52079696-52108239	ENSG00000257542.4	2.13599	4.3954	0.000217391	0.000882179	OR7E47P
chr1:9651732-9729114	ENSG00000171608.13	2.13292	4.38603	1.49325e-08	1.16869e-07	PIK3CD
chr9:137434364-137441816	ENSG00000188833.7	2.13259	4.38504	2.01902e-05	0.000100096	ENTPD8
chr17:61452418-61485110	ENSG00000121075.7	2.13097	4.38013	0.0198359	0.0479439	TBX4
chr12:57472264-57488814	ENSG00000123329.15	2.12636	4.36615	0.00346128	0.0105069	ARHGAP9
chr5:64165882-64372869	ENSG00000164197.9	2.12621	4.36569	4.97262e-20	1.09094e-18	RNF180
chr17:41486136-41492546	ENSG00000126337.11	2.12602	4.36511	1.03071e-07	7.19445e-07	KRT36
chr8:75223703-75324741	ENSG00000249395.2	2.12598	4.36499	1.05366e-07	7.3446e-07	CASC9
chr15:88636153-88655621	ENSG00000172183.12	2.1241	4.3593	6.67385e-26	2.27654e-24	ISG20
chr10:87607985-87659279	ENSG00000225913.2	2.12368	4.35803	3.28192e-07	2.15168e-06	RP11-57C13.6
chr20:62651272-62652186	ENSG00000276317.1	2.1236	4.35779	0.00318002	0.00975537	RP11-93B14.10
chr1:77979175-78016274	ENSG00000162616.8	2.11749	4.33939	2.73451e-44	2.26161e-42	DNAJB4
chr3:52433053-52445027	ENSG00000010319.4	2.11417	4.3294	5.46566e-22	1.39945e-20	SEMA3G
chr9:3827698-4299916	ENSG00000107249.19	2.11237	4.32401	1.49617e-05	7.61125e-05	GLIS3
chr12:26122052-26299290	ENSG00000123096.9	2.11065	4.31886	5.57595e-11	5.80199e-10	SSPN
chr3:129555175-129606818	ENSG00000004399.10	2.10979	4.3163	3.95697e-11	4.18848e-10	PLXND1
chr1:86424086-86456558	ENSG00000137975.7	2.10974	4.31613	0.00225146	0.00717381	CLCA2
chr21:42371890-42396846	ENSG00000160183.11	2.10562	4.30382	2.80416e-07	1.85847e-06	TMPRSS3
chr2:219434846-219493632	ENSG00000072195.12	2.1053	4.30287	1.23197e-43	9.95224e-42	SPEG
chr2:10141382-10211725	ENSG00000163009.6	2.10355	4.29766	2.34419e-07	1.57048e-06	C2orf48
chr6:149916878-149923078	ENSG00000203722.5	2.10313	4.29641	4.85037e-08	3.52603e-07	RAET1G
chr15:41503638-41513879	ENSG00000062524.13	2.10077	4.28938	0.000422176	0.00160507	LTK
chr11:118077038-118121890	ENSG00000137648.14	2.09886	4.28372	2.08134e-10	2.02329e-09	TMPRSS4
chr3:9292588-9363029	ENSG00000254485.3	2.09839	4.28232	0.00651884	0.0182493	RP11-380O24.1
chr2:217319167-217756593	ENSG00000231672.4	2.09523	4.27295	2.47205e-05	0.000120492	DIRC3
chr1:27379176-27383380	ENSG00000174950.8	2.09446	4.27067	1.53318e-09	1.35467e-08	CD164L2
chr15:44711477-44718877	ENSG00000166710.15	2.09256	4.26505	2.21826e-76	4.97129e-74	B2M
chr2:177317715-177318471	ENSG00000280374.1	2.09162	4.26226	0.000227218	0.000918835	RP11-337N6.3
chr1:39757182-39788861	ENSG00000116985.8	2.09019	4.25804	8.61414e-14	1.14793e-12	BMP8B
chr11:112270749-112362534	ENSG00000250303.3	2.08867	4.25357	3.92577e-14	5.40786e-13	RP11-356J5.12
chr22:50548033-50551023	ENSG00000130487.5	2.08829	4.25244	0.0189926	0.0461742	KLHDC7B
chr1:35573370-35595328	ENSG00000116819.6	2.08819	4.25214	1.6985e-30	7.56412e-29	TFAP2E
chr3:165186722-165196852	ENSG00000121871.3	2.08795	4.25144	1.59409e-16	2.65155e-15	SLITRK3
chr8:74609698-74633320	ENSG00000254080.1	2.08761	4.25045	0.000270553	0.00107444	RP11-730G20.1
chr18:54324358-54357964	ENSG00000174448.6	2.08373	4.23903	0.00391081	0.0116826	STARD6
chr15:100849831-100865457	ENSG00000272808.2	2.08071	4.23016	6.70462e-13	8.35252e-12	RP11-66B24.7
chr1:228208130-228378876	ENSG00000154358.17	2.08042	4.22931	1.41225e-67	2.65172e-65	OBSCN
chr21:18561265-18760003	ENSG00000224141.3	2.07811	4.22254	2.68611e-10	2.57871e-09	AL109763.2
chr17:44372183-44389505	ENSG00000005961.15	2.07693	4.21908	3.76246e-05	0.000176934	ITGA2B
chr2:169064789-169096167	ENSG00000073737.14	2.0762	4.21696	0.0137643	0.034989	DHRS9
chrX:154784031-154821007	ENSG00000130830.12	2.07613	4.21674	4.63692e-13	5.85358e-12	MPP1
chr2:196833004-196926731	ENSG00000197121.12	2.07394	4.21035	5.01342e-20	1.09873e-18	PGAP1
chr6:32190766-32195523	ENSG00000213654.7	2.0736	4.20936	1.09342e-17	1.97994e-16	GPSM3
chr6:3751111-3753871	ENSG00000270504.1	2.07051	4.20034	3.0277e-05	0.000145399	RP11-420L9.5
chr20:44619522-44651742	ENSG00000196839.10	2.06894	4.19578	5.39007e-14	7.34247e-13	ADA
chr9:97307659-97376933	ENSG00000197816.11	2.06753	4.19168	8.19305e-07	5.07156e-06	CCDC180
chr17:40654665-40665156	ENSG00000213424.6	2.06562	4.18613	4.97102e-07	3.17907e-06	KRT222
chr1:202168051-202189353	ENSG00000243323.3	2.06472	4.18352	0.0174065	0.0427915	PTPRVP
chr2:10767875-10770058	ENSG00000272275.1	2.06419	4.18199	9.7973e-17	1.65878e-15	RP11-791G15.2
chr1:225887785-225911382	ENSG00000243709.1	2.06292	4.1783	0.0124506	0.0321158	LEFTY1
chr8:6870575-6878022	ENSG00000164825.3	2.06225	4.17636	6.64775e-08	4.74983e-07	DEFB1
chr3:36380344-36548007	ENSG00000144681.8	2.06208	4.17588	1.302e-48	1.28001e-46	STAC
chr5:157095408-157142869	ENSG00000135077.6	2.05936	4.16802	0.0160112	0.0398076	HAVCR2
chr6:89257520-89315299	ENSG00000111886.10	2.05815	4.16452	0.0145445	0.036655	GABRR2
chr2:157430871-157488961	ENSG00000115165.7	2.05696	4.16109	0.00132856	0.00445176	CYTIP
chr11:11570084-11573782	ENSG00000255462.1	2.05619	4.15888	0.0013388	0.00447956	RP11-483L5.1
chr12:57723761-57742157	ENSG00000135439.9	2.05389	4.15225	7.20097e-07	4.50023e-06	AGAP2
chr1:1917591-1919273	ENSG00000178821.10	2.05208	4.14704	3.94265e-41	2.81413e-39	TMEM52
chr14:30874572-30895065	ENSG00000100473.13	2.05079	4.14332	2.40908e-09	2.07652e-08	COCH
chr1:156646507-156661424	ENSG00000229953.1	2.05062	4.14285	1.15893e-17	2.09492e-16	RP11-284F21.7
chrX:118974614-119018355	ENSG00000175556.14	2.04949	4.13958	0.00041879	0.00159278	LONRF3
chr3:132386522-132389074	ENSG00000240890.2	2.04905	4.13834	0.00439993	0.0129579	RP11-65E22.2
chr10:75094434-75109221	ENSG00000079393.18	2.04808	4.13556	0.00693409	0.0192745	DUSP13
chr6:53206598-53208697	ENSG00000218713.1	2.0475	4.1339	0.00326439	0.00998467	RP1-34L19.1
chr18:39841174-39924840	ENSG00000267413.1	2.04704	4.13257	0.0159884	0.0397649	RP11-636O21.1
chrX:103497523-103500317	ENSG00000234405.1	2.04593	4.12938	8.83242e-05	0.000388038	LL0XNC01-250H12.3
chr12:130953907-131141247	ENSG00000111452.10	2.04241	4.11934	0.0187826	0.0457588	GPR133
chr11:57551656-57568284	ENSG00000156587.13	2.04138	4.11638	5.0823e-12	5.82648e-11	UBE2L6
chr16:81238448-81291142	ENSG00000135697.7	2.04124	4.116	0.00245841	0.00775632	BCO1
chr1:28870483-28877336	ENSG00000233427.1	2.03924	4.1103	0.0109822	0.0287949	RP1-212P9.3
chr11:118688039-118690600	ENSG00000255239.1	2.03769	4.10587	0.0124318	0.0320757	AP002954.6
chr1:2590643-2632990	ENSG00000142606.13	2.03729	4.10473	1.93713e-19	4.04141e-18	MMEL1
chr9:123356260-123378753	ENSG00000148204.9	2.03703	4.10399	0.00851166	0.023039	CRB2
chr11:120137765-120185423	ENSG00000137699.14	2.03498	4.09816	7.4869e-12	8.45756e-11	TRIM29
chr1:99263953-99309590	ENSG00000117600.10	2.0344	4.09653	2.77765e-18	5.24857e-17	LPPR4
chr16:88638593-88640473	ENSG00000124391.4	2.03179	4.08913	0.000337529	0.00131713	IL17C
chr4:69485208-69526014	ENSG00000156096.10	2.03031	4.08494	0.00887299	0.0238651	UGT2B4
chr7:29920104-29990118	ENSG00000136193.14	2.02845	4.07967	1.23394e-17	2.22473e-16	SCRN1
chr5:141135218-141138625	ENSG00000113209.8	2.02798	4.07833	4.87848e-07	3.12373e-06	PCDHB5
chr22:38818452-38843982	ENSG00000221890.2	2.02758	4.0772	2.79884e-08	2.1059e-07	NPTXR
chr18:80183680-80202992	ENSG00000267251.2	2.02688	4.07523	0.0011858	0.00403282	AC139100.3
chr8:74599781-74823313	ENSG00000254349.3	2.02654	4.07426	0.00522131	0.015053	FLJ39080
chr10:81875314-82985645	ENSG00000185737.10	2.02582	4.07225	2.21284e-12	2.63393e-11	NRG3
chr3:124094711-124721188	ENSG00000160145.13	2.02465	4.06893	1.07821e-23	3.16063e-22	KALRN
chr17:30921680-30959322	ENSG00000184060.8	2.01909	4.05329	4.33606e-22	1.11847e-20	ADAP2
chr5:142770407-143229011	ENSG00000145819.13	2.01812	4.05056	2.72636e-23	7.74152e-22	ARHGAP26
chr1:17308197-17364004	ENSG00000159339.11	2.0181	4.05051	0.00583142	0.0165674	PADI4
chr18:45825512-45842556	ENSG00000197046.9	2.01574	4.04388	0.0183184	0.0447481	SIGLEC15
chr3:29280982-30010391	ENSG00000144642.18	2.01529	4.04262	2.26451e-05	0.000111182	RBMS3
chrX:107123427-107206433	ENSG00000198088.8	2.01505	4.04195	2.12737e-17	3.77029e-16	NUP62CL
chr6:80443344-80465927	ENSG00000233967.4	2.01473	4.04104	0.00322825	0.00988876	RP11-250B2.3
chr11:124752583-124762290	ENSG00000149564.9	2.0103	4.02865	3.32124e-06	1.88306e-05	ESAM
chr22:23752743-23754468	ENSG00000128218.7	2.00688	4.01912	0.0160918	0.0399886	VPREB3
chr19:10836575-10869470	ENSG00000214212.6	2.00661	4.01838	0.000807042	0.00285817	C19orf38
chr17:39063303-39151649	ENSG00000161381.11	2.00437	4.01214	0.00181328	0.0058885	PLXDC1
chr19:49691110-49713731	ENSG00000169169.12	2.00418	4.01161	6.03191e-05	0.000273239	CPT1C
chr2:191029576-191151590	ENSG00000138378.15	2.00332	4.0092	0.0122734	0.0317098	STAT4
chr1:93592250-93605573	ENSG00000224093.3	1.9993	3.99807	0.000537002	0.00199008	RP5-1033H22.2
chr16:29863593-29868053	ENSG00000214725.5	1.99788	3.99413	1.06828e-12	1.31048e-11	CDIPT-AS1
chr14:53217712-53687258	ENSG00000237356.3	1.99609	3.98917	3.26721e-06	1.85596e-05	AL163953.3
chr4:87473335-87529504	ENSG00000152583.10	1.99533	3.98708	0.000720137	0.00258599	SPARCL1
chr1:181033425-181061938	ENSG00000153029.12	1.99296	3.98053	4.89143e-19	9.88818e-18	MR1
chr4:138164097-138242349	ENSG00000151012.11	1.99242	3.97905	3.12446e-49	3.19215e-47	SLC7A11
chr6:79233718-79236797	ENSG00000270362.1	1.98889	3.9693	1.103e-05	5.74717e-05	HMGN3-AS1
chr18:33851100-34223551	ENSG00000101746.13	1.98788	3.96654	1.14037e-06	6.92528e-06	NOL4
chr21:39525583-39529855	ENSG00000235012.1	1.98425	3.95657	0.0187695	0.0457322	AF121897.4
chr13:110307267-110513027	ENSG00000134871.15	1.98318	3.95363	5.58907e-06	3.04383e-05	COL4A2
chrX:38149336-38220924	ENSG00000101955.12	1.98243	3.95158	7.39005e-09	6.0236e-08	SRPX
chr3:184546714-184556918	ENSG00000230215.1	1.9812	3.94821	1.12463e-08	8.91919e-08	EIF2B5-AS1
chr17:55751094-55823090	ENSG00000141179.11	1.98092	3.94745	1.00059e-29	4.29984e-28	PCTP
chr3:52495338-52524495	ENSG00000010327.8	1.97639	3.93508	1.23243e-05	6.36744e-05	STAB1
chr13:67790407-67790794	ENSG00000271287.1	1.97537	3.9323	0.000100123	0.000433477	BCRP9
chr2:240605431-240631259	ENSG00000178623.9	1.97346	3.9271	0.000162025	0.000674308	GPR35
chr16:30010919-30023219	ENSG00000149927.15	1.97212	3.92344	2.88152e-28	1.12676e-26	DOC2A
chr22:42126499-42130906	ENSG00000100197.18	1.97212	3.92343	3.15149e-08	2.35171e-07	CYP2D6
chr20:31607186-31607240	ENSG00000264395.1	1.96951	3.91636	0.00731618	0.0202287	MIR3193
chr19:6426037-6433779	ENSG00000181240.11	1.969	3.91497	0.00369075	0.0110967	SLC25A41
chrX:38561370-38688913	ENSG00000156298.10	1.96862	3.91393	2.32072e-05	0.000113674	TSPAN7
chr15:40948736-40948869	ENSG00000259405.1	1.96855	3.91374	0.000855764	0.00301383	ISCA1P4
chr20:50794994-50882676	ENSG00000124243.15	1.96808	3.91246	2.36508e-27	8.72443e-26	BCAS4
chr4:73571550-73620548	ENSG00000169435.11	1.96688	3.90922	9.93407e-05	0.000430473	RASSF6
chrX:71107404-71111631	ENSG00000147168.10	1.9638	3.90088	1.44405e-05	7.36948e-05	IL2RG
chr16:56989498-57083524	ENSG00000140853.13	1.96288	3.8984	2.53201e-44	2.10248e-42	NLRC5
chr1:159961224-159979061	ENSG00000224259.3	1.96184	3.89559	0.000211592	0.00086099	LINC01133
chr2:27123789-27130812	ENSG00000143994.11	1.96026	3.89131	1.32608e-12	1.60687e-11	ABHD1
chr3:138347648-138405534	ENSG00000158186.10	1.95942	3.88907	4.72999e-37	2.96044e-35	MRAS
chr7:32957404-33006930	ENSG00000122642.8	1.95749	3.88387	4.58184e-55	5.85857e-53	FKBP9
chr1:35569815-35577729	ENSG00000239636.1	1.95638	3.88087	3.33335e-05	0.000158652	RP4-728D4.2
chr7:143316126-143352083	ENSG00000188037.8	1.95615	3.88025	0.00646975	0.0181411	CLCN1
chrX:19360058-19515261	ENSG00000180815.12	1.95579	3.87928	2.97394e-07	1.9621e-06	MAP3K15
chr1:40620679-40665657	ENSG00000117016.7	1.95272	3.87104	4.29258e-17	7.46795e-16	RIMS3
chr16:2009926-2020592	ENSG00000183971.5	1.95099	3.86639	4.3355e-07	2.79754e-06	NPW
chr2:127535802-127637728	ENSG00000169994.16	1.94599	3.85303	0.00565091	0.0161273	MYO7B
chr11:2887780-2903740	ENSG00000254827.3	1.94458	3.84925	5.42884e-10	5.04224e-09	SLC22A18AS
chr21:16643529-16645065	ENSG00000270093.1	1.94374	3.84701	2.70345e-05	0.000130823	AP000473.8
chr6:135851696-136195574	ENSG00000171408.11	1.94211	3.84268	0.00115115	0.00393188	PDE7B
chr12:49866896-49903887	ENSG00000135472.6	1.94131	3.84055	1.77047e-05	8.8959e-05	FAIM2
chr1:17205126-17246005	ENSG00000142623.9	1.93819	3.83225	2.4969e-08	1.89031e-07	PADI1
chr5:141172619-141176383	ENSG00000113212.6	1.9347	3.82299	6.1538e-05	0.000278276	PCDHB7
chr19:9853718-9936552	ENSG00000105088.6	1.93388	3.8208	0.00143316	0.00477157	OLFM2
chr14:76762189-76783015	ENSG00000071246.8	1.93362	3.82012	6.05428e-24	1.8052e-22	VASH1
chr2:130916651-131047263	ENSG00000136002.14	1.93272	3.81774	3.02132e-14	4.21206e-13	ARHGEF4
chr15:88877288-88895626	ENSG00000140511.9	1.92483	3.79691	0.00361355	0.010904	HAPLN3
chr15:40929393-40939072	ENSG00000128917.6	1.92438	3.79573	1.0925e-12	1.33704e-11	DLL4
chr10:47300386-47313547	ENSG00000266524.2	1.9209	3.78659	0.00503146	0.0145748	GDF10
chr1:46506997-46514226	ENSG00000197587.8	1.92089	3.78655	2.01442e-08	1.54525e-07	DMBX1
chr22:32043032-32113029	ENSG00000100170.7	1.9203	3.78503	1.15313e-18	2.26093e-17	SLC5A1
chr1:20154338-20160568	ENSG00000227066.1	1.91937	3.78258	0.00124622	0.00421104	RP3-340N1.2
chr4:112818109-113383735	ENSG00000145362.14	1.91885	3.78121	4.18262e-21	9.90615e-20	ANK2
chr15:62163535-62165283	ENSG00000205502.3	1.9173	3.77714	0.0018688	0.00605464	C2CD4B
chr18:34493290-34891844	ENSG00000134769.19	1.91726	3.77704	1.5272e-32	7.70701e-31	DTNA
chr7:27239243-27241228	ENSG00000253308.2	1.91419	3.76901	0.0109802	0.0287934	RP1-170O19.17
chr6:27957241-27958182	ENSG00000124657.1	1.91401	3.76855	4.84356e-07	3.10232e-06	OR2B6
chr19:48364395-48376363	ENSG00000105467.6	1.91283	3.76548	3.32356e-08	2.46951e-07	SYNGR4
chrX:153444720-153470587	ENSG00000183479.10	1.91275	3.76527	0.000214762	0.000872356	TREX2
chr8:103165929-103285907	ENSG00000247081.5	1.91235	3.76422	4.0957e-05	0.000190968	BAALC-AS1
chrX:150363284-150514178	ENSG00000013619.11	1.90953	3.75687	2.07408e-07	1.39897e-06	MAMLD1
chr8:22275297-22357563	ENSG00000197181.9	1.90817	3.75333	0.0179141	0.0439098	PIWIL2
chr1:1420245-1422691	ENSG00000225905.1	1.90595	3.74754	9.13301e-05	0.000400148	RP4-758J18.7
chr11:111414242-111418186	ENSG00000255428.1	1.90185	3.73691	0.000147521	0.000618512	RP11-794P6.1
chr16:57882340-57971112	ENSG00000070729.11	1.90025	3.73277	0.0202341	0.0487932	CNGB1
chr15:74202705-74221557	ENSG00000259264.3	1.89926	3.73022	3.54916e-08	2.62963e-07	RP11-60L3.1
chr2:95297304-95386083	ENSG00000115041.10	1.89867	3.72869	3.61773e-19	7.40675e-18	KCNIP3
chr20:18567453-18744216	ENSG00000125821.9	1.89824	3.72757	6.53035e-21	1.51734e-19	DTD1
chr21:45981737-46005050	ENSG00000142156.12	1.89637	3.72275	7.12731e-18	1.31342e-16	COL6A1
chr11:110577054-110713189	ENSG00000137727.10	1.89522	3.71979	0.00125922	0.00424946	ARHGAP20
chr17:7717354-7833744	ENSG00000183914.12	1.89424	3.71726	2.28613e-34	1.24082e-32	DNAH2
chr1:156369212-156385219	ENSG00000132677.10	1.89129	3.70967	0.000290705	0.00114686	RHBG
chr6:166305300-166308383	ENSG00000176381.5	1.89063	3.70798	0.00251624	0.00791481	PRR18
chr2:71453722-71686768	ENSG00000135636.11	1.89038	3.70732	1.7858e-18	3.43989e-17	DYSF
chr6:32821833-32838727	ENSG00000204267.11	1.88804	3.70131	2.32235e-16	3.82024e-15	TAP2
chr12:93542463-93571768	ENSG00000246985.5	1.88634	3.69696	1.57069e-12	1.89446e-11	SOCS2-AS1
chr18:63476761-63505085	ENSG00000206075.11	1.88603	3.69618	6.16545e-20	1.34415e-18	SERPINB5
chr1:198807658-198937410	ENSG00000229989.3	1.88587	3.69576	2.53838e-08	1.92054e-07	MIR181A1HG
chr16:31472059-31477958	ENSG00000140682.16	1.88573	3.6954	5.77329e-19	1.15699e-17	TGFB1I1
chr6:5029972-5043449	ENSG00000272142.1	1.88407	3.69114	1.05833e-10	1.06456e-09	RP11-428J1.5
chr12:21264600-21395437	ENSG00000084453.14	1.88294	3.68826	0.00309763	0.00952786	SLCO1A2
chr1:43172149-43254358	ENSG00000243710.5	1.88104	3.68341	0.000534513	0.00198191	CFAP57
chr2:31173056-31233858	ENSG00000214711.7	1.88061	3.68231	0.00458391	0.0134201	CAPN14
chr1:46203334-46221261	ENSG00000171357.5	1.88053	3.68211	0.00425893	0.0125943	LURAP1
chr11:124865386-124881466	ENSG00000154134.12	1.88053	3.68211	5.13909e-05	0.000235508	ROBO3
chr21:42362282-42366594	ENSG00000160182.2	1.87716	3.67351	0.000516742	0.00192286	TFF1
chr10:114294824-114404756	ENSG00000169129.12	1.87627	3.67125	3.0223e-16	4.92886e-15	AFAP1L2
chr1:9041785-9088478	ENSG00000142583.15	1.8728	3.66242	0.000160183	0.000667306	SLC2A5
chr1:155185824-155192915	ENSG00000185499.14	1.87098	3.65782	0.000135492	0.000573037	MUC1
chr14:38749339-38948273	ENSG00000259070.3	1.86963	3.65439	3.70216e-17	6.47863e-16	LINC00639
chr7:36324221-36390125	ENSG00000164542.10	1.8692	3.65329	1.39325e-50	1.50457e-48	KIAA0895
chr2:196194370-196592611	ENSG00000138411.8	1.86895	3.65266	8.2987e-09	6.71956e-08	HECW2
chr19:8065402-8149846	ENSG00000142449.10	1.86888	3.6525	3.31702e-06	1.88118e-05	FBN3
chr21:8197620-8227646	ENSG00000278996.1	1.8678	3.64977	0.0206478	0.0496299	CH507-513H4.1
chr2:17878694-18361616	ENSG00000170745.9	1.86658	3.64668	5.05359e-50	5.29281e-48	KCNS3
chr19:10086130-10093245	ENSG00000130813.15	1.86275	3.63701	1.60697e-28	6.42849e-27	C19orf66
chr2:25160915-25168903	ENSG00000115138.8	1.86273	3.63696	0.000346529	0.00134871	POMC
chr1:173903804-173917378	ENSG00000117601.11	1.85752	3.62385	0.00114266	0.00390736	SERPINC1
chr3:156523740-156524247	ENSG00000272990.1	1.85477	3.61694	6.39997e-06	3.45744e-05	RP11-305K5.1
chr16:2340922-2426699	ENSG00000238098.6	1.85289	3.61223	0.00212916	0.00681868	ABCA17P
chr19:10270835-10286615	ENSG00000090339.6	1.85239	3.61099	1.19712e-05	6.19887e-05	ICAM1
chr11:65592855-65595996	ENSG00000173338.10	1.8508	3.60701	0.0101952	0.0269451	KCNK7
chr11:1049880-1055749	ENSG00000254872.3	1.84948	3.6037	1.23568e-14	1.79096e-13	RP13-870H17.3
chr21:44350163-44443081	ENSG00000142185.14	1.84869	3.60173	6.67995e-48	6.47551e-46	TRPM2
chr1:1169005-1169087	ENSG00000198976.1	1.84851	3.60129	0.00573912	0.016343	MIR429
chr9:96021014-96027960	ENSG00000225194.2	1.84826	3.60066	0.0144855	0.036519	LINC00092
chr3:46669189-46693701	ENSG00000178038.14	1.84771	3.59927	4.91149e-37	3.05568e-35	ALS2CL
chr1:1921951-2003837	ENSG00000142609.15	1.84731	3.59829	3.67476e-09	3.08455e-08	KIAA1751
chr3:184380321-184390736	ENSG00000090539.13	1.84718	3.59796	2.47659e-31	1.17045e-29	CHRD
chr8:23707141-23789487	ENSG00000253471.1	1.84715	3.59788	0.00262201	0.00819923	RP11-175E9.1
chr3:195912049-195913986	ENSG00000226155.1	1.84362	3.5891	0.0132222	0.0338316	AC124944.3
chr18:46917492-47098482	ENSG00000167216.14	1.84266	3.58671	2.38459e-08	1.80989e-07	KATNAL2
chr1:8317826-8344165	ENSG00000162426.12	1.84139	3.58355	1.88032e-14	2.68238e-13	SLC45A1
chr3:55487699-55488308	ENSG00000244586.1	1.8409	3.58232	1.11804e-06	6.80157e-06	WNT5A-AS1
chr4:83535914-83605872	ENSG00000138678.8	1.83989	3.57982	4.14575e-15	6.25674e-14	AGPAT9
chr5:179806408-179825226	ENSG00000161011.17	1.83981	3.57963	8.93888e-14	1.18816e-12	SQSTM1
chr1:77888515-77943891	ENSG00000162614.16	1.83911	3.57789	0.00105457	0.00363236	NEXN
chr8:143718246-143718891	ENSG00000254548.1	1.83778	3.57461	0.00044116	0.0016682	RP11-429J17.5
chr13:53028759-53052057	ENSG00000102837.6	1.83481	3.56724	0.013843	0.0351375	OLFM4
chr4:158182825-158183393	ENSG00000251073.1	1.83355	3.56412	0.000636917	0.00231952	NUDT19P5
chr12:94148723-94307675	ENSG00000136040.6	1.83318	3.56321	3.98499e-08	2.93481e-07	PLXNC1
chr22:29205851-29259597	ENSG00000186998.13	1.83266	3.56193	7.89802e-20	1.70228e-18	EMID1
chr16:89046172-89052965	ENSG00000256982.1	1.831	3.55784	1.13852e-09	1.02413e-08	CTD-2555A7.2
chr15:81660482-81871125	ENSG00000259692.3	1.83036	3.55627	0.0118937	0.0308358	RP11-499F3.2
chr10:86943872-86969312	ENSG00000173269.11	1.83031	3.55614	1.00243e-08	8.02163e-08	MMRN2
chr1:153534599-153536244	ENSG00000197956.7	1.82598	3.54549	5.87383e-31	2.67298e-29	S100A6
chr6:150368892-150405969	ENSG00000009765.12	1.82584	3.54514	0.000851154	0.00299911	IYD
chr10:89414586-89421001	ENSG00000152778.8	1.82543	3.54414	1.81823e-32	9.10952e-31	IFIT5
chr2:158171081-158456753	ENSG00000153237.15	1.82431	3.54137	4.68255e-08	3.41237e-07	CCDC148
chr12:110627841-110689417	ENSG00000122986.11	1.82287	3.53784	2.601e-08	1.96484e-07	HVCN1
chr8:119416306-119424353	ENSG00000136999.4	1.81849	3.52712	0.00756504	0.0208173	NOV
chr3:128538020-128538631	ENSG00000239405.1	1.81817	3.52633	0.0080555	0.0219928	TMED10P2
chr11:68008578-68028696	ENSG00000006534.13	1.81785	3.52556	1.2831e-22	3.44175e-21	ALDH3B1
chr11:119381810-119526664	ENSG00000245248.5	1.81703	3.52356	2.25822e-05	0.000110899	USP2-AS1
chr17:79915252-79926725	ENSG00000262585.1	1.81542	3.51961	0.00751551	0.0207002	RP11-353N14.5
chr2:30722771-30807446	ENSG00000162949.14	1.81412	3.51646	3.29989e-09	2.79011e-08	CAPN13
chr6:150018334-150025471	ENSG00000155918.5	1.81257	3.51268	0.0044037	0.0129654	RAET1L
chr7:25134697-25180354	ENSG00000153790.9	1.81228	3.51198	1.27092e-22	3.41347e-21	C7orf31
chrX:74421461-74533917	ENSG00000147100.7	1.8114	3.50983	3.67737e-16	5.95522e-15	SLC16A2
chr1:34781189-34786364	ENSG00000188910.7	1.81112	3.50915	0.00180543	0.00586392	GJB3
chr11:61897301-61920269	ENSG00000167994.9	1.8108	3.50837	6.36264e-08	4.56646e-07	RAB3IL1
chr19:15615617-15659394	ENSG00000186529.12	1.80966	3.50561	0.00131803	0.00442072	CYP4F3
chr16:81779258-81962693	ENSG00000197943.7	1.80943	3.50504	3.49003e-07	2.28023e-06	PLCG2
chr20:25239007-25245229	ENSG00000274414.1	1.809	3.504	1.24703e-07	8.63473e-07	RP5-965G21.4
chr2:237798389-237842808	ENSG00000177483.9	1.80825	3.50217	1.88915e-10	1.84333e-09	RBM44
chr10:86958656-86963260	ENSG00000173267.11	1.80693	3.49898	2.41807e-20	5.43662e-19	SNCG
chr17:58337246-58415766	ENSG00000265148.3	1.80456	3.49322	3.68663e-16	5.96559e-15	BZRAP1-AS1
chr12:81417261-81472954	ENSG00000258162.2	1.80449	3.49306	4.08809e-05	0.000190698	RP11-315E17.1
chr16:31470204-31472108	ENSG00000280132.1	1.8001	3.48245	2.68287e-05	0.000129948	RP11-452L6.6
chr5:127290831-127461222	ENSG00000145794.14	1.79972	3.48153	0.00581412	0.0165273	MEGF10
chr12:53210567-53232256	ENSG00000172819.14	1.79901	3.47982	2.37826e-30	1.05463e-28	RARG
chr1:192993449-192994677	ENSG00000234473.1	1.79732	3.47574	0.00250142	0.0078753	ZNF101P2
chr17:42402452-42423517	ENSG00000177469.12	1.7957	3.47183	1.72497e-07	1.1726e-06	PTRF
chr6:99575712-99576456	ENSG00000219755.1	1.79412	3.46805	0.000189602	0.00077958	RP1-199J3.5
chr14:99169287-99271485	ENSG00000127152.15	1.79256	3.4643	0.0143491	0.0362283	BCL11B
chr11:57460549-57477534	ENSG00000186907.5	1.79226	3.46356	1.58647e-12	1.91128e-11	RTN4RL2
chr1:94638461-94820096	ENSG00000224081.5	1.79159	3.46196	1.26533e-14	1.83266e-13	LINC01057
chr7:16593626-16594224	ENSG00000272361.2	1.79128	3.46122	0.0181976	0.0445053	GS1-166A23.2
chr3:50558032-50570991	ENSG00000088543.12	1.79097	3.46047	7.457e-37	4.55774e-35	C3orf18
chr19:4522531-4535224	ENSG00000214456.6	1.79073	3.4599	3.31931e-09	2.80312e-08	PLIN5
chr8:10723768-10730512	ENSG00000171056.7	1.78712	3.45124	0.000118041	0.000504867	SOX7
chr14:22929645-22955562	ENSG00000257285.3	1.78711	3.45124	0.000187077	0.000769958	RP11-298I3.1
chr19:17747718-17788568	ENSG00000130475.12	1.78655	3.44988	7.59761e-10	6.95784e-09	FCHO1
chr8:8723693-8782479	ENSG00000254367.3	1.78577	3.44803	0.0032455	0.00993576	RP11-211C9.1
chr6:149998019-150005144	ENSG00000218358.2	1.78564	3.44771	2.52279e-07	1.68418e-06	RAET1K
chr13:38687129-38887131	ENSG00000150893.10	1.78541	3.44716	0.00234754	0.00744596	FREM2
chr8:81521682-81522232	ENSG00000237264.4	1.78528	3.44686	0.00135924	0.00453825	FTH1P11
chrX:101882290-101931764	ENSG00000166432.12	1.78136	3.43751	0.0059384	0.0168323	ZMAT1
chr10:79941449-79982614	ENSG00000133661.13	1.78048	3.4354	5.09882e-06	2.79143e-05	SFTPD
chrX:48761750-48773646	ENSG00000171433.9	1.78021	3.43477	1.02636e-06	6.27863e-06	GLOD5
chr1:1914827-1917294	ENSG00000169885.7	1.77918	3.43232	1.77321e-08	1.37253e-07	CALML6
chr2:85418931-85437027	ENSG00000152292.14	1.77761	3.42858	3.65155e-05	0.000172224	SH2D6
chr13:46053187-46105076	ENSG00000080618.11	1.77708	3.42731	0.00282214	0.00875282	CPB2
chr4:186069152-186088069	ENSG00000164342.10	1.77684	3.42676	3.89194e-17	6.79362e-16	TLR3
chr16:29820394-29848039	ENSG00000013364.16	1.77583	3.42435	1.3484e-47	1.27743e-45	MVP
chr12:104456971-104762014	ENSG00000171310.8	1.77298	3.41759	0.00160645	0.00527936	CHST11
chr1:27005020-27012836	ENSG00000158246.7	1.77233	3.41605	0.000249377	0.000999907	FAM46B
chr2:167868948-167874041	ENSG00000172318.5	1.77005	3.41065	0.0113874	0.0297116	B3GALT1
chr12:52341197-52353154	ENSG00000274928.2	1.76911	3.40843	0.0013588	0.00453777	KRT123P
chr1:36084075-36088275	ENSG00000092850.9	1.7685	3.40701	1.26786e-08	1.00018e-07	TEKT2
chr17:3923870-3964464	ENSG00000074370.15	1.76715	3.40381	1.73797e-10	1.7014e-09	ATP2A3
chr6:30259584-30293014	ENSG00000243753.3	1.76542	3.39973	5.08859e-08	3.6877e-07	HLA-L
chr6:32948771-32968444	ENSG00000204257.12	1.76474	3.39813	1.21997e-27	4.58137e-26	HLA-DMA
chr17:44170706-44179083	ENSG00000161664.4	1.76438	3.39728	0.000192453	0.000790366	ASB16
chr7:44029337-44041892	ENSG00000228903.4	1.7595	3.3858	8.4458e-05	0.00037223	RASA4CP
chr4:38823715-38856817	ENSG00000174130.10	1.75805	3.38241	2.34309e-06	1.35992e-05	TLR6
chr8:116938199-116944487	ENSG00000205002.3	1.75781	3.38184	0.00399994	0.0119112	AARD
chr15:84166547-84169896	ENSG00000280038.1	1.75669	3.37921	0.0143039	0.0361315	DNM1P41
chr15:39600031-39782830	ENSG00000150667.6	1.75632	3.37836	5.39e-08	3.89658e-07	FSIP1
chr18:79578063-79589010	ENSG00000267287.1	1.75625	3.3782	0.00741255	0.0204544	RP11-567M16.1
chr12:52446651-52452126	ENSG00000185479.5	1.75411	3.37319	0.0041822	0.0124008	KRT6B
chr1:27666061-27672218	ENSG00000126709.12	1.75271	3.36991	1.49675e-05	7.61234e-05	IFI6
chr1:206635728-206684419	ENSG00000143479.13	1.75224	3.36882	4.25438e-23	1.18789e-21	DYRK3
chr15:74719542-74725610	ENSG00000140465.11	1.74668	3.35586	0.000604646	0.00221283	CYP1A1
chr17:28954905-29006298	ENSG00000063015.17	1.74596	3.35419	0.0189666	0.0461209	SEZ6
chr5:177086886-177098144	ENSG00000160867.12	1.74502	3.35199	1.0566e-13	1.39642e-12	FGFR4
chr22:37225261-37244270	ENSG00000128340.12	1.74433	3.3504	6.85298e-23	1.88928e-21	RAC2
chr12:48019771-48025382	ENSG00000257955.1	1.7431	3.34755	0.0167912	0.0414844	RP1-228P16.5
chrX:136216820-136256482	ENSG00000129680.13	1.74098	3.34263	3.81988e-25	1.22861e-23	MAP7D3
chrX:17375420-17735994	ENSG00000188158.12	1.74062	3.34179	0.00497496	0.0144432	NHS
chr10:71747559-71773498	ENSG00000107738.17	1.74008	3.34053	1.227e-05	6.34099e-05	C10orf54
chr3:119314293-119322760	ENSG00000241155.1	1.73995	3.34023	8.60463e-11	8.74391e-10	ARHGAP31-AS1
chr15:40239091-40277486	ENSG00000137843.9	1.73993	3.34018	0.000219079	0.000888336	PAK6
chr9:133654586-133657313	ENSG00000225756.1	1.73938	3.33891	0.00286642	0.00887829	DBH-AS1
chr2:87455429-87606805	ENSG00000222041.8	1.73696	3.33333	1.14247e-38	7.53282e-37	LINC00152
chr1:32231660-32241620	ENSG00000220785.5	1.73529	3.32947	1.86989e-09	1.63611e-08	MTMR9LP
chr2:74148039-74150061	ENSG00000225439.2	1.73488	3.32851	9.87468e-10	8.92877e-09	BOLA3-AS1
chr2:28496071-28643788	ENSG00000163803.10	1.73421	3.32698	1.42161e-10	1.41025e-09	PLB1
chr3:126524283-126543291	ENSG00000180767.7	1.73237	3.32274	5.04164e-09	4.16942e-08	CHST13
chr7:151048292-151052753	ENSG00000213199.5	1.72879	3.3145	0.0162782	0.0403894	ASIC3
chr6:121435692-121449727	ENSG00000152661.7	1.72825	3.31326	3.60607e-06	2.03129e-05	GJA1
chr5:1008829-1038943	ENSG00000145506.11	1.7277	3.312	0.00631347	0.0177435	NKD2
chr6:31762996-31764851	ENSG00000228727.6	1.72561	3.3072	0.00146905	0.00487936	SAPCD1
chr16:15726674-15732993	ENSG00000263335.1	1.72425	3.30408	0.000729054	0.00261306	AF001548.5
chr4:7965314-8158832	ENSG00000163995.16	1.72285	3.30089	1.32616e-09	1.18273e-08	ABLIM2
chr16:56643705-56644786	ENSG00000205361.6	1.72081	3.29622	6.33663e-07	3.9948e-06	MT1DP
chr22:50089879-50161618	ENSG00000073146.13	1.71676	3.28697	0.00322878	0.00988894	MOV10L1
chr14:99645110-99680569	ENSG00000182218.7	1.71089	3.27362	3.44048e-18	6.44842e-17	HHIPL1
chr1:156815679-156881849	ENSG00000198400.9	1.71066	3.27311	0.0179363	0.0439489	NTRK1
chr1:1331314-1335306	ENSG00000169962.4	1.70984	3.27124	8.58481e-05	0.000378037	TAS1R3
chr1:159834474-159855347	ENSG00000188004.7	1.70983	3.27123	9.66309e-06	5.08196e-05	C1orf204
chr3:52451102-52454070	ENSG00000114854.5	1.70976	3.27106	9.63762e-10	8.72198e-09	TNNC1
chr22:47621043-47631569	ENSG00000205634.4	1.70921	3.26981	1.1862e-07	8.22723e-07	LINC00898
chr12:26125313-26126617	ENSG00000256894.1	1.70915	3.26968	2.50063e-06	1.44572e-05	RP11-283G6.3
chr14:58139101-58298139	ENSG00000139971.13	1.70912	3.26962	8.64378e-05	0.000380392	C14orf37
chr6:20102145-20212399	ENSG00000172197.10	1.70611	3.26279	8.04842e-32	3.90105e-30	MBOAT1
chr1:44808596-44815585	ENSG00000222009.6	1.70329	3.25643	0.0115765	0.0301358	BTBD19
chr9:127816066-127822520	ENSG00000225032.3	1.70308	3.25595	9.6588e-08	6.77579e-07	RP11-228B15.4
chr14:24036453-24051028	ENSG00000225766.6	1.70118	3.25167	0.000405305	0.00154431	DHRS4L1
chr6:34466061-34535221	ENSG00000124507.8	1.70084	3.25091	1.36471e-12	1.65176e-11	PACSIN1
chr15:28741101-28759204	ENSG00000248334.4	1.69943	3.24772	2.31494e-14	3.27106e-13	WHAMMP2
chr9:35816391-35828747	ENSG00000204930.7	1.69901	3.24678	0.0155208	0.0387361	FAM221B
chr6:42184401-42194916	ENSG00000112599.8	1.69813	3.2448	3.16606e-08	2.36089e-07	GUCA1B
chr15:78104606-78131544	ENSG00000136425.10	1.6981	3.24473	8.58741e-41	6.10849e-39	CIB2
chr19:43798502-43827199	ENSG00000159871.12	1.69547	3.23882	9.24319e-16	1.46388e-14	LYPD5
chr8:101122145-101126158	ENSG00000253395.1	1.69164	3.23024	3.38726e-05	0.000161039	KB-1460A1.1
chr5:160187367-160238735	ENSG00000170231.13	1.69111	3.22906	0.001524	0.00504017	FABP6
chr17:32266176-32324661	ENSG00000141314.10	1.69053	3.22775	9.6599e-07	5.93198e-06	RHBDL3
chr7:73834590-73842535	ENSG00000165171.8	1.68995	3.22645	4.13129e-17	7.19334e-16	WBSCR27
chr2:135787840-135837180	ENSG00000115850.7	1.68825	3.22265	0.000574038	0.00211248	LCT
chr15:41892793-41898575	ENSG00000174171.5	1.68823	3.22262	0.00161829	0.00531573	RP11-23P13.6
chr12:85036371-85245105	ENSG00000133640.16	1.68789	3.22186	4.6866e-25	1.49813e-23	LRRIQ1
chr1:11648367-11654682	ENSG00000116661.9	1.68578	3.21714	2.88604e-20	6.44703e-19	FBXO2
chr2:230864900-230879247	ENSG00000135916.13	1.68414	3.21348	3.16211e-08	2.35879e-07	ITM2C
chr7:78017076-79453574	ENSG00000187391.15	1.68302	3.21099	4.70079e-09	3.89868e-08	MAGI2
chr2:47516581-47570939	ENSG00000184261.4	1.68229	3.20938	6.37689e-11	6.59261e-10	KCNK12
chr17:50050349-50055739	ENSG00000246640.1	1.68027	3.20487	0.00382685	0.0114547	RP11-1094H24.4
chr19:5294247-5294696	ENSG00000274447.1	1.67286	3.18846	0.000594722	0.0021788	LLNLR-304G9.1
chr5:115962494-116027602	ENSG00000172901.17	1.67226	3.18714	0.0060738	0.0171624	AQPEP
chr22:41952174-41958933	ENSG00000205704.6	1.67149	3.18544	0.000368457	0.00142395	LINC00634
chr9:113349541-113371233	ENSG00000119411.10	1.67119	3.18478	2.03663e-14	2.89546e-13	BSPRY
chr11:102317450-102339394	ENSG00000023445.11	1.67087	3.18407	0.0168364	0.041591	BIRC3
chr8:100158035-100241903	ENSG00000104450.10	1.66855	3.17895	2.59793e-15	3.97256e-14	SPAG1
chr5:6765891-6771953	ENSG00000251365.1	1.66835	3.17851	0.00151598	0.00501523	RP11-332J15.3
chr14:24052000-24069728	ENSG00000186648.12	1.66763	3.17692	3.32778e-07	2.179e-06	LRRC16B
chr17:1702790-1710438	ENSG00000185561.9	1.6674	3.17641	1.16491e-36	7.0374e-35	TLCD2
chr17:49990005-49995224	ENSG00000064195.7	1.66675	3.17498	0.000103083	0.00044537	DLX3
chr16:67939750-67944131	ENSG00000213398.5	1.66577	3.17284	0.0189529	0.0460982	LCAT
chr2:26562582-26579532	ENSG00000173557.12	1.66494	3.171	1.64687e-05	8.31898e-05	C2orf70
chr17:65635538-66192079	ENSG00000154240.14	1.66484	3.17079	9.97216e-05	0.00043192	CEP112
chr12:70366276-70434292	ENSG00000135643.4	1.66473	3.17055	2.55177e-08	1.92975e-07	KCNMB4
chr20:3777504-3781448	ENSG00000101222.10	1.66294	3.1666	2.88225e-06	1.64942e-05	SPEF1
chr7:55682652-55713252	ENSG00000176826.13	1.6616	3.16368	1.65395e-08	1.28386e-07	FKBP9P1
chr14:99684314-99727301	ENSG00000036530.6	1.65937	3.15879	0.000492088	0.00183933	CYP46A1
chr16:30896607-30903560	ENSG00000150281.6	1.65548	3.15027	6.86684e-09	5.6103e-08	CTF1
chr12:93575058-93583487	ENSG00000120833.11	1.65447	3.14806	3.66563e-28	1.42802e-26	SOCS2
chr17:62626437-62627590	ENSG00000274565.1	1.6543	3.14771	0.0128968	0.0330988	CTD-3035K23.7
chr9:16409503-16870706	ENSG00000173068.15	1.6528	3.14444	0.0130735	0.0334944	BNC2
chr6:158999882-159064925	ENSG00000271913.3	1.65223	3.14319	2.52902e-05	0.000123067	RP1-111C20.4
chr17:76471069-76501790	ENSG00000129667.10	1.65192	3.14251	3.11767e-20	6.94215e-19	RHBDF2
chr7:12496429-12541910	ENSG00000226690.4	1.65071	3.13989	0.000468764	0.00176131	AC005281.1
chr6:5084581-5089487	ENSG00000219607.3	1.64546	3.12849	2.84221e-09	2.43075e-08	PPP1R3G
chr16:69706996-69726506	ENSG00000181019.10	1.64384	3.12496	1.03375e-17	1.87677e-16	NQO1
chr8:33591332-33600106	ENSG00000133878.6	1.64306	3.12328	0.000525029	0.00195021	DUSP26
chr7:150944961-150978315	ENSG00000055118.12	1.64129	3.11944	4.11013e-10	3.86742e-09	KCNH2
chr12:31111657-31206154	ENSG00000177359.15	1.64064	3.11804	0.00164712	0.0053994	RP11-551L14.1
chr11:73218299-73236352	ENSG00000175591.9	1.64002	3.11671	1.9117e-05	9.53322e-05	P2RY2
chr7:16461543-16530580	ENSG00000171243.7	1.63974	3.11609	1.28597e-12	1.56281e-11	SOSTDC1
chr1:28592200-28595443	ENSG00000188060.6	1.63751	3.11127	1.5427e-20	3.50883e-19	RAB42
chr11:100991989-100993941	ENSG00000170647.3	1.63652	3.10915	3.31225e-05	0.000157756	TMEM133
chr6:38762905-38764694	ENSG00000219273.1	1.63639	3.10886	7.06051e-07	4.42173e-06	RP1-217P22.2
chr20:63488013-63499315	ENSG00000101210.8	1.63565	3.10728	0.012443	0.0321002	EEF1A2
chr2:87700984-87738105	ENSG00000234231.3	1.63496	3.10579	6.62244e-08	4.73499e-07	AC093616.4
chr9:133663560-133739920	ENSG00000123453.14	1.63343	3.1025	2.36919e-05	0.000115803	SARDH
chr17:212502-353097	ENSG00000181031.13	1.63041	3.09601	1.1618e-17	2.09828e-16	RPH3AL
chr6:28349914-28369177	ENSG00000189298.11	1.62774	3.09029	1.26202e-09	1.12743e-08	ZKSCAN3
chr22:24219654-24245142	ENSG00000099998.15	1.62751	3.0898	0.0119289	0.0309039	GGT5
chr6:43995723-44074652	ENSG00000237686.4	1.62684	3.08835	0.00393996	0.0117561	RP5-1120P11.1
chr2:151247940-151261879	ENSG00000184898.6	1.62643	3.08748	2.51906e-12	2.97969e-11	RBM43
chr22:37943050-37953669	ENSG00000128346.8	1.62421	3.08273	0.00279498	0.00867634	C22orf23
chr11:61959718-61967631	ENSG00000167996.13	1.62383	3.08191	2.46027e-15	3.76759e-14	FTH1
chr19:8520790-8577577	ENSG00000142347.14	1.6213	3.07652	5.11892e-05	0.000234635	MYO1F
chr3:167240287-167380301	ENSG00000169064.10	1.62063	3.07509	8.80154e-07	5.42727e-06	ZBBX
chr15:68296533-68432162	ENSG00000137809.14	1.61901	3.07164	0.0164241	0.0406883	ITGA11
chrX:15561033-15602069	ENSG00000130234.8	1.61853	3.07063	0.00060528	0.00221476	ACE2
chr7:48088644-48108733	ENSG00000183696.11	1.61834	3.07021	7.71627e-11	7.87573e-10	UPP1
chr1:119747996-119768894	ENSG00000134240.9	1.61506	3.06325	0.000653634	0.00237294	HMGCS2
chr3:98497912-98522887	ENSG00000080822.14	1.61445	3.06195	3.09775e-18	5.82176e-17	CLDND1
chr12:112938352-112973249	ENSG00000111331.10	1.61402	3.06103	2.70519e-21	6.52564e-20	OAS3
chr2:217848176-218002995	ENSG00000079308.14	1.61399	3.06097	3.85373e-21	9.17937e-20	TNS1
chr11:12962510-12989547	ENSG00000251381.4	1.61326	3.05943	0.00757632	0.0208429	LINC00958
chr8:24294040-24359018	ENSG00000042980.10	1.61306	3.059	6.00688e-07	3.7961e-06	ADAM28
chr13:36301640-36370180	ENSG00000133104.10	1.6126	3.05803	0.00026233	0.00104547	SPG20
chr3:58237506-58294732	ENSG00000163686.11	1.61184	3.05641	2.14873e-24	6.62734e-23	ABHD6
chr1:1169357-1170343	ENSG00000272141.1	1.61148	3.05565	0.000205907	0.000839722	RP11-465B22.8
chr5:61145846-61146376	ENSG00000276945.1	1.6109	3.05443	0.00824574	0.022424	CTC-436P18.5
chr15:65895079-66253747	ENSG00000157890.15	1.61	3.05252	0.0148912	0.0373976	MEGF11
chr1:74026031-74198187	ENSG00000162620.13	1.60996	3.05242	2.36911e-07	1.58564e-06	LRRIQ3
chr7:150990995-151014588	ENSG00000164867.8	1.60947	3.05139	0.00179614	0.00583464	NOS3
chr11:1157953-1201138	ENSG00000215182.8	1.6094	3.05124	6.05628e-05	0.000274223	MUC5AC
chr6:89364636-89412270	ENSG00000025039.12	1.60901	3.05043	1.44674e-11	1.59034e-10	RRAGD
chr1:1430539-1434573	ENSG00000225285.1	1.60834	3.04901	1.05441e-25	3.53314e-24	RP4-758J18.10
chr9:130265882-130434123	ENSG00000148357.14	1.60786	3.04799	0.00527991	0.0152015	HMCN2
chr1:52602372-52609051	ENSG00000116157.5	1.60678	3.04572	3.60134e-39	2.40574e-37	GPX7
chr6:145793502-145814753	ENSG00000118496.4	1.6066	3.04534	5.54868e-32	2.72107e-30	FBXO30
chr12:122063306-122068616	ENSG00000256546.1	1.60604	3.04415	0.00676255	0.0188555	AC156455.1
chr2:238138722-238152947	ENSG00000168427.8	1.60321	3.03819	5.95813e-05	0.000270131	KLHL30
chr16:61647242-62036835	ENSG00000150394.11	1.60249	3.03666	0.00059326	0.00217421	CDH8
chr19:676365-683390	ENSG00000070404.7	1.60104	3.03362	1.84388e-09	1.61403e-08	FSTL3
chr9:127716066-127731600	ENSG00000167094.13	1.60025	3.03195	0.00162746	0.00534335	TTC16
chr5:138252379-138274671	ENSG00000146013.8	1.59897	3.02926	7.4557e-07	4.64966e-06	GFRA3
chr7:27830573-28180743	ENSG00000153814.9	1.5975	3.02618	6.41752e-16	1.02415e-14	JAZF1
chr6:33162681-33192499	ENSG00000204248.8	1.5972	3.02556	3.78315e-05	0.000177827	COL11A2
chr7:135148072-135166215	ENSG00000146859.6	1.59707	3.02529	5.6893e-10	5.2771e-09	TMEM140
chr14:55896547-55962970	ENSG00000259868.2	1.59597	3.02298	0.00802472	0.0219116	RP11-1012E15.2
chr22:24583750-24628968	ENSG00000100031.16	1.59505	3.02105	7.24885e-19	1.44991e-17	GGT1
chr4:74744759-74794686	ENSG00000174808.9	1.59409	3.01903	9.05375e-08	6.37279e-07	BTC
chrX:101349447-101390796	ENSG00000010671.13	1.59389	3.01861	0.00538177	0.0154692	BTK
chr13:20138255-20161049	ENSG00000121743.3	1.59357	3.01796	0.000486224	0.00181969	GJA3
chr11:75803431-75814576	ENSG00000255507.3	1.59333	3.01746	0.0053183	0.0153057	RP11-535A19.2
chr11:119190250-119196769	ENSG00000248712.5	1.59247	3.01565	5.90956e-13	7.40187e-12	CCDC153
chr3:6490479-6736129	ENSG00000189229.10	1.59208	3.01483	0.0024728	0.007797	AC069277.2
chr1:39769523-39771348	ENSG00000198754.5	1.59124	3.01309	1.94184e-09	1.69409e-08	OXCT2
chrX:154835795-155022753	ENSG00000185010.11	1.58896	3.00832	2.48414e-09	2.13856e-08	F8
chr14:69484754-69531551	ENSG00000175985.9	1.58812	3.00657	1.69244e-16	2.80619e-15	PLEKHD1
chr5:73120292-73131817	ENSG00000157111.10	1.58495	2.99998	2.30279e-05	0.000112982	TMEM171
chr6:152121684-152637399	ENSG00000131018.20	1.57983	2.98935	0.00310611	0.00954789	SYNE1
chr12:121019111-121019485	ENSG00000275260.1	1.57688	2.98325	0.00673002	0.0187749	RP11-216P16.8
chr16:2852727-2858170	ENSG00000005001.7	1.57618	2.9818	2.72469e-20	6.09967e-19	PRSS22
chr8:10621096-10712187	ENSG00000183638.5	1.57562	2.98063	0.000430988	0.00163351	RP1L1
chr11:117986348-118001479	ENSG00000110324.7	1.57449	2.9783	3.63565e-13	4.62319e-12	IL10RA
chr2:232878686-233013272	ENSG00000066248.12	1.57409	2.97748	7.0074e-17	1.20007e-15	NGEF
chr5:141639302-141651419	ENSG00000197948.8	1.57272	2.97466	9.5358e-30	4.11481e-28	FCHSD1
chr1:28643228-28648530	ENSG00000229388.1	1.57228	2.97374	7.02181e-09	5.73242e-08	RP11-442N24__B.1
chr3:46581150-46617226	ENSG00000241186.5	1.57208	2.97333	2.30951e-08	1.75803e-07	TDGF1
chr12:52006940-52015864	ENSG00000161835.8	1.57147	2.97207	7.37172e-05	0.000328364	GRASP
chr17:74209980-74213321	ENSG00000246731.2	1.56961	2.96825	0.000183109	0.000754371	MGC16275
chr14:49693105-49753152	ENSG00000197776.5	1.56893	2.96684	9.04179e-06	4.7757e-05	KLHDC1
chr11:124739846-124747210	ENSG00000154146.10	1.56786	2.96466	0.000960071	0.00334277	NRGN
chr18:13486462-13490676	ENSG00000267702.1	1.56786	2.96465	0.000189318	0.000778563	RP11-53B2.2
chr3:109176438-109177365	ENSG00000261364.1	1.56623	2.96129	0.00909737	0.0243962	RP11-59E19.4
chr7:138594285-138701352	ENSG00000157703.13	1.56575	2.96031	0.0129022	0.0331085	SVOPL
chr21:41420515-41459214	ENSG00000157601.11	1.56492	2.95862	2.17465e-08	1.66144e-07	MX1
chr1:156806243-156816862	ENSG00000027869.9	1.56474	2.95824	2.75883e-10	2.64122e-09	SH2D2A
chr11:77066941-77126155	ENSG00000149260.12	1.56468	2.95812	4.81116e-24	1.45051e-22	CAPN5
chr10:88935076-88991390	ENSG00000107796.10	1.56379	2.95629	0.00115431	0.00394072	ACTA2
chr2:91617160-91659972	ENSG00000143429.7	1.56347	2.95563	2.69366e-16	4.41363e-15	AC027612.6
chr11:75717819-75731615	ENSG00000166391.12	1.56196	2.95254	1.80979e-05	9.07596e-05	MOGAT2
chr14:23346306-23352912	ENSG00000092096.12	1.56193	2.95248	1.07754e-16	1.817e-15	SLC22A17
chr1:46134531-46139081	ENSG00000227857.2	1.55893	2.94634	1.75881e-10	1.72099e-09	RP4-533D7.5
chr10:110497838-110511544	ENSG00000138166.5	1.5566	2.94161	0.000820133	0.00290109	DUSP5
chr21:44885953-44928873	ENSG00000160255.14	1.55394	2.93618	1.43135e-06	8.57249e-06	ITGB2
chr13:66302834-67230445	ENSG00000184226.12	1.5536	2.93549	1.02856e-06	6.29025e-06	PCDH9
chr6:135497854-135690835	ENSG00000231028.6	1.55325	2.93477	0.000199819	0.000817394	LINC00271
chr11:110174880-110296712	ENSG00000137710.12	1.55319	2.93465	1.78148e-18	3.43475e-17	RDX
chr1:29119428-29123935	ENSG00000253304.1	1.54605	2.92016	0.0133403	0.0341025	TMEM200B
chr6:169788790-169798825	ENSG00000229214.1	1.54467	2.91736	1.69669e-06	1.00376e-05	LINC00242
chr6:87408012-87496140	ENSG00000213204.6	1.54297	2.91393	0.00641975	0.0180178	C6orf165
chr5:157395534-157575775	ENSG00000135074.13	1.54251	2.913	0.0185302	0.0452338	ADAM19
chr2:111321433-111324812	ENSG00000279191.1	1.54193	2.91183	4.82796e-05	0.000222156	RP11-803D5.1
chr10:5517281-5526246	ENSG00000205488.6	1.54177	2.91151	3.02247e-08	2.26273e-07	CALML3-AS1
chr6:25109502-25166555	ENSG00000168405.12	1.54032	2.90858	9.29807e-06	4.9036e-05	CMAHP
chr16:55508998-55586670	ENSG00000087253.9	1.54008	2.90811	7.82364e-31	3.5371e-29	LPCAT2
chr1:150549369-150560932	ENSG00000143382.11	1.53905	2.90603	0.000516377	0.00192184	ADAMTSL4
chr1:204131062-204152003	ENSG00000143845.12	1.53811	2.90414	1.99743e-11	2.16825e-10	ETNK2
chr7:16797631-16833433	ENSG00000106541.9	1.53782	2.90356	6.16549e-43	4.88597e-41	AGR2
chr18:1883704-2240847	ENSG00000263745.3	1.53718	2.90226	0.000348998	0.0013568	RP11-161I6.2
chr15:72376113-72378788	ENSG00000260339.1	1.53548	2.89886	0.0141289	0.0357588	HEXA-AS1
chr16:20933111-21159441	ENSG00000158486.11	1.53492	2.89772	0.000413286	0.00157357	DNAH3
chr19:2867335-2883445	ENSG00000172000.5	1.53375	2.89537	1.14076e-08	9.04023e-08	ZNF556
chr15:84398316-84411701	ENSG00000235370.6	1.53355	2.89496	0.000796281	0.00282647	DNM1P51
chr11:30878584-31328280	ENSG00000170959.12	1.53251	2.89288	0.0196403	0.0475426	DCDC1
chr22:37340644-37427445	ENSG00000243902.4	1.53187	2.8916	0.00270749	0.00843617	RP1-63G5.5
chr12:55684572-55712411	ENSG00000135424.13	1.53071	2.88929	2.89799e-08	2.17893e-07	ITGA7
chr3:28349149-28525145	ENSG00000206559.5	1.53008	2.88802	0.000386913	0.00148454	ZCWPW2
chr4:55595317-55636698	ENSG00000109255.9	1.5296	2.88706	1.20864e-23	3.51331e-22	NMU
chr17:4899536-4902932	ENSG00000205710.3	1.52832	2.88451	2.2054e-22	5.84052e-21	C17orf107
chr16:88177298-88178610	ENSG00000261327.4	1.52792	2.88369	0.00559968	0.0160028	RP11-863P13.3
chr9:96490241-96619830	ENSG00000081377.14	1.52683	2.88151	2.90051e-11	3.1049e-10	CDC14B
chr16:66844379-66854149	ENSG00000168748.11	1.5267	2.88126	0.00243584	0.00769908	CA7
chr2:164840749-164849334	ENSG00000233255.1	1.52585	2.87956	0.00044758	0.00168963	AC019181.2
chr22:43812456-43817394	ENSG00000261251.1	1.52575	2.87937	0.000257321	0.00102761	RP3-388M5.9
chr12:57623410-57633151	ENSG00000135454.11	1.52373	2.87533	7.40082e-05	0.000329519	B4GALNT1
chr1:3069211-3438621	ENSG00000142611.14	1.52355	2.87497	0.0126074	0.0324519	PRDM16
chr9:6215786-6257982	ENSG00000137033.9	1.52018	2.86828	0.0101209	0.0267792	IL33
chr1:223110305-223143282	ENSG00000187554.9	1.51913	2.86618	6.77239e-08	4.83557e-07	TLR5
chr16:1434388-1444556	ENSG00000197599.10	1.51825	2.86443	0.0155665	0.0388407	CCDC154
chr19:1782075-1812276	ENSG00000130270.14	1.51739	2.86272	1.71982e-06	1.01629e-05	ATP8B3
chr1:15247272-15398126	ENSG00000142621.17	1.51605	2.86007	0.000174661	0.000722994	FHAD1
chr20:63540810-63547504	ENSG00000125508.3	1.51509	2.85816	7.40407e-11	7.58681e-10	SRMS
chr7:107628553-107629498	ENSG00000250474.1	1.51508	2.85814	0.00809629	0.022081	WBP1LP2
chr10:89392546-89406486	ENSG00000185745.9	1.51494	2.85786	1.60581e-08	1.25068e-07	IFIT1
chr15:59616531-59640239	ENSG00000140297.10	1.51438	2.85675	0.00814616	0.0221879	GCNT3
chr17:1646150-1650077	ENSG00000167705.9	1.51403	2.85607	6.77622e-16	1.08057e-14	RILP
chr11:24497211-25082604	ENSG00000187398.9	1.51367	2.85536	4.25374e-11	4.48666e-10	LUZP2
chr14:92513774-92688994	ENSG00000100599.13	1.51315	2.85432	8.77301e-18	1.60252e-16	RIN3
chr16:85027751-85094220	ENSG00000135709.10	1.51284	2.85372	6.9443e-34	3.71111e-32	KIAA0513
chr22:15784992-15829984	ENSG00000206195.8	1.51163	2.85131	1.98957e-06	1.16709e-05	DUXAP8
chrX:36228779-36385316	ENSG00000205081.6	1.51083	2.84973	0.00646847	0.0181399	CXorf30
chr2:11155372-11178874	ENSG00000162976.10	1.50945	2.84702	6.39356e-29	2.6387e-27	PQLC3
chr6:3153669-3157526	ENSG00000137267.5	1.50907	2.84626	3.5408e-22	9.22468e-21	TUBB2A
chr22:37367960-37427470	ENSG00000166897.12	1.50723	2.84264	1.55088e-15	2.41319e-14	ELFN2
chr11:3087116-3165354	ENSG00000021762.17	1.5062	2.84061	4.12115e-38	2.65102e-36	OSBPL5
chr17:7445061-7457707	ENSG00000170175.8	1.50453	2.83733	1.02305e-18	2.02109e-17	CHRNB1
chr4:97334635-97633811	ENSG00000254044.3	1.50259	2.83352	0.00454694	0.0133325	RP11-681L8.1
chr7:27242700-27246573	ENSG00000106038.10	1.5025	2.83333	1.19606e-12	1.4561e-11	EVX1
chr12:51391317-51515763	ENSG00000050438.14	1.50103	2.83045	8.98506e-05	0.000394021	SLC4A8
chr1:179365720-179554735	ENSG00000162779.18	1.50061	2.82962	0.0037897	0.0113566	AXDND1
chr20:3227498-3239190	ENSG00000088836.10	1.50024	2.82889	1.46684e-12	1.77229e-11	SLC4A11
chr16:30104810-30113856	ENSG00000102886.12	1.49888	2.82623	4.182e-06	2.32554e-05	GDPD3
chr6:2999997-3028869	ENSG00000124588.17	1.49882	2.82612	6.32492e-38	4.01903e-36	NQO2
chr6:131808016-131895155	ENSG00000197594.9	1.49851	2.8255	1.49075e-26	5.29305e-25	ENPP1
chr2:201288430-201357398	ENSG00000155749.10	1.49824	2.82497	0.0140539	0.0355994	ALS2CR12
chr20:3162618-3173592	ENSG00000088899.12	1.4977	2.82392	1.34314e-07	9.23888e-07	LZTS3
chr7:6497774-6551436	ENSG00000215045.6	1.49595	2.8205	8.09918e-09	6.56311e-08	GRID2IP
chr1:3489926-3611495	ENSG00000162591.13	1.49532	2.81928	3.11404e-09	2.64586e-08	MEGF6
chr16:1333643-1349438	ENSG00000007516.11	1.49433	2.81733	4.19325e-12	4.86634e-11	BAIAP3
chr11:18693122-18701728	ENSG00000151117.6	1.49383	2.81636	2.74841e-07	1.82544e-06	TMEM86A
chr21:44455486-44462196	ENSG00000160233.7	1.49373	2.81616	2.08071e-06	1.21712e-05	LRRC3
chr1:17249098-17284233	ENSG00000142619.4	1.49314	2.81501	0.00448902	0.0131849	PADI3
chr9:18927662-19049354	ENSG00000155875.11	1.49292	2.81458	2.15087e-05	0.000106178	FAM154A
chr17:42682613-42699814	ENSG00000108797.9	1.4915	2.81182	3.24249e-11	3.45324e-10	CNTNAP1
chr2:162267079-162318703	ENSG00000115267.5	1.49043	2.80974	1.45053e-31	6.91806e-30	IFIH1
chr1:161046949-161069970	ENSG00000186517.11	1.48868	2.80632	0.00347568	0.010549	ARHGAP30
chr6:150063150-150069095	ENSG00000131019.8	1.4883	2.80559	0.000313866	0.00123217	ULBP3
chr10:23439458-23442390	ENSG00000165312.6	1.48822	2.80543	9.83778e-05	0.000427165	OTUD1
chr21:16070522-16609775	ENSG00000215386.8	1.4868	2.80266	1.14761e-13	1.51191e-12	MIR99AHG
chr9:133152948-133163945	ENSG00000148288.9	1.48671	2.80249	2.34609e-05	0.000114755	GBGT1
chr2:27781364-27891098	ENSG00000171174.11	1.4843	2.79782	3.16233e-14	4.40571e-13	RBKS
chr1:117143588-117210960	ENSG00000134258.14	1.48412	2.79747	0.0197626	0.0478	VTCN1
chr18:79395856-79529325	ENSG00000131196.15	1.48333	2.79593	3.34646e-22	8.74022e-21	NFATC1
chr2:238159008-238167054	ENSG00000178752.13	1.48052	2.7905	5.2775e-08	3.82188e-07	FAM132B
chr14:19062358-19115270	ENSG00000225210.3	1.48025	2.78997	7.97314e-05	0.000353416	DUXAP10
chr21:36632681-36637033	ENSG00000231324.1	1.48022	2.78991	9.33155e-05	0.000407732	AP000696.2
chr6:35297852-35321771	ENSG00000023892.10	1.48008	2.78965	3.46067e-18	6.48045e-17	DEF6
chr10:99532933-99536524	ENSG00000119919.10	1.47983	2.78915	0.00023275	0.000938837	NKX2-3
chr22:18855621-18858640	ENSG00000215544.6	1.47861	2.7868	0.00486726	0.0141661	BCRP7
chr6:118460781-118710075	ENSG00000111860.11	1.47823	2.78607	5.48985e-13	6.89689e-12	CEP85L
chr11:46856868-46918622	ENSG00000134569.7	1.47791	2.78546	1.76343e-06	1.04117e-05	LRP4
chr9:137423350-137434406	ENSG00000188747.6	1.47731	2.7843	4.79323e-16	7.70837e-15	NOXA1
chr6:3904920-3911979	ENSG00000260604.2	1.47526	2.78034	0.00768155	0.0210991	RP1-140K8.5
chr15:39593580-39594231	ENSG00000259279.1	1.47485	2.77954	0.00400443	0.0119229	CTD-2033D15.1
chr1:65264694-65415869	ENSG00000116675.13	1.47437	2.77862	0.0003934	0.001505	DNAJC6
chr3:46518349-46580099	ENSG00000163827.10	1.47074	2.77165	0.00012008	0.000512644	LRRC2
chr13:97221434-97394120	ENSG00000139793.16	1.47051	2.7712	3.11439e-12	3.6569e-11	MBNL2
chr10:84194650-84219621	ENSG00000148600.12	1.46992	2.77007	1.89169e-05	9.44121e-05	CDHR1
chr19:45333434-45350387	ENSG00000104892.14	1.46964	2.76952	0.000208593	0.000849619	KLC3
chr1:201507241-201533608	ENSG00000224536.1	1.46905	2.7684	6.94965e-07	4.35361e-06	RP11-134G8.7
chr9:15163622-15307360	ENSG00000155158.18	1.4684	2.76715	5.57034e-21	1.29862e-19	TTC39B
chr4:186191520-186210801	ENSG00000145476.13	1.46786	2.76611	7.01858e-10	6.45833e-09	CYP4V2
chr2:88027205-88055729	ENSG00000172086.7	1.46659	2.76368	1.72823e-25	5.67241e-24	KRCC1
chr6:24649977-24667033	ENSG00000111802.11	1.46558	2.76174	4.27161e-19	8.69424e-18	TDP2
chr20:20052552-20360702	ENSG00000089101.15	1.4654	2.7614	0.00237024	0.0075054	CFAP61
chr20:53453058-53504314	ENSG00000259723.1	1.46042	2.75188	3.34055e-05	0.000158922	RP5-823G15.5
chr17:38325610-38343810	ENSG00000277399.2	1.45931	2.74976	0.000644387	0.00234509	GPR179
chr22:46360834-46537170	ENSG00000075275.14	1.45882	2.74883	1.63125e-35	9.26388e-34	CELSR1
chr10:99782732-99852192	ENSG00000023839.8	1.4573	2.74594	5.79582e-07	3.67051e-06	ABCC2
chr4:55387949-55388271	ENSG00000273257.1	1.45719	2.74573	0.00361052	0.0108964	RP11-177J6.1
chr12:120725735-120740008	ENSG00000122971.6	1.45501	2.74158	1.93452e-06	1.13703e-05	ACADS
chr7:30911855-30925516	ENSG00000240583.8	1.45467	2.74095	8.01267e-05	0.000354791	AQP1
chr12:64264762-64390691	ENSG00000185306.10	1.45352	2.73875	1.09083e-08	8.66431e-08	C12orf56
chr3:58490830-58491291	ENSG00000272360.1	1.45264	2.73708	0.0162711	0.0403765	RP11-359I18.5
chr17:50561068-50627465	ENSG00000006283.15	1.45203	2.73593	0.000123335	0.000525351	CACNA1G
chr17:44004546-44009060	ENSG00000161653.8	1.44784	2.72799	4.88661e-09	4.04635e-08	NAGS
chr5:151181052-151224145	ENSG00000198624.10	1.44752	2.72738	2.74897e-06	1.57748e-05	CCDC69
chr2:10452319-10455552	ENSG00000217258.2	1.44619	2.72488	0.000422998	0.00160761	AC007249.3
chr22:45502891-45601135	ENSG00000077942.15	1.4434	2.7196	1.92393e-09	1.67917e-08	FBLN1
chr1:155211151-155213819	ENSG00000236263.1	1.44195	2.71688	6.79266e-07	4.26295e-06	RP11-263K19.6
chr3:40387156-40428619	ENSG00000168032.6	1.43839	2.71019	1.67701e-08	1.30127e-07	ENTPD3
chr4:52020706-52038482	ENSG00000163069.10	1.43825	2.70993	4.00901e-21	9.51661e-20	SGCB
chr2:111491943-111494811	ENSG00000224959.1	1.43762	2.70874	0.000435359	0.00164798	AC017002.2
chr2:88016354-88016547	ENSG00000222724.1	1.43494	2.70371	0.0205304	0.049399	RNU2-63P
chr6:30742929-30743592	ENSG00000272273.1	1.43451	2.70289	1.33092e-06	8.00548e-06	XXbac-BPG252P9.10
chr2:70447280-70554015	ENSG00000163235.13	1.43438	2.70267	4.10381e-07	2.65708e-06	TGFA
chr12:54292111-54301121	ENSG00000123405.11	1.43307	2.70021	8.08305e-05	0.000357831	NFE2
chr1:156668763-156677397	ENSG00000132688.10	1.43203	2.69826	1.53779e-06	9.17042e-06	NES
chr3:69739435-69968336	ENSG00000187098.12	1.43147	2.69721	8.99442e-23	2.44409e-21	MITF
chr13:22696023-22696574	ENSG00000232187.1	1.42576	2.68657	3.61481e-05	0.000170607	FTH1P7
chr3:50606522-50611831	ENSG00000114737.13	1.42526	2.68562	3.70084e-25	1.19216e-23	CISH
chr2:120735623-120951763	ENSG00000074047.18	1.42311	2.68162	7.03896e-12	7.96882e-11	GLI2
chr2:26173091-26189663	ENSG00000157833.10	1.42305	2.68152	4.82456e-10	4.5152e-09	GAREML
chr22:39040604-39053910	ENSG00000128394.14	1.42219	2.67991	4.5822e-14	6.27891e-13	APOBEC3F
chr15:52109263-52112775	ENSG00000137875.4	1.42186	2.67931	4.22212e-06	2.34472e-05	BCL2L10
chr22:50481556-50486440	ENSG00000128165.8	1.42106	2.67782	1.59205e-20	3.61454e-19	ADM2
chr7:76397518-76442071	ENSG00000188372.12	1.42081	2.67737	6.00795e-09	4.93177e-08	ZP3
chr7:139778248-140020323	ENSG00000059377.13	1.42055	2.67687	0.000144019	0.000604924	TBXAS1
chr3:10164865-10243743	ENSG00000134070.4	1.42031	2.67643	0.000509856	0.00190063	IRAK2
chr2:31334321-31414715	ENSG00000158125.7	1.42004	2.67594	1.16773e-09	1.0486e-08	XDH
chr16:2830253-2839585	ENSG00000162078.9	1.4194	2.67473	1.2838e-34	7.0413e-33	ZG16B
chr7:27247368-27250493	ENSG00000274981.1	1.41934	2.67463	0.00586931	0.0166569	RP1-170O19.25
chr5:90558800-91164221	ENSG00000164199.13	1.41916	2.6743	8.94784e-22	2.2361e-20	GPR98
chr20:33007600-33023709	ENSG00000078898.6	1.41783	2.67182	1.27265e-06	7.67937e-06	BPIFB2
chr7:113078331-113086089	ENSG00000164604.10	1.41704	2.67038	0.000206988	0.000843575	GPR85
chr5:149372174-149375116	ENSG00000253865.1	1.41661	2.66957	0.00306163	0.00943105	RP11-394O4.3
chr17:4740015-4746119	ENSG00000141497.11	1.41536	2.66726	1.86576e-07	1.26459e-06	ZMYND15
chr13:91398675-92867237	ENSG00000179399.11	1.41491	2.66644	0.000783429	0.00278591	GPC5
chr16:15434295-15588259	ENSG00000166780.8	1.41489	2.6664	6.96203e-15	1.03423e-13	C16orf45
chr11:100687653-100991937	ENSG00000165895.15	1.41477	2.66617	3.9548e-05	0.000184894	ARHGAP42
chr1:109733932-109740516	ENSG00000134202.8	1.41425	2.66521	3.57856e-16	5.79972e-15	GSTM3
chrX:142202345-142205290	ENSG00000046774.9	1.41406	2.66486	0.00198979	0.00640879	MAGEC2
chr6:78867607-78946440	ENSG00000146243.11	1.41385	2.66448	3.43476e-18	6.4435e-17	IRAK1BP1
chr5:131806990-131994278	ENSG00000164398.10	1.4113	2.65976	0.000327458	0.00128094	ACSL6
chr6:37212181-37257636	ENSG00000172738.9	1.4104	2.65811	0.000140818	0.000592674	TMEM217
chr7:122076149-122144255	ENSG00000008311.12	1.40909	2.65569	1.47487e-14	2.12288e-13	AASS
chr3:50365374-50368197	ENSG00000271858.3	1.4087	2.65498	9.70295e-10	8.77729e-09	CYB561D2
chr22:36253010-36267525	ENSG00000100342.18	1.40846	2.65454	5.84914e-09	4.80709e-08	APOL1
chr7:114086327-114690905	ENSG00000128573.20	1.40422	2.64674	0.0139289	0.0353083	FOXP2
chr19:2997646-3047635	ENSG00000065717.12	1.40395	2.64626	1.1302e-23	3.29449e-22	TLE2
chr3:33150042-33219215	ENSG00000173705.6	1.40305	2.64461	1.03074e-07	7.19445e-07	SUSD5
chr9:35490127-35561892	ENSG00000198853.9	1.40216	2.64298	5.92888e-22	1.51619e-20	RUSC2
chr8:66432486-66468907	ENSG00000147576.13	1.40176	2.64223	1.54664e-07	1.05689e-06	ADHFE1
chrX:91414878-91434999	ENSG00000234161.1	1.40116	2.64114	0.000135035	0.000571683	PABPC5-AS1
chr21:36134912-36146566	ENSG00000159231.5	1.40019	2.63936	6.72687e-13	8.37524e-12	CBR3
chr9:130444929-130501274	ENSG00000130707.15	1.39866	2.63656	1.99257e-30	8.85483e-29	ASS1
chr2:174799495-175005364	ENSG00000128656.11	1.39644	2.63251	0.00169658	0.00554146	CHN1
chr6:132134411-132169374	ENSG00000228495.1	1.39596	2.63163	0.00557128	0.015926	LINC01013
chr3:142596387-142713664	ENSG00000120756.10	1.39321	2.62663	7.88553e-28	3.02114e-26	PLS1
chr10:71217224-71218228	ENSG00000237512.4	1.39028	2.62129	0.00777403	0.0213059	UNC5B-AS1
chr12:26120026-26125127	ENSG00000123095.5	1.39018	2.62112	0.00106027	0.00365077	BHLHE41
chr1:1275223-1280420	ENSG00000230415.1	1.38949	2.61987	5.08609e-07	3.24569e-06	RP5-902P8.10
chr1:45088075-45306209	ENSG00000162415.6	1.38793	2.61702	7.63112e-07	4.74911e-06	ZSWIM5
chr14:58634068-58647200	ENSG00000165617.12	1.38736	2.616	0.00133521	0.0044697	DACT1
chrX:13771456-13938638	ENSG00000046653.12	1.38499	2.6117	0.00118024	0.00401743	GPM6B
chr2:10302907-10427609	ENSG00000115756.10	1.38491	2.61155	1.28394e-16	2.15111e-15	HPCAL1
chr16:2737103-2752600	ENSG00000205913.4	1.38286	2.60785	2.13253e-10	2.06823e-09	SRRM2-AS1
chr19:3708109-3750812	ENSG00000105289.12	1.38014	2.60294	3.51768e-31	1.62923e-29	TJP3
chr1:167052836-167090631	ENSG00000143167.9	1.37993	2.60256	0.0124879	0.0322039	GPA33
chr10:93073475-93077884	ENSG00000095596.9	1.3799	2.6025	0.00157547	0.00518573	CYP26A1
chr9:121207800-121332843	ENSG00000148180.14	1.37984	2.60239	1.16419e-15	1.82848e-14	GSN
chr21:39556442-39673137	ENSG00000183778.15	1.37803	2.59913	0.00122657	0.00415476	B3GALT5
chr22:41925041-41926818	ENSG00000159958.3	1.37802	2.59911	0.00627193	0.0176386	TNFRSF13C
chr22:30285117-30289627	ENSG00000239282.5	1.3775	2.59818	0.00012782	0.000543527	GATSL3
chr11:313506-315272	ENSG00000185885.13	1.37707	2.59741	3.30046e-05	0.000157302	IFITM1
chr14:77474397-77498850	ENSG00000100593.15	1.3765	2.59637	0.000248404	0.000996197	ISM2
chrX:12138466-12724523	ENSG00000169933.10	1.37632	2.59605	1.25475e-06	7.57576e-06	FRMPD4
chr6:47685864-47722021	ENSG00000153294.9	1.37421	2.59226	0.000348601	0.00135568	GPR115
chr1:20719732-20732837	ENSG00000189410.9	1.37255	2.58928	3.97082e-10	3.75158e-09	SH2D5
chr15:42067683-42094554	ENSG00000159337.6	1.37193	2.58816	0.0134163	0.0342549	PLA2G4D
chr7:16471184-16471373	ENSG00000272537.1	1.37193	2.58816	0.000872059	0.00306514	GS1-166A23.1
chr1:78004346-78004554	ENSG00000273338.1	1.37056	2.58571	0.012255	0.031666	RP11-386I14.4
chr19:14381435-14408725	ENSG00000123146.17	1.36392	2.57384	9.28144e-20	1.98201e-18	CD97
chr8:100133556-100145800	ENSG00000156509.11	1.36386	2.57373	4.49473e-06	2.4875e-05	FBXO43
chr14:64549902-64589378	ENSG00000165807.5	1.36383	2.57367	0.0171756	0.0422838	PPP1R36
chr9:93435332-93437121	ENSG00000227603.1	1.36317	2.5725	1.38261e-05	7.08191e-05	RP11-165J3.6
chr17:42188799-42194459	ENSG00000167925.13	1.36311	2.5724	2.9612e-29	1.24934e-27	GHDC
chr4:105137280-105140619	ENSG00000251259.1	1.36143	2.5694	0.0122517	0.0316614	AC004069.2
chr20:44963794-44966402	ENSG00000227477.1	1.35856	2.56429	0.00316634	0.00971912	STK4-AS1
chr19:14732393-14778537	ENSG00000127507.15	1.35786	2.56305	0.00196724	0.00634203	EMR2
chr21:5022493-5040666	ENSG00000277117.2	1.35705	2.56161	0.0136047	0.0346509	ICOSLG
chr3:49121114-49133118	ENSG00000172037.11	1.35593	2.55962	3.43152e-22	8.95117e-21	LAMB2
chr1:37454879-37474411	ENSG00000233621.1	1.355	2.55797	8.30661e-12	9.35819e-11	LINC01137
chr9:121338988-121370304	ENSG00000148175.10	1.35465	2.55735	5.88315e-09	4.83313e-08	STOM
chr9:97238483-97297314	ENSG00000254876.3	1.35112	2.55111	0.00129127	0.00434496	RP11-23J9.5
chr2:43637273-43767987	ENSG00000152527.11	1.34657	2.54306	1.20592e-18	2.35776e-17	PLEKHH2
chr17:67993880-67996431	ENSG00000266176.1	1.34622	2.54246	0.0186368	0.0454621	RP11-855A2.5
chr5:132210381-132295271	ENSG00000072682.16	1.34428	2.53903	5.20859e-27	1.90118e-25	P4HA2
chr8:66562175-66613249	ENSG00000185697.14	1.3436	2.53784	9.61495e-08	6.7473e-07	MYBL1
chr14:64945816-64972414	ENSG00000139998.12	1.34241	2.53574	1.21328e-26	4.33743e-25	RAB15
chr14:105095191-105099004	ENSG00000257556.1	1.34208	2.53516	7.76689e-05	0.000344787	RP11-44N21.1
chr13:113977783-114132611	ENSG00000185989.10	1.34157	2.53426	0.000427973	0.00162355	RASA3
chr3:31657890-31981302	ENSG00000144645.11	1.34101	2.53328	3.75925e-31	1.73341e-29	OSBPL10
chr21:44517620-44525952	ENSG00000182912.6	1.34076	2.53284	0.000507655	0.00189276	C21orf90
chr5:9035026-9546075	ENSG00000112902.9	1.34019	2.53184	1.56469e-10	1.54336e-09	SEMA5A
chrX:118495898-118686163	ENSG00000147251.13	1.33884	2.52947	1.3951e-05	7.1354e-05	DOCK11
chr3:98521132-98585498	ENSG00000080819.4	1.33823	2.52841	1.66538e-09	1.46579e-08	CPOX
chr1:1001138-1014541	ENSG00000187608.6	1.33667	2.52567	3.09673e-09	2.63329e-08	ISG15
chr6:24428177-24489622	ENSG00000112293.12	1.33573	2.52403	4.84554e-08	3.52375e-07	GPLD1
chr12:54395261-54419460	ENSG00000161638.8	1.33468	2.5222	9.38771e-10	8.5032e-09	ITGA5
chr4:169986598-170026408	ENSG00000198948.9	1.33423	2.5214	3.4902e-12	4.07751e-11	MFAP3L
chr18:50227193-50266522	ENSG00000172361.5	1.33289	2.51907	8.35679e-11	8.50865e-10	CCDC11
chr7:141704338-141738230	ENSG00000228775.5	1.33273	2.51879	1.79051e-05	8.98789e-05	WEE2-AS1
chr1:28259527-28282491	ENSG00000130766.4	1.33046	2.51482	4.38692e-08	3.20815e-07	SESN2
chr1:171841500-172412717	ENSG00000197959.11	1.32929	2.5128	2.52923e-07	1.68793e-06	DNM3
chrX:135985468-136047264	ENSG00000198689.7	1.32613	2.50729	9.92965e-20	2.11177e-18	SLC9A6
chr21:41361943-41408943	ENSG00000183486.10	1.32586	2.50683	0.0060804	0.0171671	MX2
chr9:75890644-76362339	ENSG00000099139.11	1.32559	2.50635	0.00879977	0.0236953	PCSK5
chr6:81491439-81751812	ENSG00000112773.13	1.32537	2.50597	9.73698e-09	7.81433e-08	FAM46A
chr12:85978745-86838885	ENSG00000182050.11	1.32474	2.50487	0.00101708	0.00352008	MGAT4C
chr11:63573195-63614369	ENSG00000176485.8	1.32382	2.50328	0.001914	0.00618186	PLA2G16
chr3:194005456-194070970	ENSG00000230102.5	1.32315	2.50212	0.0016395	0.00537778	RP11-407B7.1
chr14:21287939-21351301	ENSG00000092200.10	1.32276	2.50145	0.00846125	0.0229115	RPGRIP1
chr4:105708784-105847725	ENSG00000138780.12	1.32211	2.50032	1.01167e-30	4.55403e-29	GSTCD
chr1:109656390-109674836	ENSG00000168765.13	1.32204	2.50019	6.90162e-20	1.49837e-18	GSTM4
chr16:50555355-50558719	ENSG00000278909.1	1.32176	2.49971	0.0182468	0.0446048	RP11-401P9.7
chr16:56617476-56618818	ENSG00000260549.1	1.32134	2.49899	1.95195e-08	1.50065e-07	MT1L
chr22:18605815-18611919	ENSG00000275793.1	1.32094	2.4983	0.00130574	0.00438655	RIMBP3
chr12:75483454-75489820	ENSG00000257497.2	1.32052	2.49756	2.04343e-05	0.000101186	RP11-585P4.5
chr5:140157319-140168785	ENSG00000254363.4	1.31923	2.49533	0.000475696	0.00178414	CTB-131B5.5
chr16:4734272-4749396	ENSG00000166246.11	1.31838	2.49385	5.0616e-08	3.67063e-07	C16orf71
chr15:77615833-77820900	ENSG00000169783.10	1.31791	2.49305	1.33425e-06	8.02319e-06	LINGO1
chr15:64911902-64958700	ENSG00000166839.14	1.3175	2.49234	4.04665e-08	2.97602e-07	ANKDD1A
chrX:103309346-103311046	ENSG00000133134.9	1.3172	2.49182	1.28314e-21	3.1574e-20	BEX2
chrY:14522752-14845650	ENSG00000165246.10	1.31676	2.49106	4.94118e-08	3.5883e-07	NLGN4Y
chr19:5680765-5688522	ENSG00000167733.11	1.31613	2.48998	5.97933e-15	8.93342e-14	HSD11B1L
chr14:74498170-74612331	ENSG00000119681.9	1.31589	2.48956	0.000225205	0.000911581	LTBP2
chr10:87818313-87845612	ENSG00000223820.5	1.31567	2.48917	0.006223	0.0175199	CFL1P1
chr3:48564073-48595267	ENSG00000114270.13	1.31461	2.48734	5.03272e-06	2.75886e-05	COL7A1
chr11:75434640-75525903	ENSG00000158555.12	1.31348	2.4854	6.80543e-13	8.46293e-12	GDPD5
chr15:45450118-45513767	ENSG00000259354.3	1.31337	2.48522	0.000242399	0.000973803	RP11-519G16.3
chr1:25861210-25871253	ENSG00000182749.5	1.31042	2.48014	8.03045e-22	2.02383e-20	PAQR7
chr2:121216587-121285207	ENSG00000115112.7	1.30751	2.47514	2.17187e-05	0.000107139	TFCP2L1
chr7:37683843-37950412	ENSG00000086289.9	1.30683	2.47397	6.48415e-07	4.08163e-06	EPDR1
chr7:12330918-12403941	ENSG00000146530.9	1.30664	2.47364	1.56672e-21	3.81914e-20	VWDE
chr1:20664016-20718017	ENSG00000117245.10	1.3045	2.46998	0.0191967	0.0466259	KIF17
chr7:128937989-128950035	ENSG00000128604.16	1.30375	2.4687	1.19478e-22	3.22142e-21	IRF5
chr2:219627327-219641971	ENSG00000114923.14	1.3028	2.46708	3.93626e-22	1.02039e-20	SLC4A3
chr6:143342246-143343383	ENSG00000217648.1	1.30238	2.46636	7.59814e-10	6.95784e-09	RP1-95L4.4
chr10:97584343-97612802	ENSG00000241935.6	1.30182	2.4654	6.75307e-05	0.000303026	HOGA1
chr1:225810095-225845559	ENSG00000143819.10	1.30182	2.46539	2.95428e-31	1.37747e-29	EPHX1
chr4:129093317-129116640	ENSG00000151470.10	1.29918	2.46089	4.79546e-17	8.30815e-16	C4orf33
chr1:3772788-3775982	ENSG00000235169.5	1.29801	2.45889	9.54042e-11	9.64781e-10	SMIM1
chr10:69220303-69267559	ENSG00000156510.12	1.29795	2.45879	0.00183536	0.00595556	HKDC1
chr17:75721436-75757818	ENSG00000132470.11	1.29679	2.45681	2.20098e-15	3.38295e-14	ITGB4
chr6:5031756-5054423	ENSG00000271978.1	1.29623	2.45586	0.00570525	0.0162577	RP11-428J1.4
chr2:219250772-219277876	ENSG00000127824.11	1.296	2.45547	0.000897372	0.00314654	TUBA4A
chr14:67386983-67412200	ENSG00000100558.6	1.29587	2.45525	2.14786e-18	4.09942e-17	PLEK2
chr1:148388490-148388651	ENSG00000238825.1	1.29447	2.45287	0.00614276	0.0173221	RNU1-13P
chr21:34370802-34375348	ENSG00000225555.1	1.29406	2.45217	0.0193524	0.0469535	AP000320.6
chr22:21103016-21121784	ENSG00000169668.9	1.29271	2.44989	2.14638e-12	2.5592e-11	BCRP2
chr11:5518441-5524955	ENSG00000224295.2	1.29226	2.44911	0.00291492	0.00901376	AC087380.14
chr17:45160700-45170040	ENSG00000168517.8	1.29015	2.44554	1.36013e-13	1.78512e-12	HEXIM2
chr10:124461835-124614141	ENSG00000107902.11	1.29001	2.4453	8.07646e-19	1.61235e-17	LHPP
chr2:181544728-181680665	ENSG00000188452.11	1.28782	2.44159	0.00908278	0.0243665	CERKL
chr14:22982698-22999078	ENSG00000258457.3	1.28736	2.4408	6.58417e-08	4.71247e-07	RP11-298I3.4
chr16:17101769-17470881	ENSG00000103489.9	1.28717	2.44049	0.000563018	0.00207542	XYLT1
chr19:40593166-40629818	ENSG00000090006.15	1.28657	2.43948	1.18978e-13	1.56648e-12	LTBP4
chr1:40300487-40317294	ENSG00000049089.11	1.28637	2.43913	5.02083e-19	1.01399e-17	COL9A2
chr2:27307400-27308445	ENSG00000163794.6	1.28632	2.43905	2.53013e-05	0.000123093	UCN
chr6:42092233-42094259	ENSG00000261068.2	1.28538	2.43746	9.63616e-05	0.000419021	RP11-7K24.3
chr19:16134028-16158570	ENSG00000196684.10	1.28491	2.43666	3.68108e-20	8.1705e-19	HSH2D
chr12:120302321-120313249	ENSG00000089163.4	1.28294	2.43334	0.00330871	0.0101011	SIRT4
chr11:61481120-61490931	ENSG00000162148.8	1.28202	2.4318	0.000748688	0.00267515	PPP1R32
chr1:7784429-7845176	ENSG00000049246.12	1.28185	2.43151	0.000633941	0.0023103	PER3
chr18:54901509-54959508	ENSG00000166510.11	1.28083	2.42979	6.757e-07	4.24185e-06	CCDC68
chr6:16764346-16766883	ENSG00000272341.1	1.28027	2.42884	0.00225328	0.00717429	RP1-151F17.2
chr11:7665104-7674208	ENSG00000166394.12	1.28026	2.42883	4.53523e-17	7.87038e-16	CYB5R2
chr22:42695171-42721298	ENSG00000128274.13	1.27951	2.42757	0.00119532	0.00405945	A4GALT
chr5:173020728-173020928	ENSG00000212402.1	1.27857	2.42598	0.010012	0.026518	SNORA74B
chr3:48847957-48851981	ENSG00000224424.7	1.27835	2.42561	9.55653e-18	1.73802e-16	PRKAR2A-AS1
chr14:99737693-99909416	ENSG00000066629.14	1.27773	2.42457	1.06446e-17	1.92918e-16	EML1
chr13:30202630-30307484	ENSG00000102781.11	1.27707	2.42346	6.34008e-20	1.38077e-18	KATNAL1
chr2:178413994-178440243	ENSG00000223960.4	1.27616	2.42193	1.76004e-14	2.51424e-13	AC009948.5
chr17:39029906-39053205	ENSG00000214553.7	1.27428	2.41879	0.000553105	0.00204176	LRRC37A11P
chr2:109129348-109504632	ENSG00000172985.10	1.27325	2.41706	0.000350197	0.0013607	SH3RF3
chr20:38127387-38165372	ENSG00000198959.9	1.27033	2.41216	0.00059281	0.00217294	TGM2
chrX:49876724-49879241	ENSG00000234390.4	1.26879	2.40959	3.58262e-07	2.33779e-06	USP27X-AS1
chr12:85318060-85342912	ENSG00000258815.1	1.26716	2.40687	2.71873e-07	1.8063e-06	RP11-408B11.2
chr6:28315613-28315883	ENSG00000273712.1	1.26667	2.40606	0.00023709	0.000954499	RP5-874C20.7
chr12:98613405-98645113	ENSG00000166130.12	1.26612	2.40513	3.54875e-21	8.50151e-20	IKBIP
chr20:57266797-57282998	ENSG00000226308.1	1.26541	2.40396	0.000103817	0.000448075	RP4-813D12.3
chr19:44914247-44919342	ENSG00000130208.7	1.26401	2.40162	3.3687e-06	1.9067e-05	APOC1
chr21:42472486-42496354	ENSG00000160188.7	1.26378	2.40125	2.40588e-12	2.85363e-11	RSPH1
chrX:68647669-68725842	ENSG00000130052.11	1.2637	2.40111	1.91163e-08	1.47291e-07	STARD8
chr20:45823214-45833745	ENSG00000101470.7	1.26308	2.40007	0.000429177	0.00162723	TNNC2
chr19:12838534-12874951	ENSG00000105613.7	1.26174	2.39785	1.70032e-05	8.56198e-05	MAST1
chr19:3594506-3606840	ENSG00000006638.9	1.26115	2.39687	0.0020786	0.00667315	TBXA2R
chr21:36319792-36320670	ENSG00000273199.1	1.25985	2.3947	0.004324	0.0127614	AP000692.10
chrX:25003694-25015948	ENSG00000004848.6	1.25943	2.39401	1.15614e-07	8.02408e-07	ARX
chr2:76747719-77522339	ENSG00000176204.11	1.25924	2.3937	0.00192122	0.00620229	LRRTM4
chr20:45890144-45898820	ENSG00000064601.14	1.25906	2.3934	1.09033e-27	4.12425e-26	CTSA
chr11:67452415-67459228	ENSG00000175544.11	1.25848	2.39244	2.4865e-20	5.57843e-19	CABP4
chr12:57726271-57728356	ENSG00000255737.2	1.25668	2.38945	7.36488e-15	1.09097e-13	AGAP2-AS1
chr2:208255247-208256181	ENSG00000231908.1	1.25635	2.38891	2.19802e-05	0.000108352	IDH1-AS1
chr17:62627401-62693597	ENSG00000011028.11	1.25542	2.38736	3.24153e-27	1.18735e-25	MRC2
chr9:137459953-137550534	ENSG00000130653.13	1.25425	2.38544	1.31529e-12	1.59565e-11	PNPLA7
chr6:31809619-31815065	ENSG00000204390.9	1.25424	2.38541	1.6806e-09	1.47856e-08	HSPA1L
chr19:1026581-1039068	ENSG00000064666.12	1.25384	2.38476	5.70739e-08	4.11889e-07	CNN2
chr18:109065-122219	ENSG00000263006.4	1.2527	2.38288	1.01338e-08	8.09853e-08	ROCK1P1
chr2:19044866-19346748	ENSG00000236204.3	1.25152	2.38093	5.59848e-05	0.00025499	LINC01376
chr14:104821201-104823718	ENSG00000258701.1	1.25068	2.37953	2.9082e-05	0.000140242	LINC00638
chr2:180571712-180692454	ENSG00000225258.1	1.24945	2.37751	2.38686e-06	1.38301e-05	AC009478.1
chr1:70354844-70385339	ENSG00000197568.11	1.24935	2.37735	9.45729e-08	6.64337e-07	HHLA3
chr22:50600685-50611551	ENSG00000008735.12	1.24854	2.37601	1.87495e-20	4.23837e-19	MAPK8IP2
chr14:21017221-21070872	ENSG00000165795.18	1.24769	2.37461	9.50436e-15	1.39402e-13	NDRG2
chr1:51518383-51561629	ENSG00000227070.1	1.2474	2.37413	0.0090677	0.0243349	RP11-191G24.1
chr20:45252239-45254564	ENSG00000124107.5	1.24591	2.37168	3.58938e-05	0.000169637	SLPI
chr3:49140086-49160851	ENSG00000270441.1	1.24588	2.37164	5.82548e-07	3.68817e-06	RP11-694I15.7
chr1:162069776-162370475	ENSG00000198929.10	1.24575	2.37142	2.71265e-06	1.55835e-05	NOS1AP
chr14:75423683-75427741	ENSG00000259319.1	1.24557	2.37112	2.15724e-05	0.000106467	RP11-293M10.6
chr7:2906141-3043945	ENSG00000198286.7	1.24536	2.37078	0.00129481	0.00435334	CARD11
chr6:169790321-169802873	ENSG00000231690.2	1.24382	2.36825	0.00577524	0.0164302	LINC00574
chr2:88170295-88186636	ENSG00000144115.14	1.2414	2.36428	1.84415e-15	2.85344e-14	THNSL2
chr3:119642059-119665324	ENSG00000121577.11	1.24021	2.36233	0.00115164	0.00393288	POPDC2
chr3:69287751-69542583	ENSG00000114541.12	1.23904	2.36041	3.2275e-17	5.6718e-16	FRMD4B
chr3:49171611-49176486	ENSG00000185909.12	1.23889	2.36018	1.04249e-24	3.28708e-23	KLHDC8B
chr2:46916157-47074048	ENSG00000068724.13	1.23876	2.35996	7.66744e-24	2.27642e-22	TTC7A
chr2:55314162-55346049	ENSG00000240401.6	1.23709	2.35722	0.00108169	0.00371594	AC012358.8
chr6:27404010-27406964	ENSG00000271755.1	1.23661	2.35645	0.0203087	0.0489335	RP1-153G14.4
chr10:30433937-30461832	ENSG00000107968.7	1.23638	2.35607	0.00124187	0.00420045	MAP3K8
chr9:3526723-3671634	ENSG00000232104.3	1.23591	2.3553	0.000389345	0.00149195	RFX3-AS1
chr12:48998367-49019235	ENSG00000257913.2	1.23579	2.3551	0.00317801	0.00975065	RP11-386G11.5
chr19:45609638-45645629	ENSG00000125746.12	1.23556	2.35473	1.59202e-18	3.08659e-17	EML2
chr5:151504094-151568944	ENSG00000086570.10	1.23477	2.35344	3.98727e-05	0.000186287	FAT2
chr1:24119771-24143121	ENSG00000142677.3	1.23386	2.35195	3.59338e-10	3.41043e-09	IL22RA1
chr16:50645809-50649249	ENSG00000261685.2	1.23288	2.35036	9.4227e-15	1.38496e-13	RP11-401P9.4
chr19:4502192-4517704	ENSG00000167676.3	1.23282	2.35026	1.07715e-06	6.56815e-06	PLIN4
chr22:38518949-38570286	ENSG00000100206.7	1.23155	2.34819	0.00129246	0.00434827	DMC1
chr22:18906325-18914238	ENSG00000183628.10	1.23085	2.34705	2.22481e-18	4.23853e-17	DGCR6
chr14:56118375-56301526	ENSG00000139946.7	1.22959	2.34501	0.00387707	0.0115884	PELI2
chr4:105540190-105552355	ENSG00000250522.1	1.2285	2.34323	0.000890723	0.00312638	AC004066.3
chr9:137250219-137253497	ENSG00000275549.1	1.22777	2.34204	0.00911125	0.0244271	C9orf173-AS1
chr9:105448034-105552433	ENSG00000106701.9	1.2272	2.34113	1.00712e-11	1.12369e-10	FSD1L
chr12:11500499-11501022	ENSG00000278654.1	1.2268	2.34047	0.00355183	0.0107457	RP11-434C1.4
chr17:76528534-76551175	ENSG00000161544.7	1.22657	2.3401	0.0104126	0.0274673	CYGB
chr3:24494087-24500342	ENSG00000228791.5	1.22581	2.33887	0.0161912	0.0402022	THRB-AS1
chr9:22002903-22009363	ENSG00000147883.10	1.22302	2.33435	6.42318e-06	3.46818e-05	CDKN2B
chr16:31487370-31488492	ENSG00000260740.2	1.22193	2.33259	0.000325725	0.00127512	AC026471.6
chr13:40826506-40921749	ENSG00000168852.10	1.22083	2.33081	0.00821375	0.0223516	TPTE2P5
chr1:42834681-42846422	ENSG00000228192.5	1.21865	2.32729	1.7276e-06	1.0206e-05	RP11-342M1.3
chr1:44800225-44805990	ENSG00000173846.10	1.21849	2.32704	2.8798e-12	3.391e-11	PLK3
chr2:233275727-233276002	ENSG00000252010.1	1.21845	2.32697	0.0017442	0.00568244	SCARNA5
chrX:153642534-153651326	ENSG00000130829.15	1.21785	2.32599	3.87294e-06	2.16697e-05	DUSP9
chr16:1408834-1412248	ENSG00000260132.1	1.21645	2.32374	0.00571727	0.0162883	LA16c-312E8.2
chr13:77895481-77919768	ENSG00000136160.12	1.2159	2.32286	0.00245391	0.0077433	EDNRB
chr10:17589032-17617377	ENSG00000165996.11	1.21556	2.32232	0.000778983	0.00277152	PTPLA
chr3:50292828-50299468	ENSG00000186792.13	1.21457	2.32072	5.43792e-23	1.50714e-21	HYAL3
chr10:110644397-110839469	ENSG00000203867.7	1.2143	2.32029	0.0170601	0.0420489	RBM20
chr12:104303739-104305202	ENSG00000255150.1	1.2136	2.31915	0.0134866	0.0344006	EID3
chr13:18253526-18270822	ENSG00000280208.1	1.21228	2.31703	0.013428	0.0342763	RP11-341D18.4
chr17:7404874-7418684	ENSG00000169992.7	1.21175	2.31619	8.33812e-05	0.000367873	NLGN2
chr5:81233285-81266397	ENSG00000131730.13	1.21163	2.316	0.0136085	0.0346565	CKMT2
chr20:58237919-58309439	ENSG00000124224.14	1.2116	2.31595	0.000728612	0.00261237	PPP4R1L
chr3:49908873-49930173	ENSG00000164077.11	1.21124	2.31537	1.72744e-22	4.6099e-21	MON1A
chr15:76336724-76342476	ENSG00000159556.7	1.20967	2.31285	1.52157e-11	1.66909e-10	ISL2
chr19:859643-863630	ENSG00000197766.5	1.20945	2.31249	1.66612e-07	1.1337e-06	CFD
chr11:117285207-117316256	ENSG00000186318.14	1.20666	2.30802	1.04579e-05	5.46824e-05	BACE1
chr17:58301231-58328760	ENSG00000005379.13	1.20635	2.30753	1.77733e-25	5.81523e-24	BZRAP1
chr12:121651392-121672631	ENSG00000139714.10	1.20562	2.30636	0.000214587	0.000871989	MORN3
chr15:70829130-70854159	ENSG00000166173.10	1.20488	2.30518	5.76183e-20	1.25747e-18	LARP6
chr12:56334174-56340305	ENSG00000110944.6	1.20458	2.3047	0.00901996	0.0242167	IL23A
chr14:50335993-50416461	ENSG00000100490.7	1.2039	2.30362	2.99281e-13	3.83853e-12	CDKL1
chr12:111405948-111451623	ENSG00000111252.8	1.203	2.30218	8.72088e-18	1.59439e-16	SH2B3
chr11:119355216-119381726	ENSG00000036672.13	1.20282	2.30188	6.35275e-06	3.43549e-05	USP2
chr14:104689606-104722535	ENSG00000203485.10	1.20266	2.30164	1.60994e-25	5.30922e-24	INF2
chr6:84124241-84227635	ENSG00000135315.9	1.20178	2.30023	5.24304e-12	5.99098e-11	CEP162
chr1:18480982-18486126	ENSG00000179023.8	1.20101	2.29901	7.07743e-13	8.79069e-12	KLHDC7A
chr11:58627435-58628528	ENSG00000280010.1	1.19968	2.29689	0.00420757	0.0124672	AP001350.4
chr1:154405193-154469450	ENSG00000160712.10	1.19934	2.29635	0.000685546	0.00247499	IL6R
chr10:118046824-118210153	ENSG00000177640.13	1.19914	2.29603	1.07938e-06	6.57984e-06	CASC2
chr12:121020292-121039242	ENSG00000135114.10	1.1989	2.29564	0.00326643	0.00998663	OASL
chr14:96392111-96489427	ENSG00000140057.6	1.19813	2.29442	0.000771339	0.00274714	AK7
chr5:111496033-111512510	ENSG00000164211.10	1.19678	2.29227	3.06617e-11	3.27719e-10	STARD4
chr12:113098819-113136224	ENSG00000111344.9	1.19678	2.29227	4.43689e-09	3.69895e-08	RASAL1
chr7:76302544-76304295	ENSG00000106211.8	1.19645	2.29176	0.00228798	0.00727365	HSPB1
chr19:33906352-33908391	ENSG00000277013.1	1.19643	2.29172	0.00027347	0.00108441	CTC-526N19.1
chr10:87659613-87747705	ENSG00000198682.10	1.19546	2.29017	2.40604e-16	3.95167e-15	PAPSS2
chr3:100361187-100361637	ENSG00000273488.1	1.19501	2.28947	0.010491	0.0276497	RP11-114I8.4
chr7:897901-955407	ENSG00000105963.11	1.19366	2.28733	2.68953e-14	3.77222e-13	ADAP1
chr2:33436324-33564750	ENSG00000152689.15	1.19322	2.28663	0.00152606	0.00504299	RASGRP3
chr3:107240692-107326964	ENSG00000243701.3	1.19304	2.28634	0.00491051	0.014276	LINC00883
chr8:22114415-22131868	ENSG00000168453.12	1.19258	2.2856	0.000161672	0.000672973	HR
chr6:31764310-31765588	ENSG00000235663.1	1.1917	2.28422	0.00555241	0.0158852	SAPCD1-AS1
chr1:33081148-33120529	ENSG00000142920.14	1.18909	2.28008	3.06716e-10	2.92299e-09	AZIN2
chr1:230702523-230714297	ENSG00000135744.7	1.189	2.27994	0.00584412	0.016599	AGT
chr12:53500162-53500936	ENSG00000270175.1	1.18701	2.27681	1.17001e-09	1.05019e-08	RP11-793H13.11
chr2:218382029-218396894	ENSG00000018280.14	1.1868	2.27647	8.67329e-06	4.59504e-05	SLC11A1
chr10:28677342-28682939	ENSG00000095739.9	1.18664	2.27623	2.10345e-05	0.000103936	BAMBI
chr1:154327800-154351307	ENSG00000143515.14	1.18109	2.26747	0.00351538	0.010654	ATP8B2
chr1:31842019-31855568	ENSG00000203620.2	1.1807	2.26686	6.94664e-05	0.000310958	RP11-84A19.2
chr6:26365159-26378320	ENSG00000186470.11	1.18001	2.26578	2.12903e-22	5.64545e-21	BTN3A2
chr2:240449418-240456714	ENSG00000218416.4	1.17996	2.26571	5.16576e-06	2.82436e-05	PP14571
chr13:21628413-21629015	ENSG00000226525.5	1.17945	2.26491	0.0188793	0.0459675	RPS7P10
chr18:9708165-9862551	ENSG00000168461.10	1.17756	2.26194	0.000902005	0.00316066	RAB31
chr16:1294551-1299166	ENSG00000260710.1	1.1764	2.26012	0.018303	0.0447211	RP11-616M22.7
chr20:34546854-34560345	ENSG00000101460.10	1.17607	2.2596	9.41212e-17	1.59615e-15	MAP1LC3A
chr15:45369329-45402218	ENSG00000171766.13	1.17589	2.25931	6.71855e-06	3.61642e-05	GATM
chr5:120464278-120687332	ENSG00000184838.12	1.17535	2.25847	3.70832e-12	4.32022e-11	PRR16
chr9:12775021-12822131	ENSG00000153714.5	1.17418	2.25665	1.04091e-05	5.44545e-05	LURAP1L
chr17:40443461-40457731	ENSG00000141753.6	1.17417	2.25664	0.00829578	0.0225248	IGFBP4
chr6:73413515-73452259	ENSG00000164430.13	1.17364	2.2558	2.57336e-13	3.31893e-12	MB21D1
chr12:57452323-57459280	ENSG00000139269.2	1.17332	2.2553	0.000681644	0.00246304	INHBE
chr17:19063449-19064136	ENSG00000262074.4	1.17328	2.25523	4.82496e-07	3.09231e-06	SNORD3B-2
chr8:143716259-143722458	ENSG00000181085.12	1.17214	2.25346	0.0134928	0.0344121	MAPK15
chr6:2663629-2750966	ENSG00000145949.9	1.17152	2.25249	0.00265309	0.00828277	MYLK4
chr22:37180167-37198301	ENSG00000133466.11	1.17146	2.25239	3.42532e-12	4.0062e-11	C1QTNF6
chr3:184734075-184738949	ENSG00000272970.1	1.17105	2.25175	0.000751328	0.00268366	RP11-329B9.4
chr2:64989401-65023865	ENSG00000115902.8	1.17026	2.25053	6.00033e-23	1.6586e-21	SLC1A4
chr1:17755313-17827063	ENSG00000117148.7	1.17023	2.25048	0.00021002	0.000854928	ACTL8
chr2:38665910-38734768	ENSG00000143891.14	1.17009	2.25025	2.2795e-14	3.22754e-13	GALM
chr1:78649831-78664078	ENSG00000137965.8	1.16936	2.24912	0.000455032	0.00171404	IFI44
chr20:50190734-50192689	ENSG00000172216.5	1.16746	2.24616	8.70099e-13	1.0756e-11	CEBPB
chr2:65310851-65432177	ENSG00000198369.7	1.16705	2.24552	2.36394e-14	3.33351e-13	SPRED2
chr12:48857145-48865898	ENSG00000172602.7	1.16624	2.24426	1.04007e-08	8.28956e-08	RND1
chr22:50525755-50530085	ENSG00000025708.10	1.16476	2.24195	0.00128589	0.00432966	TYMP
chr9:120952335-121050276	ENSG00000106804.7	1.1633	2.2397	2.93049e-06	1.67381e-05	C5
chr1:32247233-32248856	ENSG00000183615.5	1.16272	2.23879	0.0196365	0.047539	FAM167B
chr11:32829943-32858123	ENSG00000135378.3	1.16232	2.23816	2.09488e-13	2.71865e-12	PRRG4
chr9:83623049-83644130	ENSG00000148057.13	1.1617	2.23721	4.58562e-05	0.00021182	IDNK
chr9:34650702-34661881	ENSG00000137070.15	1.16089	2.23596	7.52769e-14	1.0083e-12	IL11RA
chr10:13100169-13138308	ENSG00000123240.14	1.1599	2.23442	5.52722e-08	3.99301e-07	OPTN
chr3:50191612-50196516	ENSG00000114349.7	1.15955	2.23387	0.00362149	0.0109216	GNAT1
chrX:132023265-132075943	ENSG00000134602.13	1.15839	2.23209	5.96676e-15	8.92104e-14	MST4
chr7:43940895-44019149	ENSG00000214783.7	1.15835	2.23202	0.0200277	0.0483621	POLR2J4
chr14:20323179-20323326	ENSG00000222489.1	1.15691	2.22979	0.000705981	0.0025391	SNORA79
chr11:6612763-6619461	ENSG00000166340.12	1.15359	2.22466	1.90212e-16	3.14136e-15	TPP1
chr17:35912635-35918010	ENSG00000271013.1	1.15257	2.22309	2.96688e-05	0.000142808	AC015849.15
chr21:37006150-37019659	ENSG00000183145.6	1.15201	2.22223	6.10372e-09	5.00645e-08	RIPPLY3
chr11:62908679-62921681	ENSG00000168539.3	1.1508	2.22037	1.0643e-07	7.40993e-07	CHRM1
chr8:6841911-6885276	ENSG00000245857.2	1.1505	2.21991	0.0013105	0.00440042	GS1-24F4.2
chr3:49887007-49903873	ENSG00000164078.10	1.14905	2.21768	3.56975e-07	2.33012e-06	MST1R
chr20:49982999-49988886	ENSG00000124216.3	1.14887	2.2174	0.00176093	0.005731	SNAI1
chr1:2425980-2479804	ENSG00000149527.15	1.14869	2.21712	2.00328e-07	1.35428e-06	PLCH2
chr9:62376161-62435199	ENSG00000227449.6	1.14671	2.21409	1.20087e-10	1.20214e-09	KGFLP1
chr1:1070966-1074307	ENSG00000237330.2	1.14515	2.21169	1.54169e-12	1.86057e-11	RNF223
chr7:130876809-130913310	ENSG00000226380.5	1.1447	2.21101	0.0186342	0.0454612	MIR29B1
chr1:9100305-9129170	ENSG00000180758.11	1.14291	2.20826	3.5833e-12	4.17925e-11	GPR157
chr4:165873258-166103895	ENSG00000038295.5	1.14213	2.20706	7.85092e-07	4.87426e-06	TLL1
chr12:121780952-121802928	ENSG00000139725.5	1.14048	2.20454	7.22396e-11	7.41683e-10	RHOF
chr14:41607570-41904549	ENSG00000165379.11	1.14039	2.20441	0.0106946	0.0281187	LRFN5
chr7:97852118-97872542	ENSG00000070669.14	1.13939	2.20288	1.09799e-13	1.4493e-12	ASNS
chr7:6016877-6017011	ENSG00000207217.1	1.13912	2.20246	8.6841e-08	6.13331e-07	SNORA42
chr11:119729583-119739623	ENSG00000254854.1	1.1381	2.20092	0.000120081	0.000512644	CTD-2523D13.2
chr15:45167214-45201175	ENSG00000138606.17	1.13789	2.20059	3.37613e-08	2.5041e-07	SHF
chr2:74654228-74683853	ENSG00000135622.10	1.13779	2.20044	9.5938e-19	1.90251e-17	SEMA4F
chr6:99520693-99531918	ENSG00000228439.4	1.13776	2.20039	3.73277e-08	2.75685e-07	TSTD3
chr3:102099244-102477677	ENSG00000170044.6	1.13682	2.19896	0.000381766	0.00146654	ZPLD1
chr13:40555667-40666597	ENSG00000150907.6	1.13644	2.19837	0.000900809	0.003157	FOXO1
chr1:155018520-155033781	ENSG00000163354.12	1.136	2.19771	0.00018832	0.000774918	DCST2
chr7:74289475-74405943	ENSG00000106665.13	1.13598	2.19768	0.000154312	0.000644781	CLIP2
chr6:137197484-137219449	ENSG00000027697.10	1.13524	2.19655	0.00245263	0.0077433	IFNGR1
chr12:642674-663706	ENSG00000177406.4	1.13394	2.19458	3.66163e-06	2.06203e-05	RP11-218M22.1
chrX:102720714-102752438	ENSG00000198908.9	1.13384	2.19442	1.16676e-15	1.83114e-14	BHLHB9
chr14:24427605-24430954	ENSG00000139899.8	1.13329	2.19358	7.06716e-05	0.000315878	CBLN3
chr19:12898786-12919276	ENSG00000161860.7	1.13313	2.19334	0.00131454	0.00441114	SYCE2
chr2:73947642-73981441	ENSG00000237883.1	1.13296	2.19308	4.52065e-14	6.20273e-13	DGUOK-AS1
chr19:1481428-1490411	ENSG00000115257.13	1.132	2.19162	3.07565e-12	3.61549e-11	PCSK4
chr1:236536162-236536704	ENSG00000273058.2	1.1319	2.19147	0.0132314	0.033849	RP11-385F5.5
chr12:52424070-52434525	ENSG00000170454.5	1.1319	2.19147	7.79608e-05	0.000345935	KRT75
chr6:5451683-5458033	ENSG00000269985.1	1.13181	2.19134	1.17e-05	6.07199e-05	RP1-232P20.1
chr3:55465715-55489945	ENSG00000114251.11	1.13134	2.19062	3.94248e-09	3.29997e-08	WNT5A
chr17:63477061-63498380	ENSG00000159640.12	1.13126	2.19051	2.93196e-15	4.46043e-14	ACE
chr20:37101226-37179559	ENSG00000101353.12	1.12973	2.18817	1.22668e-07	8.50512e-07	MROH8
chr22:37490362-37519542	ENSG00000100065.12	1.12884	2.18683	1.16365e-12	1.41912e-11	CARD10
[truncated: 1,931 more rows]
