# Supplementary material for: Linking prostate cancer cell AR heterogeneity to distinct castration and enzalutamide responses
Source: Nat Commun. 2018 Sep 6;9:3600. doi: 10.1038/s41467-018-06067-7 (PMC6127155; doi:10.1038/s41467-018-06067-7)
Supplement: Supplementary file 8 — Supplementary Data 6 [file 41467_2018_6067_MOESM8_ESM.xls]

## Sheet: Sheet1
Supplementary Data 6. The 906 DEGs shared by LAPC9 CRPC (vs. LAPC9 AD tumors) and Beltran CRPC-NE (vs. CRPC-Adeno) in RNA-Seq analysis (FC≥2 and FDR<0.05).
locus	gene	log2ratio	Fold Change	pvalue	FDR	gene_name
chr9:128149071-128153133	ENSG00000148346.9	8.87664	470.038	0.000544577	0.00201493	LCN2
chr2:227813842-227817564	ENSG00000115009.9	8.78005	439.6	0.00147013	0.0048806	CCL20
chr1:206928518-206946466	ENSG00000162896.5	8.7047	417.231	0.000855188	0.00301231	PIGR
chr18:27950966-28177446	ENSG00000170558.6	8.33344	322.563	8.75e-21	2.02e-19	CDH2
chr9:135702185-135793150	ENSG00000107147.9	8.25946	306.439	6.23e-15	9.27e-14	KCNT1
chr2:233760248-233773299	ENSG00000241635.5	8.00011	256.019	6.02e-21	1.4e-19	UGT1A8
chr6:31399784-31415313	ENSG00000204520.10	7.84448	229.839	5.09e-12	5.83e-11	MICA
chr22:18912777-18936553	ENSG00000100033.14	7.5208	183.648	1.01e-66	1.85e-64	PRODH
chr2:153477338-153478808	ENSG00000177519.3	7.42728	172.121	1.5e-06	8.96e-06	RPRM
chr14:64939153-64942905	ENSG00000176153.11	7.35371	163.564	1.57e-24	4.92e-23	GPX2
chr5:140258-189970	ENSG00000153404.11	7.22658	149.768	1.05e-08	8.35e-08	PLEKHG4B
chr1:168576473-168582077	ENSG00000143184.4	7.02097	129.874	1.03e-25	3.46e-24	XCL1
chr4:72280969-72568799	ENSG00000156140.6	6.75716	108.17	2.74e-13	3.53e-12	ADAMTS3
chr15:53513741-53762878	ENSG00000166415.12	6.66635	101.571	2.55e-05	0.000123877	WDR72
chr19:6590103-6604103	ENSG00000125726.8	6.43151	86.3133	0.0135037	0.0344315	CD70
chr2:29097728-29189643	ENSG00000115295.17	6.41872	85.5515	1.68e-10	1.65e-09	CLIP4
chr11:19350724-20121598	ENSG00000166833.17	6.4092	84.989	1.05e-149	8.74e-147	NAV2
chr9:98731996-98796965	ENSG00000165138.14	6.35628	81.9277	2.16e-20	4.88e-19	ANKS6
chr6:149883375-149896059	ENSG00000164520.9	6.22911	75.0151	1.56e-15	2.43e-14	RAET1E
chr7:150824627-150861504	ENSG00000002726.17	6.21608	74.3409	2.5e-41	1.8e-39	AOC1
chr11:125164706-125433389	ENSG00000165495.13	6.19999	73.516	2.93e-48	2.85e-46	PKNOX2
chr7:134527592-134541408	ENSG00000198074.7	6.11055	69.0971	1.11e-05	5.77e-05	AKR1B10
chr10:52314296-52317657	ENSG00000107984.7	5.97338	62.83	1.52e-06	9.09e-06	DKK1
chr14:20801228-20803278	ENSG00000129538.11	5.87736	58.7844	3.24e-06	1.84e-05	RNASE1
chr1:10946473-10982037	ENSG00000175262.12	5.71853	52.6563	3.1e-38	2.02e-36	C1orf127
chr10:124007666-124093607	ENSG00000182022.15	5.71353	52.4741	2.19e-31	1.04e-29	CHST15
chr3:58742006-59050084	ENSG00000163689.16	5.69423	51.7766	1.91e-181	2.65e-178	C3orf67
chr12:57549998-57586632	ENSG00000155980.9	5.68046	51.2849	3.24e-49	3.29e-47	KIF5A
chr19:2253669-2269759	ENSG00000167476.8	5.6298	49.5154	1.87e-117	1e-114	JSRP1
chr22:37065439-37109563	ENSG00000187045.14	5.573	47.6038	3.56e-54	4.26e-52	TMPRSS6
chrX:79360388-79367552	ENSG00000078596.8	5.56846	47.454	2.03e-07	1.37e-06	ITM2A
chr5:122311691-122463954	ENSG00000064692.16	5.37237	41.4233	0.0107285	0.0281865	SNCAIP
chr6:84033756-84090881	ENSG00000135324.5	5.27461	38.7094	3.96e-32	1.94e-30	MRAP2
chr1:153357854-153361027	ENSG00000163220.10	5.26405	38.4271	0.00715784	0.0198224	S100A9
chr4:104468312-104494894	ENSG00000168772.10	5.24823	38.0079	1.68e-28	6.71e-27	CXXC4
chr11:67583595-67586660	ENSG00000084207.13	5.24099	37.8177	0.000369535	0.00142733	GSTP1
chr1:201283452-201332993	ENSG00000081277.9	5.19349	36.5929	7.35e-11	7.54e-10	PKP1
chr16:50246148-50299011	ENSG00000121281.10	5.1933	36.5881	1.4e-75	3.03e-73	ADCY7
chr9:129665641-129722674	ENSG00000167157.10	5.15737	35.688	4.85e-10	4.53e-09	PRRX2
chr5:170232942-170252575	ENSG00000234511.6	5.13531	35.1465	8.51e-12	9.58e-11	C5orf58
chr18:63753047-63805376	ENSG00000166396.10	5.10714	34.467	0.00468185	0.013678	SERPINB7
chr2:233636454-233773305	ENSG00000242515.3	5.09536	34.1866	0.00189934	0.00613991	UGT1A10
chrX:64916382-65034713	ENSG00000126970.13	5.08457	33.9318	0.000564874	0.00208116	ZC4H2
chr15:74236289-74336141	ENSG00000140481.11	5.07982	33.8203	4.87e-05	0.000223975	CCDC33
chr6:36697851-36733183	ENSG00000255587.5	5.06358	33.4417	0.00336005	0.0102351	RAB44
chr6:32393963-32407128	ENSG00000204290.8	5.05282	33.1934	3.37e-06	1.91e-05	BTNL2
chr11:111298356-111308629	ENSG00000214290.5	4.98919	31.7611	3.82e-31	1.76e-29	COLCA2
chr6:32844136-32859585	ENSG00000240065.5	4.9594	31.112	3.69e-60	5.34e-58	PSMB9
chr14:36580579-36582607	ENSG00000136327.6	4.93794	30.6527	1.12e-06	6.82e-06	NKX2-8
chr1:44783585-44787705	ENSG00000142959.4	4.90857	30.035	1.94e-42	1.49e-40	BEST4
chr12:52585589-52601538	ENSG00000170486.8	4.90173	29.893	9.37e-06	4.94e-05	KRT72
chr12:21764955-21774821	ENSG00000121361.3	4.88622	29.5733	3.44e-12	4.02e-11	KCNJ8
chr1:16004236-16008807	ENSG00000183888.4	4.84912	28.8224	6.76e-25	2.15e-23	C1orf64
chrX:148500619-149000663	ENSG00000155966.11	4.78833	27.6331	5.37e-08	3.89e-07	AFF2
chr7:21900901-21946084	ENSG00000164649.17	4.7827	27.5255	4.36e-225	9.08e-222	CDCA7L
chr7:23310209-23470467	ENSG00000136231.11	4.77907	27.4564	2.49e-08	1.88e-07	IGF2BP3
chr20:45898621-45912152	ENSG00000100979.12	4.67354	25.5197	3.79e-06	2.13e-05	PLTP
chr8:36784374-36936128	ENSG00000215262.5	4.65827	25.2511	0.00160481	0.00527645	KCNU1
chrX:131273511-131399703	ENSG00000147255.15	4.64925	25.0936	2.01e-76	4.55e-74	IGSF1
chr14:94376747-94390692	ENSG00000197249.10	4.62228	24.6288	2.7e-05	0.000130494	SERPINA1
chr8:66946501-66962590	ENSG00000261787.1	4.59872	24.23	0.0023218	0.00737443	TCF24
chr14:77116568-77218884	ENSG00000165548.8	4.56123	23.6084	3.99e-58	5.65e-56	TMEM63C
chr6:166157656-166168700	ENSG00000164458.7	4.55094	23.4407	1.07e-08	8.47e-08	T
chr3:169821922-169837775	ENSG00000188306.6	4.49067	22.4816	9e-06	4.76e-05	LRRIQ4
chr22:24806269-24927578	ENSG00000167037.16	4.48694	22.4235	9.8e-98	3.58e-95	SGSM1
chr6:30489406-30494204	ENSG00000204592.7	4.47707	22.2706	5.86e-179	7.19e-176	HLA-E
chr6:32439842-32445046	ENSG00000204287.11	4.47591	22.2527	1.41e-08	1.1e-07	HLA-DRA
chr1:20588948-20618908	ENSG00000158825.5	4.4685	22.1388	9.35e-64	1.56e-61	CDA
chr6:51615300-52087625	ENSG00000170927.12	4.44227	21.7399	7.28e-05	0.000324473	PKHD1
chr13:20221971-20232395	ENSG00000121742.13	4.41407	21.319	2.17e-05	0.000106983	GJB6
chr1:27612064-27635277	ENSG00000000938.10	4.41062	21.268	0.00118361	0.00402625	FGR
chr5:141177790-141180529	ENSG00000120322.3	4.4047	21.181	1.5e-09	1.33e-08	PCDHB8
chr1:153543621-153550136	ENSG00000196154.9	4.40082	21.1241	4.05e-13	5.13e-12	S100A4
chr3:157259742-157503427	ENSG00000197415.9	4.37498	20.7491	3.28e-06	1.86e-05	VEPH1
chr3:58633946-58666848	ENSG00000198643.4	4.36819	20.6517	0.0069898	0.0194061	FAM3D
chr7:94585230-94656209	ENSG00000127990.13	4.36324	20.581	0.0126431	0.0325318	SGCE
chr20:62952647-62969585	ENSG00000101194.15	4.24897	19.0138	0.000175917	0.000727763	SLC17A9
chr11:45240301-45286319	ENSG00000019505.5	4.23702	18.8568	7.07e-19	1.42e-17	SYT13
chr12:52607570-52618559	ENSG00000186049.6	4.22299	18.6744	1.31e-06	7.9e-06	KRT73
chr3:173398448-174286644	ENSG00000169760.15	4.18905	18.2402	5.24e-11	5.47e-10	NLGN1
chr9:114060127-114078472	ENSG00000106927.9	4.18005	18.1268	3.05e-15	4.63e-14	AMBP
chr1:183555563-183590876	ENSG00000116701.12	4.10583	17.2178	9.95e-07	6.1e-06	NCF2
chr8:67422125-67746343	ENSG00000165078.9	4.07982	16.9101	0.00955675	0.0254545	CPA6
chr12:112978395-113011723	ENSG00000111335.10	4.05382	16.6082	6.34e-28	2.45e-26	OAS2
chr22:37136365-37175054	ENSG00000100385.11	3.9949	15.9435	1.8e-09	1.58e-08	IL2RB
chr9:133532164-133575519	ENSG00000197859.7	3.9353	15.2983	1.13e-25	3.77e-24	ADAMTSL2
chr20:44355801-44432843	ENSG00000101076.14	3.92369	15.1757	1.02e-15	1.61e-14	HNF4A
chr12:52233114-52248921	ENSG00000135480.12	3.91849	15.1211	5.6e-139	3.89e-136	KRT7
chr6:50818723-50847613	ENSG00000008196.10	3.9161	15.0961	0.00574551	0.016359	TFAP2B
chr2:165239402-165392308	ENSG00000136531.11	3.89651	14.8925	3.33e-36	1.97e-34	SCN2A
chr13:98683801-98752654	ENSG00000088386.13	3.88212	14.7446	9.45e-18	1.72e-16	SLC15A1
chr19:41193049-41207539	ENSG00000167600.11	3.86729	14.5939	0.00013697	0.000578466	CYP2S1
chr17:82321024-82333998	ENSG00000141574.5	3.83692	14.2899	3.98e-22	1.03e-20	SECTM1
chr5:141094578-141098703	ENSG00000112852.6	3.80356	13.9633	1.23e-14	1.79e-13	PCDHB2
chr22:21015027-21028830	ENSG00000099957.14	3.77623	13.7012	1.9e-10	1.85e-09	P2RX6
chr6:39048798-39087743	ENSG00000112164.5	3.76426	13.588	8.93e-07	5.5e-06	GLP1R
chr6:43243680-43288259	ENSG00000146216.9	3.76079	13.5553	5.51e-06	3e-05	TTBK1
chr22:43824509-43862503	ENSG00000130540.11	3.73278	13.2947	1.06e-10	1.07e-09	SULT4A1
chr17:5772926-6080792	ENSG00000179314.11	3.70149	13.0094	1.71e-16	2.84e-15	WSCD1
chr6:32659467-32668383	ENSG00000179344.14	3.69891	12.9862	8.23e-10	7.51e-09	HLA-DQB1
chr6:31575567-31578336	ENSG00000232810.3	3.67255	12.7511	4.73e-05	0.000218083	TNF
chr11:105025508-105035250	ENSG00000137752.20	3.66945	12.7237	0.00108566	0.00372895	CASP1
chr6:32756098-32763534	ENSG00000232629.6	3.65965	12.6376	9.26e-12	1.04e-10	HLA-DQB2
chr2:218034988-218090581	ENSG00000188282.10	3.63524	12.4256	3.53e-13	4.49e-12	RUFY4
chr8:74984515-75034558	ENSG00000121005.6	3.62453	12.3336	1.05e-12	1.29e-11	CRISPLD1
chr12:49539157-49558308	ENSG00000135519.6	3.59572	12.0898	6.13e-22	1.57e-20	KCNH3
chr3:54122547-55074473	ENSG00000157445.12	3.59137	12.0534	4.21e-21	9.95e-20	CACNA2D3
chr2:43838964-43878466	ENSG00000143921.6	3.58074	11.9649	2.54e-06	1.47e-05	ABCG8
chr17:3896592-3916500	ENSG00000108405.3	3.55181	11.7274	0.0018895	0.00611316	P2RX1
chr2:218607765-218637181	ENSG00000115556.11	3.55014	11.7138	9.03e-59	1.29e-56	PLCD4
chr5:141187319-141194955	ENSG00000120324.6	3.53682	11.6062	3.95e-14	5.44e-13	PCDHB10
chr19:362057-376013	ENSG00000105549.8	3.53121	11.5611	1.02e-05	5.34e-05	THEG
chr20:45406057-45410610	ENSG00000244274.5	3.52863	11.5405	0.00236585	0.00749262	DBNDD2
chr6:101398788-102070083	ENSG00000164418.17	3.52677	11.5256	6.63e-43	5.21e-41	GRIK2
chr9:114323056-114326475	ENSG00000229314.5	3.5003	11.3161	0.000371832	0.0014346	ORM1
chr11:5596109-5612952	ENSG00000121236.17	3.44879	10.9191	9.53e-22	2.37e-20	TRIM6
chr6:144150526-144188370	ENSG00000135604.9	3.44783	10.9119	4.86e-05	0.000223538	STX11
chr2:157526767-157629005	ENSG00000123612.13	3.44584	10.8968	1.4e-16	2.34e-15	ACVR1C
chr16:50697139-50733077	ENSG00000167207.9	3.43088	10.7844	4.5e-20	9.89e-19	NOD2
chr6:26107419-26108136	ENSG00000187475.5	3.41721	10.6828	1.19e-06	7.22e-06	HIST1H1T
chr4:6693069-6697169	ENSG00000163993.6	3.40227	10.5727	6.74e-67	1.24e-64	S100P
chr17:5499427-5584509	ENSG00000091592.13	3.39951	10.5525	8.57e-08	6.07e-07	NLRP1
chr12:6618835-6636447	ENSG00000184574.7	3.39494	10.5191	7.82e-18	1.44e-16	LPAR5
chr10:101130505-101137789	ENSG00000107807.10	3.37331	10.3626	4.82e-21	1.13e-19	TLX1
chr14:103123461-103137439	ENSG00000185215.6	3.36935	10.3342	5.06e-12	5.81e-11	TNFAIP2
chr5:176810477-176880895	ENSG00000113763.8	3.3608	10.2731	3.96e-12	4.61e-11	UNC5A
chr1:149903318-149917882	ENSG00000159164.7	3.35203	10.2108	3.12e-09	2.65e-08	SV2A
chr19:6530999-6535928	ENSG00000125657.4	3.34722	10.1769	1.86e-29	7.89e-28	TNFSF9
chr12:11265956-11269805	ENSG00000197870.10	3.32443	10.0174	0.00209038	0.00670684	PRB3
chr5:141181399-141186399	ENSG00000272674.3	3.31285	9.9373	1.58e-08	1.23e-07	PCDHB16
chr12:52644558-52652164	ENSG00000172867.3	3.30782	9.90272	4.73e-14	6.48e-13	KRT2
chr19:2977446-2995184	ENSG00000104953.16	3.30744	9.90005	2.04e-32	1.02e-30	TLE6
chr6:131135666-131283535	ENSG00000118507.13	3.26531	9.61514	9.59e-26	3.24e-24	AKAP7
chr16:30026614-30052978	ENSG00000149926.11	3.24073	9.45273	4.23e-09	3.53e-08	FAM57B
chr12:51353753-51391409	ENSG00000139629.13	3.18958	9.12347	1.16e-81	2.98e-79	GALNT6
chr12:119179590-119221131	ENSG00000152137.4	3.17721	9.04556	4.92e-05	0.000225934	HSPB8
chr3:58505136-58537319	ENSG00000168306.10	3.17372	9.02373	2.87e-05	0.000138491	ACOX2
chr11:64726911-64745456	ENSG00000068831.16	3.16972	8.99871	1.56e-05	7.92e-05	RASGRP2
chr9:128203379-128255248	ENSG00000106976.16	3.16917	8.99528	1.72e-50	1.85e-48	DNM1
chr11:117427773-117797261	ENSG00000177103.11	3.12285	8.71106	8.37e-25	2.66e-23	DSCAML1
chr6:85449584-85495791	ENSG00000135318.9	3.11149	8.64274	2.92e-09	2.49e-08	NT5E
chr4:186208979-186258469	ENSG00000164344.13	3.10602	8.61003	0.00449293	0.0131936	KLKB1
chr2:131218067-131265278	ENSG00000188219.12	3.10457	8.60141	5.61e-46	5.01e-44	POTEE
chr19:43353659-43363172	ENSG00000204936.7	3.10088	8.57945	5.38e-05	0.000245803	CD177
chrX:55484616-55489202	ENSG00000247746.4	3.09802	8.56245	1.23e-08	9.68e-08	USP51
chr6:52847910-52905834	ENSG00000174156.11	3.0786	8.44793	2.99e-07	1.97e-06	GSTA3
chr7:22725884-22732002	ENSG00000136244.9	3.07088	8.40284	0.000861713	0.00303171	IL6
chr21:18269116-18403656	ENSG00000154646.6	3.07033	8.39968	2.8e-08	2.11e-07	TMPRSS15
chr22:50551112-50562905	ENSG00000217442.3	3.06674	8.3788	0.00848819	0.0229784	SYCE3
chr7:73861159-73865893	ENSG00000175877.3	3.04041	8.22725	5.33e-09	4.39e-08	WBSCR28
chr3:184371935-184378144	ENSG00000090534.15	3.03954	8.2223	1.17e-12	1.43e-11	THPO
chr14:24398786-24419288	ENSG00000205978.5	3.03889	8.21856	1.73e-19	3.61e-18	NYNRIN
chr2:164896186-164955525	ENSG00000169507.7	3.02115	8.11812	4.71e-12	5.43e-11	SLC38A11
chr3:49805207-49813946	ENSG00000182179.8	3.00794	8.04416	1.51e-26	5.36e-25	UBA7
chr6:32812763-32817048	ENSG00000241106.4	2.98397	7.91159	1.95e-05	9.71e-05	HLA-DOB
chr9:35616603-35646810	ENSG00000137101.10	2.95032	7.72923	2.49e-23	7.11e-22	CD72
chr2:44941898-44946077	ENSG00000138083.4	2.94172	7.68328	2.22e-07	1.49e-06	SIX3
chr1:32680360-32703119	ENSG00000162520.12	2.94052	7.67689	2.45e-40	1.71e-38	SYNC
chr1:201896452-201946587	ENSG00000163431.12	2.93918	7.66976	5.87e-05	0.000266518	LMOD1
chr9:34379019-34397832	ENSG00000164972.10	2.93596	7.65265	9.35e-07	5.75e-06	C9orf24
chr17:43006725-43014456	ENSG00000068079.5	2.93518	7.64851	3.95e-12	4.6e-11	IFI35
chr13:83877205-83882393	ENSG00000178235.7	2.93334	7.63877	0.00233451	0.00740914	SLITRK1
chr8:103371515-103382997	ENSG00000164932.10	2.92799	7.61051	0.000775045	0.00275892	CTHRC1
chr20:43914864-44069017	ENSG00000124191.15	2.92016	7.56929	1.3e-07	8.99e-07	TOX2
chr2:72129238-72148038	ENSG00000003137.6	2.91657	7.5505	0.00334313	0.0101927	CYP26B1
chr19:17824786-17848032	ENSG00000105639.16	2.90975	7.5149	3.28e-08	2.44e-07	JAK3
chr1:54007299-54018186	ENSG00000203985.8	2.90958	7.514	5.1e-06	2.79e-05	LDLRAD1
chr2:26457203-26558698	ENSG00000115155.14	2.90839	7.50782	0.00394448	0.0117663	OTOF
chr12:1529891-1639709	ENSG00000111186.10	2.90332	7.48145	1.74e-24	5.4e-23	WNT5B
chr2:43812472-43838819	ENSG00000138075.9	2.89999	7.46422	0.000228035	0.000921601	ABCG5
chr2:151485336-151734487	ENSG00000183091.17	2.89203	7.42315	5.77e-07	3.66e-06	NEB
chr13:113105788-113120678	ENSG00000057593.11	2.87875	7.35512	0.000151439	0.000633541	F7
chr17:7705202-7711378	ENSG00000108947.4	2.87722	7.34735	5.47e-29	2.27e-27	EFNB3
chr5:149374357-149404202	ENSG00000127743.5	2.85934	7.25684	0.000510752	0.00190295	IL17B
chr12:21527952-21537377	ENSG00000134548.7	2.8514	7.21701	0.001454	0.0048332	SPX
chr5:138439017-138446964	ENSG00000132563.13	2.83383	7.12966	4.28e-21	1.01e-19	REEP2
chr12:122726076-122730843	ENSG00000196917.5	2.83378	7.12941	3.84e-13	4.87e-12	HCAR1
chr7:95772506-96110071	ENSG00000158560.12	2.82993	7.11039	3.82e-06	2.14e-05	DYNC1I1
chr18:63647579-63720080	ENSG00000206072.10	2.8263	7.09253	0.00219997	0.0070228	SERPINB11
chr10:133309410-133352529	ENSG00000165828.11	2.8127	7.026	0.000254872	0.00101939	PRAP1
chr17:8072636-8087703	ENSG00000179477.7	2.79545	6.94246	0.000274562	0.00108791	ALOX12B
chr3:12734707-12769457	ENSG00000088726.13	2.79535	6.94201	0.000104747	0.000451721	TMEM40
chr18:63637719-63661216	ENSG00000057149.12	2.79183	6.92508	0.00460481	0.0134705	SERPINB3
chr9:27948078-28670285	ENSG00000174482.8	2.78708	6.90229	2.15e-09	1.86e-08	LINGO2
chr19:45668244-45683724	ENSG00000010310.6	2.78244	6.88013	1.02e-06	6.22e-06	GIPR
chrX:55452105-55453566	ENSG00000187601.4	2.76343	6.79011	1.71e-11	1.87e-10	MAGEH1
chr22:44172956-44208468	ENSG00000138964.14	2.75799	6.76451	8.29e-06	4.41e-05	PARVG
chr11:117820075-117877031	ENSG00000137726.13	2.74037	6.68241	3.79e-14	5.23e-13	FXYD6
chr15:78593052-78621295	ENSG00000080644.13	2.73942	6.67804	1.84e-10	1.8e-09	CHRNA3
chr2:106801600-106887107	ENSG00000144057.13	2.72628	6.61745	1.44e-28	5.81e-27	ST6GAL2
chr6:32517343-32530287	ENSG00000198502.5	2.72216	6.5986	3.02e-06	1.72e-05	HLA-DRB5
chr2:74557892-74648338	ENSG00000159374.15	2.70686	6.52901	0.0106864	0.0281061	M1AP
chr17:43875363-43909711	ENSG00000108852.12	2.70215	6.50773	1.7e-19	3.56e-18	MPP2
chr5:35617844-35814611	ENSG00000152582.10	2.69962	6.49629	0.0202319	0.0487932	SPEF2
chr12:29500840-29784759	ENSG00000133687.13	2.6949	6.4751	0.000102891	0.000444724	TMTC1
chr22:39570753-39689737	ENSG00000100346.15	2.69125	6.45871	1.4e-13	1.84e-12	CACNA1I
chr12:102877495-102958366	ENSG00000171759.6	2.69002	6.45322	0.0149398	0.0375044	PAH
chr11:57542641-57550274	ENSG00000214872.6	2.68868	6.44723	0.0036878	0.0110911	SMTNL1
chr20:3667970-3682246	ENSG00000149451.15	2.68127	6.41418	6.12e-07	3.86e-06	ADAM33
chr10:70672803-70762441	ENSG00000138316.8	2.67978	6.40759	1.79e-07	1.21e-06	ADAMTS14
chr16:31355134-31382997	ENSG00000140678.14	2.67694	6.39499	0.00638432	0.0179281	ITGAX
chr5:141208719-141212571	ENSG00000120328.6	2.67127	6.36988	3.68e-10	3.49e-09	PCDHB12
chr6:79201249-79234738	ENSG00000118418.12	2.67022	6.36526	4.74e-15	7.12e-14	HMGN3
chr7:45080438-45088914	ENSG00000136274.8	2.66931	6.36123	4.03e-22	1.04e-20	NACAD
chr11:60971680-61020377	ENSG00000013725.12	2.6563	6.30414	4.51e-08	3.29e-07	CD6
chr2:174560770-174682899	ENSG00000115935.14	2.65613	6.30339	0.00170234	0.00555766	WIPF1
chr2:130459455-130509666	ENSG00000196834.9	2.65556	6.30091	8.01e-10	7.32e-09	POTEI
chr9:72924050-73080442	ENSG00000165092.10	2.65393	6.29381	0.00763584	0.02099	ALDH1A1
chr6:24544104-24646155	ENSG00000137261.11	2.6521	6.28582	8.84e-64	1.5e-61	KIAA0319
chr19:53793603-53824343	ENSG00000142405.19	2.65022	6.27765	9.03e-10	8.2e-09	NLRP12
chr2:134455759-134719000	ENSG00000152128.13	2.64384	6.24993	7.92e-07	4.92e-06	TMEM163
chr6:32552990-32589805	ENSG00000196126.8	2.62933	6.18738	1.18e-06	7.15e-06	HLA-DRB1
chr2:86784611-86808396	ENSG00000153563.13	2.62801	6.18173	3.07e-17	5.41e-16	CD8A
chr4:158210249-158255411	ENSG00000164124.8	2.59647	6.04804	1.9e-106	8.81e-104	TMEM144
chr9:137877789-138124624	ENSG00000148408.10	2.59141	6.02688	1.97e-05	9.77e-05	CACNA1B
chr15:44674763-44711316	ENSG00000229474.4	2.58635	6.00579	1.8e-10	1.76e-09	PATL2
chr7:150791287-150801360	ENSG00000106565.15	2.57148	5.94421	0.0082828	0.0225041	TMEM176B
chr8:132571953-132675617	ENSG00000129295.6	2.57071	5.941	0.00963586	0.0256358	LRRC6
chr14:93718298-93788481	ENSG00000175785.10	2.57058	5.94047	3.1e-08	2.32e-07	PRIMA1
chr11:77128264-77215238	ENSG00000137474.17	2.57037	5.9396	3.02e-63	4.85e-61	MYO7A
chr1:54980792-54992293	ENSG00000143001.4	2.56915	5.93458	3.62e-20	8.05e-19	TMEM61
chr10:93591687-93601663	ENSG00000138207.10	2.56625	5.92269	0.00162729	0.00534335	RBP4
chr13:111316184-111344249	ENSG00000153495.8	2.56607	5.92193	0.00575258	0.0163769	TEX29
chr3:194686544-194689037	ENSG00000185112.5	2.546	5.84011	2.8e-31	1.31e-29	FAM43A
chr9:18473894-18910950	ENSG00000178031.13	2.54088	5.81946	4.82e-24	1.45e-22	ADAMTSL1
chr4:92304399-93774556	ENSG00000152208.9	2.54019	5.81664	0.00832264	0.0225839	GRID2
chr10:98247690-98268250	ENSG00000138131.3	2.522	5.74378	2.35e-19	4.86e-18	LOXL4
chr5:83471465-83582303	ENSG00000038427.13	2.50799	5.68827	3.37e-23	9.5e-22	VCAN
chr8:124550790-124728429	ENSG00000170873.16	2.47974	5.57796	2.25e-19	4.65e-18	MTSS1
chr20:51003656-51023129	ENSG00000026559.11	2.47866	5.57381	8.66e-12	9.74e-11	KCNG1
chr4:158124474-158173050	ENSG00000164125.13	2.47439	5.55731	6.55e-47	5.99e-45	FAM198B
chr17:48612346-48614939	ENSG00000120068.6	2.47242	5.54975	9.42e-05	0.000411161	HOXB8
chr14:76310614-76500704	ENSG00000119715.12	2.47227	5.54914	0.0125826	0.0324042	ESRRB
chr12:57460135-57472260	ENSG00000111087.7	2.47124	5.54521	2.24e-15	3.44e-14	GLI1
chr8:22713251-22927908	ENSG00000134020.7	2.45895	5.49815	3.16e-05	0.000151069	PEBP4
chr17:43544976-43579620	ENSG00000175832.10	2.43855	5.42097	3.87e-05	0.00018154	ETV4
chr10:80271820-80289684	ENSG00000151224.10	2.43352	5.4021	0.000127454	0.00054212	MAT1A
chr4:38798686-38856817	ENSG00000174125.5	2.433	5.40015	0.000912185	0.00319418	TLR1
chr13:85792790-85799488	ENSG00000184564.8	2.4196	5.35021	5.6e-30	2.45e-28	SLITRK6
chr1:1418420-1421769	ENSG00000235098.6	2.41648	5.33866	1.91e-09	1.67e-08	ANKRD65
chr6:39299001-39314553	ENSG00000124780.11	2.41449	5.33132	2.44e-07	1.63e-06	KCNK17
chr6:28281572-28302549	ENSG00000137338.5	2.40857	5.30948	1.98e-14	2.82e-13	PGBD1
chr20:34844720-34872860	ENSG00000131067.14	2.4035	5.29084	1.11e-46	1.01e-44	GGT7
chr2:19351485-19358653	ENSG00000143867.6	2.40311	5.28941	8.69e-40	5.92e-38	OSR1
chr20:36541484-36551447	ENSG00000101335.7	2.39802	5.27081	5.47e-07	3.47e-06	MYL9
chr11:17392885-17476845	ENSG00000006071.9	2.38872	5.23691	0.00324027	0.00992121	ABCC8
chr1:205504599-205532793	ENSG00000117266.13	2.37931	5.20289	2.04e-47	1.91e-45	CDK18
chr2:27282392-27307435	ENSG00000138100.11	2.3671	5.15904	8.08e-16	1.28e-14	TRIM54
chr19:17292131-17303473	ENSG00000127220.5	2.36643	5.15665	1.04e-21	2.59e-20	ABHD8
chr15:74179466-74212267	ENSG00000137868.16	2.35863	5.12883	1.88e-10	1.84e-09	STRA6
chr8:67952118-68237030	ENSG00000046889.16	2.34047	5.06467	1.14e-16	1.92e-15	PREX2
chr6:43450354-43456632	ENSG00000171462.12	2.33682	5.05188	1.97e-14	2.81e-13	DLK2
chr11:73950319-73970287	ENSG00000187726.6	2.32962	5.02672	0.00262244	0.00819936	DNAJB13
chr20:45469706-45481532	ENSG00000101443.15	2.32794	5.02088	0.0147591	0.0371239	WFDC2
chr1:1203511-1206691	ENSG00000186891.11	2.32601	5.01417	5.02e-31	2.3e-29	TNFRSF18
chr2:176092891-176095938	ENSG00000128714.5	2.32255	5.00217	1.58e-07	1.08e-06	HOXD13
chr1:47183971-47191044	ENSG00000162366.5	2.31686	4.98245	0.0202002	0.0487339	PDZK1IP1
chr20:33031648-33044047	ENSG00000167104.9	2.31369	4.97152	0.00146192	0.00485875	BPIFB6
chr2:218781749-218815288	ENSG00000135929.6	2.31162	4.96439	0.000657023	0.00238483	CYP27A1
chr16:28494649-28498970	ENSG00000184730.8	2.30849	4.95365	4.92e-08	3.58e-07	APOBR
chr3:48561727-48563773	ENSG00000145040.3	2.29876	4.92035	0.00233209	0.00740258	UCN2
chr7:73593194-73624540	ENSG00000009950.13	2.29464	4.90631	9.19e-11	9.32e-10	MLXIPL
chr9:122370530-122395702	ENSG00000095303.12	2.29083	4.89338	3.33e-15	5.05e-14	PTGS1
chr2:130611481-130658091	ENSG00000222038.3	2.28999	4.89052	0.000214678	0.000872187	POTEJ
chr7:44512535-44541315	ENSG00000015520.12	2.26942	4.82128	0.00597544	0.0169235	NPC1L1
chr3:96814586-97749241	ENSG00000080224.15	2.26397	4.80311	0.00997868	0.0264432	EPHA6
chr1:11026523-11047223	ENSG00000009724.14	2.26226	4.79741	0.00549385	0.0157349	MASP2
chrX:54748899-54798240	ENSG00000102313.8	2.24355	4.73561	7.98e-17	1.36e-15	ITIH6
chr16:74671861-74700914	ENSG00000168404.10	2.24011	4.72433	2.15e-33	1.13e-31	MLKL
chr1:36095236-36125220	ENSG00000171812.8	2.23812	4.71782	5.51e-08	3.98e-07	COL8A2
chr5:80319975-80321842	ENSG00000164299.6	2.23759	4.71608	0.00865141	0.0233633	SPZ1
chr1:17066761-17119435	ENSG00000117115.10	2.23691	4.71388	1.97e-12	2.36e-11	PADI2
chr2:189031896-189179879	ENSG00000204262.9	2.23615	4.7114	1.37e-23	3.96e-22	COL5A2
chr9:97029679-97039643	ENSG00000136943.8	2.20239	4.6024	1.02e-07	7.16e-07	CTSV
chr19:5558167-5568034	ENSG00000223573.4	2.20098	4.59791	2.41e-12	2.85e-11	TINCR
chr6:34021854-34155622	ENSG00000124493.11	2.1989	4.59128	0.00192804	0.00622335	GRM4
chr10:46892-50113	ENSG00000261456.3	2.19083	4.56568	0.00377255	0.0113101	TUBB8
chr1:12167003-12209228	ENSG00000028137.14	2.18949	4.56145	0.00117652	0.00400606	TNFRSF1B
chr3:157436789-157443628	ENSG00000163661.3	2.18895	4.55972	0.00732853	0.0202521	PTX3
chr12:48965340-48971763	ENSG00000169884.11	2.18859	4.55859	7.23e-14	9.73e-13	WNT10B
chr12:14503661-14568349	ENSG00000121316.8	2.1806	4.53342	8.33e-10	7.58e-09	PLBD1
chr17:7041630-7043923	ENSG00000174326.9	2.17754	4.52382	0.002149	0.00687799	SLC16A11
chr17:18108706-18179802	ENSG00000091536.14	2.17385	4.51227	5.3e-21	1.24e-19	MYO15A
chr14:21070270-21090240	ENSG00000165801.7	2.16402	4.48162	1.88e-53	2.18e-51	ARHGEF40
chr12:14612632-14696585	ENSG00000070019.4	2.15959	4.46787	0.0176895	0.043436	GUCY2C
chr16:3046681-3060726	ENSG00000008516.14	2.15061	4.44015	4.08e-10	3.84e-09	MMP25
chr2:74497517-74503316	ENSG00000179528.13	2.14657	4.42774	1.93e-11	2.1e-10	LBX2
chr17:42798792-42810635	ENSG00000176563.7	2.14439	4.42104	2.98e-26	1.04e-24	CNTD1
chr1:9651732-9729114	ENSG00000171608.13	2.13292	4.38603	1.49e-08	1.17e-07	PIK3CD
chr9:137434364-137441816	ENSG00000188833.7	2.13259	4.38504	2.02e-05	0.000100096	ENTPD8
chr17:61452418-61485110	ENSG00000121075.7	2.13097	4.38013	0.0198359	0.0479439	TBX4
chr12:57472264-57488814	ENSG00000123329.15	2.12636	4.36615	0.00346128	0.0105069	ARHGAP9
chr17:41486136-41492546	ENSG00000126337.11	2.12602	4.36511	1.03e-07	7.19e-07	KRT36
chr3:129555175-129606818	ENSG00000004399.10	2.10979	4.3163	3.96e-11	4.19e-10	PLXND1
chr1:86424086-86456558	ENSG00000137975.7	2.10974	4.31613	0.00225146	0.00717381	CLCA2
chr21:42371890-42396846	ENSG00000160183.11	2.10562	4.30382	2.8e-07	1.86e-06	TMPRSS3
chr2:219434846-219493632	ENSG00000072195.12	2.1053	4.30287	1.23e-43	9.95e-42	SPEG
chr1:39757182-39788861	ENSG00000116985.8	2.09019	4.25804	8.61e-14	1.15e-12	BMP8B
chr22:50548033-50551023	ENSG00000130487.5	2.08829	4.25244	0.0189926	0.0461742	KLHDC7B
chr3:165186722-165196852	ENSG00000121871.3	2.08795	4.25144	1.59e-16	2.65e-15	SLITRK3
chr17:44372183-44389505	ENSG00000005961.15	2.07693	4.21908	3.76e-05	0.000176934	ITGA2B
chr2:169064789-169096167	ENSG00000073737.14	2.0762	4.21696	0.0137643	0.034989	DHRS9
chr6:32190766-32195523	ENSG00000213654.7	2.0736	4.20936	1.09e-17	1.98e-16	GPSM3
chr9:97307659-97376933	ENSG00000197816.11	2.06753	4.19168	8.19e-07	5.07e-06	CCDC180
chr1:225887785-225911382	ENSG00000243709.1	2.06292	4.1783	0.0124506	0.0321158	LEFTY1
chr8:6870575-6878022	ENSG00000164825.3	2.06225	4.17636	6.65e-08	4.75e-07	DEFB1
chr6:89257520-89315299	ENSG00000111886.10	2.05815	4.16452	0.0145445	0.036655	GABRR2
chr2:157430871-157488961	ENSG00000115165.7	2.05696	4.16109	0.00132856	0.00445176	CYTIP
chr14:30874572-30895065	ENSG00000100473.13	2.05079	4.14332	2.41e-09	2.08e-08	COCH
chr11:120137765-120185423	ENSG00000137699.14	2.03498	4.09816	7.49e-12	8.46e-11	TRIM29
chr16:88638593-88640473	ENSG00000124391.4	2.03179	4.08913	0.000337529	0.00131713	IL17C
chr4:69485208-69526014	ENSG00000156096.10	2.03031	4.08494	0.00887299	0.0238651	UGT2B4
chr5:141135218-141138625	ENSG00000113209.8	2.02798	4.07833	4.88e-07	3.12e-06	PCDHB5
chr22:38818452-38843982	ENSG00000221890.2	2.02758	4.0772	2.8e-08	2.11e-07	NPTXR
chr5:142770407-143229011	ENSG00000145819.13	2.01812	4.05056	2.73e-23	7.74e-22	ARHGAP26
chr1:17308197-17364004	ENSG00000159339.11	2.0181	4.05051	0.00583142	0.0165674	PADI4
chr22:23752743-23754468	ENSG00000128218.7	2.00688	4.01912	0.0160918	0.0399886	VPREB3
chr19:10836575-10869470	ENSG00000214212.6	2.00661	4.01838	0.000807042	0.00285818	C19orf38
chr19:49691110-49713731	ENSG00000169169.12	2.00418	4.01161	6.03e-05	0.000273239	CPT1C
chr2:191029576-191151590	ENSG00000138378.15	2.00332	4.0092	0.0122734	0.0317098	STAT4
chr4:138164097-138242349	ENSG00000151012.11	1.99242	3.97905	3.12e-49	3.19e-47	SLC7A11
chr18:33851100-34223551	ENSG00000101746.13	1.98788	3.96654	1.14e-06	6.93e-06	NOL4
chr4:73571550-73620548	ENSG00000169435.11	1.96688	3.90922	9.93e-05	0.000430473	RASSF6
chrX:71107404-71111631	ENSG00000147168.10	1.9638	3.90088	1.44e-05	7.37e-05	IL2RG
chr11:2887780-2903740	ENSG00000254827.3	1.94458	3.84925	5.43e-10	5.04e-09	SLC22A18AS
chr5:141172619-141176383	ENSG00000113212.6	1.9347	3.82299	6.15e-05	0.000278276	PCDHB7
chr19:9853718-9936552	ENSG00000105088.6	1.93388	3.8208	0.00143316	0.00477157	OLFM2
chr15:40929393-40939072	ENSG00000128917.6	1.92438	3.79573	1.09e-12	1.34e-11	DLL4
chr10:47300386-47313547	ENSG00000266524.2	1.9209	3.78659	0.00503146	0.0145748	GDF10
chr4:112818109-113383735	ENSG00000145362.14	1.91885	3.78121	4.18e-21	9.91e-20	ANK2
chr15:62163535-62165283	ENSG00000205502.3	1.9173	3.77714	0.0018688	0.00605464	C2CD4B
chr18:34493290-34891844	ENSG00000134769.19	1.91726	3.77704	1.53e-32	7.71e-31	DTNA
chr19:48364395-48376363	ENSG00000105467.6	1.91283	3.76548	3.32e-08	2.47e-07	SYNGR4
chrX:153444720-153470587	ENSG00000183479.10	1.91275	3.76527	0.000214762	0.000872356	TREX2
chr6:166305300-166308383	ENSG00000176381.5	1.89063	3.70798	0.00251624	0.00791481	PRR18
chr2:71453722-71686768	ENSG00000135636.11	1.89038	3.70732	1.79e-18	3.44e-17	DYSF
chr12:21264600-21395437	ENSG00000084453.14	1.88294	3.68826	0.00309763	0.00952786	SLCO1A2
chr1:43172149-43254358	ENSG00000243710.5	1.88104	3.68341	0.000534513	0.00198191	CFAP57
chr2:31173056-31233858	ENSG00000214711.7	1.88061	3.68231	0.00458391	0.0134201	CAPN14
chr1:9041785-9088478	ENSG00000142583.15	1.8728	3.66242	0.000160183	0.000667306	SLC2A5
chr2:25160915-25168903	ENSG00000115138.8	1.86273	3.63696	0.000346529	0.00134871	POMC
chr1:173903804-173917378	ENSG00000117601.11	1.85752	3.62385	0.00114266	0.00390736	SERPINC1
chr3:184380321-184390736	ENSG00000090539.13	1.84718	3.59796	2.48e-31	1.17e-29	CHRD
chr13:53028759-53052057	ENSG00000102837.6	1.83481	3.56724	0.013843	0.0351375	OLFM4
chr12:110627841-110689417	ENSG00000122986.11	1.82287	3.53784	2.6e-08	1.96e-07	HVCN1
chr8:119416306-119424353	ENSG00000136999.4	1.81849	3.52712	0.00756504	0.0208173	NOV
chr11:68008578-68028696	ENSG00000006534.13	1.81785	3.52556	1.28e-22	3.44e-21	ALDH3B1
chr6:150018334-150025471	ENSG00000155918.5	1.81257	3.51268	0.0044037	0.0129654	RAET1L
chr11:61897301-61920269	ENSG00000167994.9	1.8108	3.50837	6.36e-08	4.57e-07	RAB3IL1
chr5:127290831-127461222	ENSG00000145794.14	1.79972	3.48153	0.00581412	0.0165273	MEGF10
chr12:53210567-53232256	ENSG00000172819.14	1.79901	3.47982	2.38e-30	1.05e-28	RARG
chr11:57460549-57477534	ENSG00000186907.5	1.79226	3.46356	1.59e-12	1.91e-11	RTN4RL2
chr10:79941449-79982614	ENSG00000133661.13	1.78048	3.4354	5.1e-06	2.79e-05	SFTPD
chr13:46053187-46105076	ENSG00000080618.11	1.77708	3.42731	0.00282213	0.00875282	CPB2
chr1:36084075-36088275	ENSG00000092850.9	1.7685	3.40701	1.27e-08	1e-07	TEKT2
chr17:3923870-3964464	ENSG00000074370.15	1.76715	3.40381	1.74e-10	1.7e-09	ATP2A3
chr6:32948771-32968444	ENSG00000204257.12	1.76474	3.39813	1.22e-27	4.58e-26	HLA-DMA
chr4:38823715-38856817	ENSG00000174130.10	1.75805	3.38241	2.34e-06	1.36e-05	TLR6
chr15:39600031-39782830	ENSG00000150667.6	1.75632	3.37836	5.39e-08	3.9e-07	FSIP1
chr17:28954905-29006298	ENSG00000063015.17	1.74596	3.35419	0.0189666	0.0461209	SEZ6
chr5:177086886-177098144	ENSG00000160867.12	1.74502	3.35199	1.06e-13	1.4e-12	FGFR4
chr22:37225261-37244270	ENSG00000128340.12	1.74433	3.3504	6.85e-23	1.89e-21	RAC2
chrX:17375420-17735994	ENSG00000188158.12	1.74062	3.34179	0.00497496	0.0144432	NHS
chr10:71747559-71773498	ENSG00000107738.17	1.74008	3.34053	1.23e-05	6.34e-05	C10orf54
chr15:40239091-40277486	ENSG00000137843.9	1.73993	3.34018	0.000219079	0.000888336	PAK6
chr6:121435692-121449727	ENSG00000152661.7	1.72825	3.31326	3.61e-06	2.03e-05	GJA1
chr4:7965314-8158832	ENSG00000163995.16	1.72285	3.30089	1.33e-09	1.18e-08	ABLIM2
chr3:52451102-52454070	ENSG00000114854.5	1.70976	3.27106	9.64e-10	8.72e-09	TNNC1
chr6:42184401-42194916	ENSG00000112599.8	1.69813	3.2448	3.17e-08	2.36e-07	GUCA1B
chr15:78104606-78131544	ENSG00000136425.10	1.6981	3.24473	8.59e-41	6.11e-39	CIB2
chr5:160187367-160238735	ENSG00000170231.13	1.69111	3.22906	0.001524	0.00504017	FABP6
chr17:32266176-32324661	ENSG00000141314.10	1.69053	3.22775	9.66e-07	5.93e-06	RHBDL3
chr9:113349541-113371233	ENSG00000119411.10	1.67119	3.18478	2.04e-14	2.9e-13	BSPRY
chr11:102317450-102339394	ENSG00000023445.11	1.67087	3.18407	0.0168364	0.041591	BIRC3
chr17:49990005-49995224	ENSG00000064195.7	1.66675	3.17498	0.000103083	0.00044537	DLX3
chr16:67939750-67944131	ENSG00000213398.5	1.66577	3.17284	0.0189529	0.0460982	LCAT
chr2:26562582-26579532	ENSG00000173557.12	1.66494	3.171	1.65e-05	8.32e-05	C2orf70
chr12:93575058-93583487	ENSG00000120833.11	1.65447	3.14806	3.67e-28	1.43e-26	SOCS2
chr7:12496429-12541910	ENSG00000226690.4	1.65071	3.13989	0.000468764	0.00176131	AC005281.1
chr8:33591332-33600106	ENSG00000133878.6	1.64306	3.12328	0.000525029	0.00195021	DUSP26
chr7:150944961-150978315	ENSG00000055118.12	1.64129	3.11944	4.11e-10	3.87e-09	KCNH2
chr11:73218299-73236352	ENSG00000175591.9	1.64002	3.11671	1.91e-05	9.53e-05	P2RY2
chr7:16461543-16530580	ENSG00000171243.7	1.63974	3.11609	1.29e-12	1.56e-11	SOSTDC1
chr9:133663560-133739920	ENSG00000123453.14	1.63343	3.1025	2.37e-05	0.000115803	SARDH
chr17:212502-353097	ENSG00000181031.13	1.63041	3.09601	1.16e-17	2.1e-16	RPH3AL
chr19:8520790-8577577	ENSG00000142347.14	1.6213	3.07652	5.12e-05	0.000234635	MYO1F
chr2:217848176-218002995	ENSG00000079308.14	1.61399	3.06097	3.85e-21	9.18e-20	TNS1
chr8:24294040-24359018	ENSG00000042980.10	1.61306	3.059	6.01e-07	3.8e-06	ADAM28
chr1:52602372-52609051	ENSG00000116157.5	1.60678	3.04572	3.6e-39	2.41e-37	GPX7
chr5:138252379-138274671	ENSG00000146013.8	1.59897	3.02926	7.46e-07	4.65e-06	GFRA3
chrX:101349447-101390796	ENSG00000010671.13	1.59389	3.01861	0.00538177	0.0154692	BTK
chr13:20138255-20161049	ENSG00000121743.3	1.59357	3.01796	0.000486224	0.00181969	GJA3
chr1:39769523-39771348	ENSG00000198754.5	1.59124	3.01309	1.94e-09	1.69e-08	OXCT2
chr5:73120292-73131817	ENSG00000157111.10	1.58495	2.99998	2.3e-05	0.000112982	TMEM171
chr11:117986348-118001479	ENSG00000110324.7	1.57449	2.9783	3.64e-13	4.62e-12	IL10RA
chr1:156806243-156816862	ENSG00000027869.9	1.56474	2.95824	2.76e-10	2.64e-09	SH2D2A
chr21:44885953-44928873	ENSG00000160255.14	1.55394	2.93618	1.43e-06	8.57e-06	ITGB2
chr16:55508998-55586670	ENSG00000087253.9	1.54008	2.90811	7.82e-31	3.54e-29	LPCAT2
chr7:16797631-16833433	ENSG00000106541.9	1.53782	2.90356	6.17e-43	4.89e-41	AGR2
chr4:55595317-55636698	ENSG00000109255.9	1.5296	2.88706	1.21e-23	3.51e-22	NMU
chr12:57623410-57633151	ENSG00000135454.11	1.52373	2.87533	7.4e-05	0.000329519	B4GALNT1
chr16:1434388-1444556	ENSG00000197599.10	1.51825	2.86443	0.0155665	0.0388407	CCDC154
chr20:63540810-63547504	ENSG00000125508.3	1.51509	2.85816	7.4e-11	7.59e-10	SRMS
chr15:59616531-59640239	ENSG00000140297.10	1.51438	2.85675	0.00814616	0.0221879	GCNT3
chr11:24497211-25082604	ENSG00000187398.9	1.51367	2.85536	4.25e-11	4.49e-10	LUZP2
chr14:92513774-92688994	ENSG00000100599.13	1.51315	2.85432	8.77e-18	1.6e-16	RIN3
chr16:85027751-85094220	ENSG00000135709.10	1.51284	2.85372	6.94e-34	3.71e-32	KIAA0513
chr6:3153669-3157526	ENSG00000137267.5	1.50907	2.84626	3.54e-22	9.22e-21	TUBB2A
chr22:37367960-37427470	ENSG00000166897.12	1.50723	2.84264	1.55e-15	2.41e-14	ELFN2
chr11:3087116-3165354	ENSG00000021762.17	1.5062	2.84061	4.12e-38	2.65e-36	OSBPL5
chr17:7445061-7457707	ENSG00000170175.8	1.50453	2.83733	1.02e-18	2.02e-17	CHRNB1
chr7:27242700-27246573	ENSG00000106038.10	1.5025	2.83333	1.2e-12	1.46e-11	EVX1
chr12:51391317-51515763	ENSG00000050438.14	1.50103	2.83045	8.99e-05	0.000394021	SLC4A8
chr20:3227498-3239190	ENSG00000088836.10	1.50024	2.82889	1.47e-12	1.77e-11	SLC4A11
chr1:3489926-3611495	ENSG00000162591.13	1.49532	2.81928	3.11e-09	2.65e-08	MEGF6
chr16:1333643-1349438	ENSG00000007516.11	1.49433	2.81733	4.19e-12	4.87e-11	BAIAP3
chr1:17249098-17284233	ENSG00000142619.4	1.49314	2.81501	0.00448902	0.0131849	PADI3
chr1:161046949-161069970	ENSG00000186517.11	1.48868	2.80632	0.00347568	0.010549	ARHGAP30
chr9:133152948-133163945	ENSG00000148288.9	1.48671	2.80249	2.35e-05	0.000114755	GBGT1
chr18:79395856-79529325	ENSG00000131196.15	1.48333	2.79593	3.35e-22	8.74e-21	NFATC1
chr6:35297852-35321771	ENSG00000023892.10	1.48008	2.78965	3.46e-18	6.48e-17	DEF6
chr10:99532933-99536524	ENSG00000119919.10	1.47983	2.78915	0.00023275	0.000938837	NKX2-3
chr11:46856868-46918622	ENSG00000134569.7	1.47791	2.78546	1.76e-06	1.04e-05	LRP4
chr1:65264694-65415869	ENSG00000116675.13	1.47437	2.77862	0.0003934	0.001505	DNAJC6
chr10:84194650-84219621	ENSG00000148600.12	1.46992	2.77007	1.89e-05	9.44e-05	CDHR1
chr19:45333434-45350387	ENSG00000104892.14	1.46964	2.76952	0.000208593	0.000849619	KLC3
chr4:186191520-186210801	ENSG00000145476.13	1.46786	2.76611	7.02e-10	6.46e-09	CYP4V2
chr20:20052552-20360702	ENSG00000089101.15	1.4654	2.7614	0.00237024	0.0075054	CFAP61
chr10:99782732-99852192	ENSG00000023839.8	1.4573	2.74594	5.8e-07	3.67e-06	ABCC2
chr7:30911855-30925516	ENSG00000240583.8	1.45467	2.74095	8.01e-05	0.000354791	AQP1
chr12:64264762-64390691	ENSG00000185306.10	1.45352	2.73875	1.09e-08	8.66e-08	C12orf56
chr17:44004546-44009060	ENSG00000161653.8	1.44784	2.72799	4.89e-09	4.05e-08	NAGS
chr22:45502891-45601135	ENSG00000077942.15	1.4434	2.7196	1.92e-09	1.68e-08	FBLN1
chr4:52020706-52038482	ENSG00000163069.10	1.43825	2.70993	4.01e-21	9.52e-20	SGCB
chr12:54292111-54301121	ENSG00000123405.11	1.43307	2.70021	8.08e-05	0.000357831	NFE2
chr15:52109263-52112775	ENSG00000137875.4	1.42186	2.67931	4.22e-06	2.34e-05	BCL2L10
chr2:31334321-31414715	ENSG00000158125.7	1.42004	2.67594	1.17e-09	1.05e-08	XDH
chr20:33007600-33023709	ENSG00000078898.6	1.41783	2.67182	1.27e-06	7.68e-06	BPIFB2
chr19:2997646-3047635	ENSG00000065717.12	1.40395	2.64626	1.13e-23	3.29e-22	TLE2
chr3:33150042-33219215	ENSG00000173705.6	1.40305	2.64461	1.03e-07	7.19e-07	SUSD5
chr21:36134912-36146566	ENSG00000159231.5	1.40019	2.63936	6.73e-13	8.38e-12	CBR3
chr2:174799495-175005364	ENSG00000128656.11	1.39644	2.63251	0.00169658	0.00554146	CHN1
chr3:142596387-142713664	ENSG00000120756.10	1.39321	2.62663	7.89e-28	3.02e-26	PLS1
chr12:26120026-26125127	ENSG00000123095.5	1.39018	2.62112	0.00106027	0.00365077	BHLHE41
chr1:45088075-45306209	ENSG00000162415.6	1.38793	2.61702	7.63e-07	4.75e-06	ZSWIM5
chr1:167052836-167090631	ENSG00000143167.9	1.37993	2.60256	0.0124879	0.0322039	GPA33
chr21:39556442-39673137	ENSG00000183778.15	1.37803	2.59913	0.00122657	0.00415476	B3GALT5
chr11:313506-315272	ENSG00000185885.13	1.37707	2.59741	3.3e-05	0.000157302	IFITM1
chr8:100133556-100145800	ENSG00000156509.11	1.36386	2.57373	4.49e-06	2.49e-05	FBXO43
chr14:64549902-64589378	ENSG00000165807.5	1.36383	2.57367	0.0171757	0.0422838	PPP1R36
chr2:43637273-43767987	ENSG00000152527.11	1.34657	2.54306	1.21e-18	2.36e-17	PLEKHH2
chr8:66562175-66613249	ENSG00000185697.14	1.3436	2.53784	9.61e-08	6.75e-07	MYBL1
chr14:64945816-64972414	ENSG00000139998.12	1.34241	2.53574	1.21e-26	4.34e-25	RAB15
chr13:113977783-114132611	ENSG00000185989.10	1.34157	2.53426	0.000427973	0.00162355	RASA3
chr9:75890644-76362339	ENSG00000099139.11	1.32559	2.50635	0.00879977	0.0236953	PCSK5
chr6:81491439-81751812	ENSG00000112773.13	1.32537	2.50597	9.74e-09	7.81e-08	FAM46A
chr12:85978745-86838885	ENSG00000182050.11	1.32474	2.50487	0.00101708	0.00352008	MGAT4C
chrX:103309346-103311046	ENSG00000133134.9	1.3172	2.49182	1.28e-21	3.16e-20	BEX2
chr19:5680765-5688522	ENSG00000167733.11	1.31613	2.48998	5.98e-15	8.93e-14	HSD11B1L
chr3:48564073-48595267	ENSG00000114270.13	1.31461	2.48734	5.03e-06	2.76e-05	COL7A1
chr2:121216587-121285207	ENSG00000115112.7	1.30751	2.47514	2.17e-05	0.000107139	TFCP2L1
chr7:37683843-37950412	ENSG00000086289.9	1.30683	2.47397	6.48e-07	4.08e-06	EPDR1
chr7:12330918-12403941	ENSG00000146530.9	1.30664	2.47364	1.57e-21	3.82e-20	VWDE
chr2:219627327-219641971	ENSG00000114923.14	1.3028	2.46708	3.94e-22	1.02e-20	SLC4A3
chr1:3772788-3775982	ENSG00000235169.5	1.29801	2.45889	9.54e-11	9.65e-10	SMIM1
chr10:69220303-69267559	ENSG00000156510.12	1.29795	2.45879	0.00183536	0.00595556	HKDC1
chr19:40593166-40629818	ENSG00000090006.15	1.28657	2.43948	1.19e-13	1.57e-12	LTBP4
chr1:7784429-7845176	ENSG00000049246.12	1.28185	2.43151	0.000633941	0.0023103	PER3
chr11:7665104-7674208	ENSG00000166394.12	1.28026	2.42883	4.54e-17	7.87e-16	CYB5R2
chr19:44914247-44919342	ENSG00000130208.7	1.26401	2.40162	3.37e-06	1.91e-05	APOC1
chr19:12838534-12874951	ENSG00000105613.7	1.26174	2.39785	1.7e-05	8.56e-05	MAST1
chr19:1026581-1039068	ENSG00000064666.12	1.25384	2.38476	5.71e-08	4.12e-07	CNN2
chr22:50600685-50611551	ENSG00000008735.12	1.24854	2.37601	1.87e-20	4.24e-19	MAPK8IP2
chr10:30433937-30461832	ENSG00000107968.7	1.23638	2.35607	0.00124187	0.00420044	MAP3K8
chr19:45609638-45645629	ENSG00000125746.12	1.23556	2.35473	1.59e-18	3.09e-17	EML2
chr1:24119771-24143121	ENSG00000142677.3	1.23386	2.35195	3.59e-10	3.41e-09	IL22RA1
chr19:4502192-4517704	ENSG00000167676.3	1.23282	2.35026	1.08e-06	6.57e-06	PLIN4
chr9:105448034-105552433	ENSG00000106701.9	1.2272	2.34113	1.01e-11	1.12e-10	FSD1L
chrX:153642534-153651326	ENSG00000130829.15	1.21785	2.32599	3.87e-06	2.17e-05	DUSP9
chr10:110644397-110839469	ENSG00000203867.7	1.2143	2.32029	0.0170601	0.0420489	RBM20
chr11:117285207-117316256	ENSG00000186318.14	1.20666	2.30802	1.05e-05	5.47e-05	BACE1
chr12:56334174-56340305	ENSG00000110944.6	1.20458	2.3047	0.00901996	0.0242167	IL23A
chr6:84124241-84227635	ENSG00000135315.9	1.20178	2.30023	5.24e-12	5.99e-11	CEP162
chr12:121020292-121039242	ENSG00000135114.10	1.1989	2.29564	0.00326643	0.00998663	OASL
chr10:87659613-87747705	ENSG00000198682.10	1.19546	2.29017	2.41e-16	3.95e-15	PAPSS2
chr1:230702523-230714297	ENSG00000135744.7	1.189	2.27994	0.00584412	0.016599	AGT
chr2:218382029-218396894	ENSG00000018280.14	1.1868	2.27647	8.67e-06	4.6e-05	SLC11A1
chr18:9708165-9862551	ENSG00000168461.10	1.17756	2.26194	0.000902005	0.00316066	RAB31
chr15:45369329-45402218	ENSG00000171766.13	1.17589	2.25931	6.72e-06	3.62e-05	GATM
chr5:120464278-120687332	ENSG00000184838.12	1.17535	2.25847	3.71e-12	4.32e-11	PRR16
chr12:57452323-57459280	ENSG00000139269.2	1.17332	2.2553	0.000681644	0.00246304	INHBE
chr6:2663629-2750966	ENSG00000145949.9	1.17152	2.25249	0.00265309	0.00828276	MYLK4
chr1:17755313-17827063	ENSG00000117148.7	1.17023	2.25048	0.00021002	0.000854928	ACTL8
chr20:50190734-50192689	ENSG00000172216.5	1.16746	2.24616	8.7e-13	1.08e-11	CEBPB
chr2:65310851-65432177	ENSG00000198369.7	1.16705	2.24552	2.36e-14	3.33e-13	SPRED2
chr21:37006150-37019659	ENSG00000183145.6	1.15201	2.22223	6.1e-09	5.01e-08	RIPPLY3
chr11:62908679-62921681	ENSG00000168539.3	1.1508	2.22037	1.06e-07	7.41e-07	CHRM1
chr3:49887007-49903873	ENSG00000164078.10	1.14905	2.21768	3.57e-07	2.33e-06	MST1R
chr1:1070966-1074307	ENSG00000237330.2	1.14515	2.21169	1.54e-12	1.86e-11	RNF223
chr4:165873258-166103895	ENSG00000038295.5	1.14213	2.20706	7.85e-07	4.87e-06	TLL1
chr7:97852118-97872542	ENSG00000070669.14	1.13939	2.20288	1.1e-13	1.45e-12	ASNS
chr15:45167214-45201175	ENSG00000138606.17	1.13789	2.20059	3.38e-08	2.5e-07	SHF
chr19:12898786-12919276	ENSG00000161860.7	1.13313	2.19334	0.00131454	0.00441114	SYCE2
chr3:55465715-55489945	ENSG00000114251.11	1.13134	2.19062	3.94e-09	3.3e-08	WNT5A
chr1:28147166-28193936	ENSG00000169403.9	1.12224	2.17685	0.00772551	0.0211922	PTAFR
chr1:22117305-22142966	ENSG00000162552.12	1.12105	2.17505	1.6e-09	1.41e-08	WNT4
chr2:130074030-130129222	ENSG00000196604.9	1.11605	2.16752	3.71e-05	0.000174798	POTEF
chr15:40815445-40828709	ENSG00000166143.7	1.11503	2.166	0.00426404	0.0126076	PPP1R14D
chr5:141187127-141191541	ENSG00000177839.6	1.11266	2.16244	0.0124957	0.0322162	PCDHB9
chr6:31765590-31777294	ENSG00000204396.8	1.11082	2.15969	3.08e-09	2.62e-08	VWA7
chr1:115976498-116070054	ENSG00000163393.10	1.10606	2.15257	7.76e-10	7.1e-09	SLC22A15
chr1:162366908-162383377	ENSG00000239887.4	1.10403	2.14954	6.72e-10	6.19e-09	C1orf226
chrX:152914442-152973480	ENSG00000147394.16	1.09427	2.13505	1.55e-16	2.58e-15	ZNF185
chr16:50548330-50640739	ENSG00000140807.5	1.08646	2.12353	1.49e-14	2.14e-13	NKD1
chr19:11377205-11384312	ENSG00000187266.11	1.08335	2.11895	7.58e-12	8.56e-11	EPOR
chr17:7189890-7219702	ENSG00000132535.16	1.07665	2.10913	7.96e-08	5.65e-07	DLG4
chr7:30010587-30026684	ENSG00000106080.8	1.0652	2.09246	2.02e-20	4.55e-19	FKBP14
chr3:196049284-196082189	ENSG00000072274.10	1.05122	2.07228	2.76e-21	6.65e-20	TFRC
chr5:135834727-135888637	ENSG00000145832.10	1.04969	2.07009	0.000760713	0.00271439	SLC25A48
chr11:102942995-102955734	ENSG00000137745.9	1.04744	2.06687	0.0118804	0.0308051	MMP13
chr2:70935882-70965397	ENSG00000116039.9	1.03629	2.05094	0.00348769	0.0105808	ATP6V1B1
chr2:26970612-27027196	ENSG00000084764.8	1.03044	2.04265	2.21e-12	2.63e-11	MAPRE3
chr2:96112875-96116245	ENSG00000274286.1	1.02724	2.03813	0.00603102	0.0170624	ADRA2B
chr17:75827225-75844717	ENSG00000092929.9	1.01614	2.02249	0.00181673	0.00589873	UNC13D
chr20:3786772-3806121	ENSG00000101224.15	1.01228	2.0171	5.64e-13	7.07e-12	CDC25B
chr5:141213919-141218979	ENSG00000187372.11	1.01135	2.0158	3.95e-05	0.000184861	PCDHB13
chr1:22563564-22603594	ENSG00000070886.8	1.00795	2.01105	0.00649015	0.018186	EPHA8
chr11:64340223-64357534	ENSG00000168071.19	1.00586	2.00814	1.06e-14	1.54e-13	CCDC88B
chr7:106248285-106285192	ENSG00000105835.9	-1.00306	0.498939	6.12e-09	5.02e-08	NAMPT
chr8:30678061-30727926	ENSG00000104687.10	-1.01957	0.493265	1.52e-20	3.46e-19	GSR
chr17:7311324-7315123	ENSG00000132522.13	-1.02253	0.492253	0.00356852	0.0107853	GPS2
chr11:86800521-86952910	ENSG00000150687.9	-1.02383	0.491807	7.44e-07	4.64e-06	PRSS23
chr4:76034690-76041415	ENSG00000169248.10	-1.02419	0.491687	0.000380714	0.00146372	CXCL11
chr19:49340595-49362457	ENSG00000074219.11	-1.02659	0.490869	5.75e-19	1.15e-17	TEAD2
chr8:38997026-39105144	ENSG00000168615.9	-1.03372	0.488448	5.81e-21	1.35e-19	ADAM9
chr17:44353215-44363875	ENSG00000161682.12	-1.04081	0.486056	4.82e-12	5.54e-11	FAM171A2
chr4:56170195-56327820	ENSG00000109265.10	-1.04237	0.48553	1.88e-12	2.25e-11	KIAA1211
chr7:26291895-26374317	ENSG00000086300.13	-1.05174	0.482385	9.89e-11	9.99e-10	SNX10
chr5:73444827-73446988	ENSG00000251493.3	-1.06133	0.479191	0.011876	0.0307974	FOXD1
chr16:80597906-80804329	ENSG00000166446.12	-1.06576	0.477723	2.35e-11	2.54e-10	CDYL2
chr1:42380806-42422578	ENSG00000177181.12	-1.06763	0.477102	2.5e-10	2.41e-09	RIMKLA
chrX:22032441-22251310	ENSG00000102174.8	-1.07326	0.475244	0.000483918	0.00181171	PHEX
chr19:36605319-36628597	ENSG00000161298.14	-1.07916	0.473305	6.26e-13	7.81e-12	ZNF382
chr9:131258076-131276547	ENSG00000126882.10	-1.08204	0.472361	0.000169604	0.00070332	FAM78A
chr19:55399745-55407777	ENSG00000108106.11	-1.08293	0.47207	2.54e-22	6.7e-21	UBE2S
chr19:6040074-6199529	ENSG00000087903.10	-1.09079	0.469504	1.24e-10	1.24e-09	RFX2
chr19:57921884-57935372	ENSG00000196724.10	-1.09186	0.469157	3.67e-14	5.07e-13	ZNF418
chr1:3652520-3736201	ENSG00000078900.12	-1.09254	0.468935	5.8e-08	4.18e-07	TP73
chr12:54830519-54858260	ENSG00000172551.8	-1.09453	0.468288	0.00310267	0.00954055	MUCL1
chr20:63639708-63653427	ENSG00000197457.7	-1.09783	0.467217	3.89e-09	3.26e-08	STMN3
chr20:53582925-53609907	ENSG00000171940.11	-1.10415	0.465176	2.79e-06	1.6e-05	ZNF217
chr3:170037929-170085403	ENSG00000173890.14	-1.11165	0.462764	8.3e-23	2.26e-21	GPR160
chr19:49806897-49813270	ENSG00000010361.11	-1.11526	0.461608	2.94e-17	5.19e-16	FUZ
chr2:54724542-54972018	ENSG00000214595.9	-1.11573	0.461458	3.33e-07	2.18e-06	EML6
chr19:39480412-39490888	ENSG00000105197.8	-1.11971	0.460186	9.38e-23	2.54e-21	TIMM50
chr19:51012745-51020175	ENSG00000129451.9	-1.12145	0.45963	0.0146394	0.0368673	KLK10
chr7:44062727-44065587	ENSG00000164708.5	-1.12157	0.459595	0.000376032	0.00144866	PGAM2
chr2:171522348-171558133	ENSG00000071967.9	-1.13906	0.454055	6.85e-11	7.06e-10	CYBRD1
chr18:31623169-31684723	ENSG00000118276.9	-1.14246	0.452986	4.57e-09	3.8e-08	B4GALT6
chr18:58044548-58401539	ENSG00000049759.14	-1.14798	0.451255	1.13e-23	3.29e-22	NEDD4L
chr19:38915266-38930896	ENSG00000104835.12	-1.14868	0.451037	9.96e-10	8.99e-09	SARS2
chr13:44432143-44576565	ENSG00000102804.12	-1.15317	0.449635	1.55e-14	2.23e-13	TSC22D1
chr19:49850735-49860740	ENSG00000104960.13	-1.15437	0.449262	1.66e-24	5.18e-23	PTOV1
chr18:36108532-36129318	ENSG00000141424.10	-1.15649	0.448603	5.74e-26	1.97e-24	SLC39A6
chr19:40230317-40285395	ENSG00000105221.14	-1.15689	0.448479	1.6e-24	4.99e-23	AKT2
chr16:20623486-20697744	ENSG00000166743.7	-1.15912	0.447785	4.43e-06	2.45e-05	ACSM1
chr4:17460261-17512089	ENSG00000151552.9	-1.15996	0.447525	1.54e-19	3.23e-18	QDPR
chr10:46005091-46030714	ENSG00000266412.3	-1.16123	0.447133	2.65e-26	9.32e-25	NCOA4
chr4:101023409-101347477	ENSG00000138814.14	-1.16498	0.445971	1.24e-10	1.24e-09	PPP3CA
chr9:109171975-109320964	ENSG00000095203.12	-1.17002	0.444414	4.13e-22	1.07e-20	EPB41L4B
chr19:39834458-39846414	ENSG00000105202.5	-1.17048	0.444275	1.27e-25	4.23e-24	FBL
chr4:185500660-185535558	ENSG00000154553.11	-1.17093	0.444134	8.4e-05	0.00037035	PDLIM3
chr19:48394875-48444931	ENSG00000105464.3	-1.17421	0.443126	0.00319679	0.00980105	GRIN2D
chr1:149782689-149812373	ENSG00000203814.6	-1.17526	0.442804	1.44e-05	7.36e-05	HIST2H2BF
chr17:39667981-39670473	ENSG00000141744.3	-1.18444	0.439996	2.94e-05	0.000141601	PNMT
chr13:49309798-49444126	ENSG00000102547.16	-1.18904	0.438595	6.18e-26	2.11e-24	CAB39L
chr6:133988697-134052636	ENSG00000146411.5	-1.19002	0.438297	3.89e-08	2.87e-07	SLC2A12
chr19:37647813-37692337	ENSG00000120784.13	-1.19135	0.437892	2.35e-12	2.79e-11	ZFP30
chr19:16892947-17026815	ENSG00000160111.10	-1.20051	0.435122	3.58e-24	1.09e-22	CPAMD8
chr5:148923639-149063163	ENSG00000169247.9	-1.20066	0.435077	1.69e-05	8.51e-05	SH3TC2
chr19:35754568-35758079	ENSG00000004776.9	-1.21315	0.431325	4.51e-05	0.000208443	HSPB6
chr6:35573585-35728583	ENSG00000096060.12	-1.21946	0.429444	2.6e-05	0.00012616	FKBP5
chr3:187721377-187745727	ENSG00000113916.15	-1.22309	0.428364	8.86e-21	2.04e-19	BCL6
chr14:67619798-67651720	ENSG00000081181.5	-1.22629	0.427416	1.86e-23	5.32e-22	ARG2
chr8:27311482-27459390	ENSG00000120899.15	-1.23335	0.42533	4.78e-26	1.65e-24	PTK2B
chr10:113751454-113782432	ENSG00000148735.12	-1.24488	0.421944	1.03e-13	1.36e-12	PLEKHS1
chr13:23979810-24035027	ENSG00000228741.2	-1.2456	0.421734	0.0164186	0.0406845	SPATA13
chr9:36136536-36163913	ENSG00000122694.13	-1.24792	0.421054	3.81e-13	4.84e-12	GLIPR2
chr21:25880551-26171128	ENSG00000142192.18	-1.25094	0.420174	5.36e-30	2.35e-28	APP
chr8:1973878-2006936	ENSG00000176595.3	-1.25166	0.419966	2.35e-14	3.32e-13	KBTBD11
chr19:40028260-40056209	ENSG00000128000.13	-1.25178	0.419929	2e-20	4.52e-19	ZNF780B
chr2:165469647-165689407	ENSG00000178662.13	-1.25456	0.419121	3.05e-09	2.59e-08	CSRNP3
chr19:55576770-55580821	ENSG00000218891.4	-1.26604	0.415798	4.34e-20	9.57e-19	ZNF579
chr7:90245174-90311063	ENSG00000105792.17	-1.28445	0.410527	7.44e-07	4.64e-06	CFAP69
chr9:72521801-72836351	ENSG00000165091.13	-1.28714	0.409763	8.25e-05	0.000364642	TMC1
chr10:97332497-97334709	ENSG00000181274.6	-1.29547	0.407403	9.04e-27	3.27e-25	FRAT2
chr6:38675925-38703141	ENSG00000124767.6	-1.29802	0.406685	3.73e-06	2.1e-05	GLO1
chr20:53943541-54070594	ENSG00000064787.10	-1.30936	0.4035	3e-13	3.84e-12	BCAS1
chr10:35638249-35642278	ENSG00000177283.5	-1.31033	0.403228	0.00143494	0.00477673	FZD8
chr19:58479512-58499263	ENSG00000083807.7	-1.31138	0.402934	8.77e-26	2.97e-24	SLC27A5
chr20:48624252-48827883	ENSG00000124126.11	-1.31514	0.401887	7.82e-06	4.18e-05	PREX1
chr19:39530990-39532854	ENSG00000176401.5	-1.31724	0.401301	4.55e-06	2.52e-05	EID2B
chr11:2444991-2849109	ENSG00000053918.13	-1.31798	0.401095	2.63e-10	2.53e-09	KCNQ1
chr2:98997261-99154917	ENSG00000135951.12	-1.32212	0.399947	5.25e-16	8.42e-15	TSGA10
chr3:113532296-113629578	ENSG00000072858.8	-1.3237	0.399508	2.75e-14	3.85e-13	SIDT1
chr10:61901300-62096944	ENSG00000150347.12	-1.32466	0.399243	7.37e-31	3.34e-29	ARID5B
chr19:49119389-49151021	ENSG00000177380.11	-1.32564	0.398973	6.21e-10	5.73e-09	PPFIA3
chr1:239386565-239886596	ENSG00000133019.9	-1.32653	0.398726	3.98e-05	0.000186032	CHRM3
chr9:86287733-86354454	ENSG00000083223.15	-1.33262	0.397047	3.31e-31	1.54e-29	ZCCHC6
chr10:110207605-110287365	ENSG00000119950.18	-1.33844	0.395449	1.32e-31	6.33e-30	MXI1
chr16:84819984-84909510	ENSG00000103196.9	-1.34109	0.394723	3.37e-09	2.84e-08	CRISPLD2
chr1:167916729-167936040	ENSG00000143158.8	-1.34201	0.39447	2.87e-09	2.45e-08	MPC2
chr13:52037080-52127482	ENSG00000197168.9	-1.34477	0.393717	7.09e-06	3.8e-05	NEK5
chr19:55485004-55487568	ENSG00000090971.4	-1.34794	0.392853	1.15e-24	3.62e-23	NAT14
chr10:27672875-27746060	ENSG00000150051.11	-1.34806	0.392821	4.04e-06	2.25e-05	MKX
chr15:100879376-100916626	ENSG00000184254.14	-1.34943	0.392448	3.98e-08	2.93e-07	ALDH1A3
chr18:31058840-31102415	ENSG00000134755.12	-1.35501	0.390932	7.21e-16	1.15e-14	DSC2
chr19:44809059-44821420	ENSG00000187244.8	-1.36898	0.387166	7.05e-17	1.21e-15	BCAM
chr8:69667047-69835064	ENSG00000137571.8	-1.37324	0.386024	8.33e-05	0.000367738	SLCO5A1
chr12:12661061-12696187	ENSG00000183150.5	-1.3749	0.38558	1.76e-14	2.51e-13	GPR19
chr8:80967810-81112068	ENSG00000076641.4	-1.37613	0.385252	1.52e-29	6.49e-28	PAG1
chr8:123497889-123541206	ENSG00000156804.5	-1.3822	0.383634	7.91e-11	8.06e-10	FBXO32
chr7:120273668-120750331	ENSG00000184408.7	-1.38438	0.383055	1.96e-11	2.14e-10	KCND2
chr19:49361783-49375116	ENSG00000104901.4	-1.38769	0.382177	0.001357	0.00453393	DKKL1
chr19:2714567-2721418	ENSG00000176490.4	-1.38881	0.381879	1.89e-09	1.65e-08	DIRAS1
chr21:31118416-31558977	ENSG00000156299.10	-1.38909	0.381805	2.66e-25	8.64e-24	TIAM1
chr19:57454790-57457142	ENSG00000178201.4	-1.39272	0.380847	0.010696	0.0281188	VN1R1
chr22:50263713-50270393	ENSG00000185386.12	-1.39277	0.380834	2.03e-14	2.88e-13	MAPK11
chr3:131533565-132285410	ENSG00000196353.9	-1.39414	0.380471	1.37e-11	1.51e-10	CPNE4
chr4:15681756-15705565	ENSG00000237765.4	-1.39564	0.380075	1e-26	3.6e-25	FAM200B
chr15:48134631-48178517	ENSG00000104177.15	-1.39838	0.379355	1.15e-33	6.07e-32	MYEF2
chr2:216633395-216664436	ENSG00000115457.7	-1.40005	0.378916	9.21e-37	5.61e-35	IGFBP2
chr9:36036433-36124451	ENSG00000122707.9	-1.40152	0.378531	1.79e-07	1.21e-06	RECK
chr12:63558913-63668577	ENSG00000177990.9	-1.40185	0.378443	2.48e-13	3.2e-12	DPY19L2
chr9:69427530-69672306	ENSG00000107282.5	-1.40451	0.377746	9.31e-13	1.15e-11	APBA1
chr14:52553148-52637713	ENSG00000180998.9	-1.40729	0.37702	6.16e-05	0.000278592	GPR137C
chr1:119619422-119647773	ENSG00000143067.4	-1.40864	0.376667	3.84e-19	7.83e-18	ZNF697
chr4:90127585-91601913	ENSG00000184305.12	-1.41318	0.375482	3.05e-07	2.01e-06	CCSER1
chr15:62561365-62844631	ENSG00000171914.12	-1.41695	0.374503	4.64e-33	2.4e-31	TLN2
chr16:19410723-19499113	ENSG00000103534.14	-1.43078	0.37093	1.31e-12	1.59e-11	TMC5
chr8:25184865-25415716	ENSG00000147459.15	-1.43577	0.369648	7.57e-35	4.21e-33	DOCK5
chr15:82864213-82986120	ENSG00000103942.10	-1.44976	0.366083	3.22e-27	1.18e-25	HOMER2
chr21:26835747-26845409	ENSG00000154734.12	-1.45088	0.365797	4.12e-05	0.000191913	ADAMTS1
chr1:184791030-184974550	ENSG00000135842.14	-1.45496	0.364766	1.5e-09	1.33e-08	FAM129A
chr7:87345695-87399795	ENSG00000005469.9	-1.45685	0.364287	4.37e-08	3.2e-07	CROT
chr13:100532495-100589528	ENSG00000134864.8	-1.45849	0.363874	1.86e-11	2.03e-10	GGACT
chr7:90167590-90227023	ENSG00000157214.11	-1.46045	0.36338	8.94e-20	1.92e-18	STEAP2
chr8:79764010-79767863	ENSG00000164683.14	-1.46229	0.362916	0.00131113	0.00440182	HEY1
chr5:68215720-68301821	ENSG00000145675.12	-1.46723	0.361675	3.02e-13	3.86e-12	PIK3R1
chr19:37007857-37127442	ENSG00000197050.8	-1.46958	0.361087	4.35e-19	8.84e-18	ZNF420
chr19:36113710-36115346	ENSG00000105258.6	-1.48368	0.357574	1.03e-36	6.26e-35	POLR2I
chr12:52514575-52520687	ENSG00000186081.9	-1.49919	0.353752	0.000728424	0.00261215	KRT5
chr12:12890782-12917937	ENSG00000013588.5	-1.50642	0.351983	7.24e-07	4.52e-06	GPRC5A
chr19:36014660-36032893	ENSG00000105270.12	-1.50966	0.351194	0.000226803	0.000917512	CLIP3
chr8:127736069-127741432	ENSG00000136997.12	-1.52544	0.347375	7.27e-18	1.34e-16	MYC
chr11:125955796-126063292	ENSG00000064309.12	-1.5285	0.346638	3.57e-15	5.41e-14	CDON
chr1:205657851-205680459	ENSG00000158715.5	-1.5388	0.344172	4.83e-05	0.000222156	SLC45A3
chr4:24998847-25030879	ENSG00000153012.9	-1.5536	0.340659	0.000474237	0.00177931	LGI2
chr6:10397872-10419638	ENSG00000137203.8	-1.56172	0.338748	1.45e-20	3.32e-19	TFAP2A
chr3:94014369-94028610	ENSG00000178750.2	-1.56368	0.338286	1.74e-31	8.28e-30	STX19
chr7:144451941-144836053	ENSG00000196511.11	-1.56701	0.337508	8.26e-07	5.11e-06	TPK1
chr8:26383197-26505636	ENSG00000104765.12	-1.57942	0.334615	1.11e-44	9.37e-43	BNIP3L
chr16:56730105-56844769	ENSG00000102900.10	-1.59535	0.330941	1.16e-45	1.02e-43	NUP93
chr5:136191468-136193134	ENSG00000271824.1	-1.59563	0.330878	6.98e-05	0.000312137	AC009014.3
chr7:90154375-90164827	ENSG00000164647.6	-1.60239	0.329332	7.87e-24	2.33e-22	STEAP1
chr7:45574522-45723116	ENSG00000164742.12	-1.6115	0.327259	7.85e-34	4.18e-32	ADCY1
chr12:101697965-101729646	ENSG00000111666.8	-1.61565	0.326318	5.48e-29	2.28e-27	CHPT1
chr2:16549459-16665834	ENSG00000197872.9	-1.62338	0.324573	3.05e-06	1.74e-05	FAM49A
chr15:82041778-82046141	ENSG00000183496.5	-1.62662	0.323846	3.75e-07	2.44e-06	MEX3B
chr8:489792-545781	ENSG00000180190.9	-1.63601	0.321744	5.34e-19	1.07e-17	TDRP
chr4:77157225-77433388	ENSG00000138764.11	-1.64055	0.320733	3.62e-41	2.59e-39	CCNG2
chr1:184387058-184629020	ENSG00000116667.10	-1.64889	0.318886	4.94e-44	4.07e-42	C1orf21
chr5:95885098-95962071	ENSG00000118985.12	-1.65638	0.317234	2.2e-13	2.85e-12	ELL2
chr9:137048098-137054045	ENSG00000054179.9	-1.65788	0.316905	4.81e-07	3.09e-06	ENTPD2
chr8:24441026-24509565	ENSG00000069206.13	-1.66029	0.316376	0.000197814	0.00080983	ADAM7
chr1:37793802-37801133	ENSG00000185090.12	-1.68031	0.312015	4.27e-07	2.76e-06	MANEAL
chr9:79571773-79726882	ENSG00000106829.16	-1.68488	0.311029	4.4e-06	2.44e-05	TLE4
chr22:45284982-45295874	ENSG00000100373.7	-1.68913	0.310113	1.48e-09	1.31e-08	UPK3A
chr6:130013699-130141449	ENSG00000198945.5	-1.69824	0.308162	2.23e-32	1.11e-30	L3MBTL3
chr19:917342-921015	ENSG00000116014.7	-1.70117	0.307537	2.61e-07	1.74e-06	KISS1R
chr19:57803841-57813404	ENSG00000178935.5	-1.70886	0.305902	4.51e-42	3.37e-40	ZNF552
chr4:147732063-148072780	ENSG00000071205.9	-1.71249	0.305133	1.92e-22	5.1e-21	ARHGAP10
chr2:209424058-209730518	ENSG00000078018.17	-1.71255	0.30512	0.0153342	0.0383576	MAP2
chr15:89784889-89814862	ENSG00000166825.11	-1.72187	0.303156	0.0159299	0.0396336	ANPEP
chr20:64164474-64242253	ENSG00000196132.9	-1.72454	0.302594	0.00193252	0.00623491	MYT1
chr3:152834693-152838051	ENSG00000169860.5	-1.74189	0.298977	5.4e-26	1.85e-24	P2RY1
chr12:14942017-14961669	ENSG00000111348.6	-1.74629	0.298068	7.82e-21	1.81e-19	ARHGDIB
chr16:52438005-52547802	ENSG00000103460.14	-1.7506	0.297179	3.94e-11	4.17e-10	TOX3
chr12:93377883-93408146	ENSG00000173598.11	-1.75276	0.296733	6.44e-51	7.03e-49	NUDT4
chr7:80369575-80674409	ENSG00000135218.15	-1.75564	0.296141	0.000103119	0.000445433	CD36
chr8:53225716-53251697	ENSG00000082556.8	-1.77	0.293209	0.00186016	0.00602854	OPRK1
chr10:103493979-103592552	ENSG00000107954.8	-1.77124	0.292957	0.00547511	0.015692	NEURL1
chr9:90609832-90643104	ENSG00000165023.5	-1.77559	0.292075	8.32e-14	1.11e-12	DIRAS2
chr2:30231537-30323730	ENSG00000213626.9	-1.77843	0.2915	1.41e-05	7.21e-05	LBH
chr19:39825350-39834201	ENSG00000105204.11	-1.80243	0.286692	1.71e-43	1.36e-41	DYRK1B
chr2:26848101-26950351	ENSG00000157851.14	-1.81355	0.284489	1.63e-06	9.66e-06	DPYSL5
chr3:172505508-172523507	ENSG00000121858.8	-1.81815	0.283584	7.47e-07	4.66e-06	TNFSF10
chr2:191949043-192194916	ENSG00000144339.9	-1.81929	0.28336	7.5e-08	5.33e-07	TMEFF2
chr15:64151715-64157481	ENSG00000157734.11	-1.83177	0.28092	1.75e-44	1.46e-42	SNX22
chr8:26291491-26372680	ENSG00000221914.6	-1.83707	0.279889	2.15e-43	1.71e-41	PPP2R2A
chr20:4120980-4175104	ENSG00000088826.15	-1.84476	0.278401	3.24e-13	4.14e-12	SMOX
chr10:37125857-37384111	ENSG00000148513.15	-1.87123	0.27334	4.9e-37	3.06e-35	ANKRD30A
chr3:184259213-184261463	ENSG00000163888.3	-1.87353	0.272906	2.71e-11	2.9e-10	CAMK2N2
chr4:82483170-82562357	ENSG00000249242.5	-1.87644	0.272354	2.67e-35	1.51e-33	TMEM150C
chr3:165772904-165837472	ENSG00000114200.7	-1.87938	0.271801	1.44e-05	7.36e-05	BCHE
chr10:122832149-122850793	ENSG00000138161.10	-1.8813	0.271438	5.41e-06	2.95e-05	CUZD1
chr6:110099819-110180004	ENSG00000112290.10	-1.88548	0.270654	9.08e-27	3.27e-25	WASF1
chr2:210187939-210225491	ENSG00000115361.5	-1.8989	0.268149	0.00366837	0.0110406	ACADL
chr18:58671386-58750139	ENSG00000172175.10	-1.91663	0.264872	1.49e-09	1.32e-08	MALT1
chr4:94451857-94668227	ENSG00000163110.12	-1.93269	0.26194	8.66e-08	6.12e-07	PDLIM5
chr1:203090654-203167404	ENSG00000163485.13	-1.94117	0.260405	7.88e-06	4.2e-05	ADORA1
chr22:21697544-21735834	ENSG00000100027.12	-1.9422	0.26022	1.38e-12	1.67e-11	YPEL1
chr5:115124762-115180159	ENSG00000152503.7	-1.94478	0.259754	4.47e-61	6.66e-59	TRIM36
chr8:85327608-85379014	ENSG00000133742.11	-1.94705	0.259347	0.0180863	0.0442746	CA1
chr1:235547687-235650754	ENSG00000168243.8	-1.95067	0.258696	0.000255079	0.00102002	GNG4
chr4:48483343-48489196	ENSG00000145248.6	-1.95139	0.258568	5.55e-21	1.3e-19	SLC10A4
chr17:32486619-32491256	ENSG00000176749.6	-1.95153	0.258542	4.31e-55	5.55e-53	CDK5R1
chr6:163414643-163578596	ENSG00000112531.14	-1.95723	0.257523	1.16e-34	6.42e-33	QKI
chr1:77282051-77559969	ENSG00000154027.16	-1.95898	0.257209	5.03e-10	4.7e-09	AK5
chr1:228735077-228746669	ENSG00000116574.5	-1.98191	0.253155	6.05e-07	3.82e-06	RHOU
chr6:49550675-49561907	ENSG00000197261.9	-2.00092	0.249841	0.00819835	0.0223126	C6orf141
chr1:207018521-207032747	ENSG00000182795.12	-2.00406	0.249297	1.4e-27	5.24e-26	C1orf116
chr12:14914035-14939082	ENSG00000139055.4	-2.00716	0.248763	4.02e-07	2.6e-06	ERP27
chr19:51029094-51035230	ENSG00000186474.13	-2.01246	0.24785	9.02e-08	6.35e-07	KLK12
chrX:138632955-139205006	ENSG00000129682.11	-2.01349	0.247673	6.41e-24	1.91e-22	FGF13
chr8:98944403-98952104	ENSG00000164920.7	-2.01745	0.246994	1.19e-54	1.47e-52	OSR2
chr3:132317407-132368298	ENSG00000014257.13	-2.02038	0.246492	9.48e-22	2.36e-20	ACPP
chr1:51907956-51990764	ENSG00000169213.6	-2.02446	0.245796	6.32e-14	8.55e-13	RAB3B
chr1:47023568-47050751	ENSG00000186377.7	-2.03722	0.243632	3.42e-07	2.23e-06	CYP4X1
chr19:7916145-7919097	ENSG00000260001.4	-2.0395	0.243247	5.72e-08	4.12e-07	TGFBR3L
chr19:57578456-57588625	ENSG00000171649.9	-2.04392	0.242504	2.99e-52	3.38e-50	ZIK1
chr21:14961235-15065000	ENSG00000180530.7	-2.04406	0.24248	2.57e-23	7.33e-22	NRIP1
chr4:13540830-13545050	ENSG00000109705.7	-2.04464	0.242383	0.000960558	0.00334371	NKX3-2
chr10:62374192-62672011	ENSG00000138311.13	-2.06032	0.239763	2.61e-08	1.97e-07	ZNF365
chr18:10454628-10489948	ENSG00000154856.10	-2.08481	0.235727	8.26e-08	5.85e-07	APCDD1
chr21:41467734-41531116	ENSG00000184012.9	-2.10011	0.233241	5.47e-11	5.69e-10	TMPRSS2
chr18:31129236-31162856	ENSG00000134765.7	-2.10069	0.233147	2.65e-07	1.76e-06	DSC1
chr1:208022242-208244320	ENSG00000076356.6	-2.10277	0.232811	1.22e-41	8.89e-40	PLXNA2
chr3:3066326-3110374	ENSG00000091181.17	-2.10975	0.231687	0.0186091	0.0454104	IL5RA
chrX:24558087-24672677	ENSG00000102230.11	-2.11902	0.230203	3.86e-05	0.000181106	PCYT1B
chr1:192636138-192660306	ENSG00000127074.12	-2.12185	0.229753	2.53e-11	2.72e-10	RGS13
chr9:74497365-74693177	ENSG00000198963.8	-2.14433	0.2262	6.91e-06	3.71e-05	RORB
chr19:7924485-7926166	ENSG00000178531.5	-2.15872	0.223955	1.23e-11	1.36e-10	CTXN1
chr16:82035232-82098534	ENSG00000086696.8	-2.16756	0.222586	6.25e-07	3.94e-06	HSD17B2
chr9:137168758-137170051	ENSG00000184709.7	-2.16792	0.222531	1.61e-34	8.8e-33	LRRC26
chr18:46334224-46463140	ENSG00000141622.11	-2.17063	0.222114	9.33e-18	1.7e-16	RNF165
chr1:198639040-198757283	ENSG00000081237.16	-2.18449	0.21999	0.00774808	0.0212453	PTPRC
chr3:122325244-122341972	ENSG00000121552.3	-2.18691	0.219622	2.81e-12	3.31e-11	CSTA
chr8:99960936-100106116	ENSG00000132554.17	-2.18976	0.219189	0.000289494	0.00114273	RGS22
chr2:161624338-161985282	ENSG00000144290.14	-2.19506	0.218385	0.003574	0.0107971	SLC4A10
chr16:89923345-89938761	ENSG00000258947.4	-2.19908	0.217777	3.04e-05	0.000145957	TUBB3
chr3:120392293-120451253	ENSG00000163430.7	-2.20269	0.217232	8.07e-59	1.16e-56	FSTL1
chrX:16167481-16171464	ENSG00000182798.8	-2.2087	0.216329	0.00216892	0.00693323	MAGEB17
chr4:70518540-70532742	ENSG00000187689.7	-2.23656	0.212192	1.31e-07	9.05e-07	AMTN
chr18:319361-500722	ENSG00000158270.10	-2.25389	0.209658	9.4e-78	2.23e-75	COLEC12
chr13:99981772-99986773	ENSG00000043355.8	-2.26151	0.208554	0.00405371	0.0120524	ZIC2
chr4:2041993-2043970	ENSG00000243449.4	-2.26208	0.208471	2.97e-22	7.79e-21	C4orf48
chr7:88276429-88306891	ENSG00000127954.10	-2.2659	0.20792	1.43e-10	1.42e-09	STEAP4
chr16:23182715-23216883	ENSG00000166828.2	-2.26945	0.20741	1.05e-09	9.44e-09	SCNN1G
chr5:1253167-1295047	ENSG00000164362.16	-2.27074	0.207223	2.91e-13	3.73e-12	TERT
chr19:32675407-32678300	ENSG00000186326.3	-2.27151	0.207113	1.67e-10	1.64e-09	RGS9BP
chr11:12286900-12359144	ENSG00000133808.4	-2.30709	0.202068	9.7e-15	1.42e-13	MICALCL
chr20:35433347-35454746	ENSG00000125965.6	-2.30792	0.201951	3.93e-21	9.33e-20	GDF5
chr11:43925342-43943273	ENSG00000187479.5	-2.33042	0.198826	2.97e-08	2.22e-07	C11orf96
chr19:11848812-11883750	ENSG00000171291.6	-2.37762	0.192427	5.33e-42	3.94e-40	ZNF439
chr3:4493348-4847840	ENSG00000150995.15	-2.39631	0.18995	5.17e-24	1.55e-22	ITPR1
chr11:90031106-90042025	ENSG00000204449.3	-2.4041	0.188927	0.00780484	0.0213812	TRIM49C
chr12:94567124-94650562	ENSG00000057704.8	-2.42808	0.185812	6.43e-23	1.77e-21	TMCC3
chr9:35752992-35756613	ENSG00000215183.4	-2.46072	0.181656	7.1e-10	6.53e-09	MSMP
chr17:76868456-76950377	ENSG00000167889.10	-2.47297	0.18012	3.79e-06	2.13e-05	MGAT5B
chr17:73334384-73644089	ENSG00000069188.14	-2.49105	0.177876	2.97e-08	2.22e-07	SDK2
chr19:589893-617159	ENSG00000099822.2	-2.50274	0.176442	1.54e-14	2.21e-13	HCN2
chr11:95089810-95132645	ENSG00000149218.4	-2.50847	0.175741	6.66e-28	2.56e-26	ENDOD1
chr15:55611546-55742979	ENSG00000166450.10	-2.51378	0.175096	7.81e-11	7.97e-10	PRTG
chr10:49734644-49762379	ENSG00000197444.7	-2.51861	0.174511	0.0028496	0.00883537	OGDHL
chr4:155667104-155732347	ENSG00000164116.14	-2.53426	0.172628	1.1e-18	2.16e-17	GUCY1A3
chr17:46978156-46979248	ENSG00000179673.4	-2.5501	0.170743	0.000393291	0.001505	RPRML
chr3:3799437-3847703	ENSG00000175928.5	-2.58074	0.167155	7.36e-23	2.02e-21	LRRN1
chr13:73695490-74133905	ENSG00000118922.14	-2.59077	0.165997	9.21e-07	5.66e-06	KLF12
chr8:27869882-27992727	ENSG00000168079.14	-2.60635	0.164214	4.84e-07	3.1e-06	SCARA5
chr4:114598455-114678224	ENSG00000174607.8	-2.60989	0.163811	3.57e-37	2.24e-35	UGT8
chr1:75202131-75611116	ENSG00000137968.14	-2.61204	0.163568	1.63e-72	3.23e-70	SLC44A5
chr19:31274945-31349547	ENSG00000121297.6	-2.61234	0.163534	2.84e-24	8.73e-23	TSHZ3
chr5:148825245-148828687	ENSG00000169252.5	-2.66551	0.157617	5e-47	4.59e-45	ADRB2
chr15:32717974-32745107	ENSG00000166923.8	-2.66563	0.157604	0.000582359	0.00213953	GREM1
chr3:133038391-133397792	ENSG00000144868.11	-2.66653	0.157505	0.00617726	0.0174099	TMEM108
chr19:58346850-58353499	ENSG00000121410.9	-2.69821	0.154084	0.00665709	0.0185963	A1BG
chr12:69643360-69699364	ENSG00000127325.16	-2.70479	0.153383	1.14e-10	1.14e-09	BEST3
chr12:69348341-69354234	ENSG00000090382.4	-2.73142	0.150577	0.0140924	0.0356794	LYZ
chr3:125969144-125983454	ENSG00000114547.7	-2.73243	0.150472	5.93e-05	0.000268778	ROPN1B
chr6:11735568-11807046	ENSG00000111863.10	-2.75596	0.148038	5.79e-07	3.67e-06	ADTRP
chr1:18107746-18378482	ENSG00000117154.9	-2.75851	0.147777	1.19e-27	4.5e-26	IGSF21
chr1:46757838-46810850	ENSG00000142973.10	-2.77523	0.146074	0.00285142	0.00883971	CYP4B1
chr12:4273772-4305350	ENSG00000118971.5	-2.80139	0.143449	8.34e-05	0.000367869	CCND2
chr22:29720084-29731839	ENSG00000100314.3	-2.8361	0.140039	3.3e-05	0.000157388	CABP7
chrX:72133649-72141362	ENSG00000204131.7	-2.83788	0.139866	1.88e-17	3.33e-16	NHSL2
chr8:142670321-142682299	ENSG00000167653.4	-2.85942	0.137793	1.28e-25	4.26e-24	PSCA
chrX:11137544-11665701	ENSG00000047648.19	-2.86168	0.137577	9.45e-34	5.02e-32	ARHGAP6
chr15:98648971-98964530	ENSG00000140443.11	-2.86169	0.137577	5e-50	5.26e-48	IGF1R
chr17:83079691-83095119	ENSG00000176845.10	-2.89006	0.134898	3.01e-33	1.57e-31	METRNL
chr11:121101173-121191493	ENSG00000109927.7	-2.91364	0.132711	1.89e-05	9.43e-05	TECTA
chr11:120236640-120319944	ENSG00000137709.7	-2.97463	0.127217	1.17e-16	1.96e-15	POU2F3
chr11:60699574-60715811	ENSG00000166959.5	-2.97526	0.127162	2.09e-29	8.85e-28	MS4A8
chr2:11534116-11642788	ENSG00000196208.11	-3.02029	0.123254	6.79e-57	9.19e-55	GREB1
chr8:40153455-40155308	ENSG00000176907.4	-3.02191	0.123116	2.34e-08	1.78e-07	C8orf4
chr9:70384597-70414624	ENSG00000119138.4	-3.07172	0.118938	8.41e-102	3.44e-99	KLF9
chr20:57648394-57711536	ENSG00000124225.13	-3.07785	0.118433	1.09e-05	5.68e-05	PMEPA1
chr20:5544439-5611026	ENSG00000125772.10	-3.07926	0.118318	3.84e-40	2.66e-38	GPCPD1
chr18:6941744-7117814	ENSG00000101680.11	-3.11591	0.11535	0.000257538	0.00102828	LAMA1
chr6:46704317-46735693	ENSG00000146070.14	-3.13161	0.114101	8.7e-56	1.15e-53	PLA2G7
chr4:186104419-186172140	ENSG00000109794.11	-3.13719	0.113661	1.54e-32	7.75e-31	FAM149A
chr8:61057158-61300064	ENSG00000177182.8	-3.15933	0.11193	0.00899498	0.0241558	CLVS1
chr4:164877242-164898965	ENSG00000248329.3	-3.17514	0.11071	0.00843245	0.0228453	APELA
chr9:115019578-115118257	ENSG00000041982.12	-3.18682	0.109818	2.9e-07	1.92e-06	TNC
chr12:78864669-79452006	ENSG00000067715.11	-3.19175	0.109443	3.78e-11	4.01e-10	SYT1
chrX:153776412-153785728	ENSG00000184343.8	-3.21446	0.107734	8.23e-28	3.15e-26	SRPK3
chr18:8707411-8832777	ENSG00000168502.15	-3.21922	0.107379	3.86e-75	8.21e-73	MTCL1
chr17:14301083-14349404	ENSG00000125430.6	-3.24774	0.105277	3.86e-45	3.34e-43	HS3ST3B1
chr7:101162509-101165593	ENSG00000128564.6	-3.26227	0.104222	2.31e-11	2.5e-10	VGF
chrX:16946691-17153280	ENSG00000169891.15	-3.28419	0.10265	2.69e-71	5.29e-69	REPS2
chr2:5692667-5701385	ENSG00000176887.6	-3.29886	0.101612	3.1e-06	1.77e-05	SOX11
chr5:38474963-38595404	ENSG00000113594.7	-3.33739	0.0989338	4.32e-166	4.51e-163	LIFR
chr18:57435685-57491297	ENSG00000119547.5	-3.34393	0.0984865	4.73e-45	4.06e-43	ONECUT2
chr1:58575423-58577773	ENSG00000184292.6	-3.3529	0.0978763	6.95e-39	4.61e-37	TACSTD2
chr4:68447449-68497604	ENSG00000087128.7	-3.44665	0.0917182	2.56e-11	2.76e-10	TMPRSS11E
chr21:30214006-30216073	ENSG00000156284.5	-3.47337	0.0900352	3.17e-25	1.03e-23	CLDN8
chr6:96015984-96215612	ENSG00000172461.8	-3.57506	0.0839075	3.19e-19	6.55e-18	FUT9
chr11:60378485-60395951	ENSG00000166927.10	-3.63221	0.0806485	1.18e-12	1.44e-11	MS4A7
chr16:176680-177522	ENSG00000206172.6	-3.64625	0.0798672	5.57e-06	3.03e-05	HBA1
chr12:101594971-101686018	ENSG00000196091.10	-3.68448	0.0777789	3.32e-07	2.18e-06	MYBPC1
chr1:84398532-84415018	ENSG00000137976.7	-3.71007	0.0764114	2.23e-13	2.89e-12	DNASE2B
chr6:131628461-131747418	ENSG00000154269.12	-3.71438	0.0761835	3.22e-165	3.05e-162	ENPP3
chr2:223975112-224039319	ENSG00000135919.10	-3.76854	0.0733765	3.06e-32	1.52e-30	SERPINE2
chr10:27812168-27999048	ENSG00000169126.13	-3.79119	0.0722332	1.11e-13	1.47e-12	ARMC4
chr5:17065598-17275353	ENSG00000176788.8	-3.811	0.0712485	2.9e-165	2.88e-162	BASP1
chr18:30990008-31042741	ENSG00000134762.14	-3.83512	0.0700671	1.86e-47	1.74e-45	DSC3
chr13:95019829-95301429	ENSG00000125257.11	-3.84895	0.0693987	2.06e-54	2.51e-52	ABCC4
chr14:69879426-70032366	ENSG00000198732.8	-3.88929	0.0674851	2.92e-07	1.93e-06	SMOC1
chr6:105158360-105179995	ENSG00000132429.7	-3.89605	0.0671694	0.00103695	0.00357755	POPDC3
chr10:61662961-61766766	ENSG00000183346.6	-3.95196	0.0646161	7.49e-11	7.66e-10	C10orf107
chrX:124346344-124373155	ENSG00000183918.12	-3.95666	0.0644059	4.85e-05	0.000223019	SH2D1A
chr19:3777975-3801812	ENSG00000007264.11	-3.96526	0.0640232	7.78e-28	2.99e-26	MATK
chr9:110873263-111038043	ENSG00000198121.11	-3.99622	0.0626642	5.7e-06	3.1e-05	LPAR1
chr6:168292830-168319754	ENSG00000164488.9	-4.01898	0.0616832	9.79e-14	1.3e-12	DACT2
chr16:981808-986979	ENSG00000005513.9	-4.04656	0.060515	1.09e-12	1.34e-11	SOX8
chr12:9827481-9845007	ENSG00000150045.9	-4.08419	0.0589573	0.00330229	0.0100845	KLRF1
chr16:180453-181181	ENSG00000086506.2	-4.13405	0.0569544	1.12e-27	4.24e-26	HBQ1
chr12:54032853-54035358	ENSG00000172789.3	-4.13755	0.0568165	0.00244491	0.00772527	HOXC5
chr14:96039324-96094080	ENSG00000227051.5	-4.17008	0.0555495	6.83e-33	3.51e-31	C14orf132
chr10:46033307-46046269	ENSG00000263639.3	-4.25543	0.0523584	1.34e-63	2.21e-61	MSMB
chr7:50458465-50565457	ENSG00000132437.15	-4.29363	0.0509904	0.0191268	0.0464724	DDC
chr11:95165540-95231197	ENSG00000149212.8	-4.32639	0.0498456	4.06e-104	1.8e-101	SESN3
chr7:82754013-83162930	ENSG00000186472.17	-4.3455	0.0491896	7.1e-97	2.55e-94	PCLO
chr12:42456754-42589676	ENSG00000139174.8	-4.35756	0.0487802	2.32e-10	2.24e-09	PRICKLE1
chr6:138377905-138383075	ENSG00000262543.1	-4.36485	0.0485344	1.48e-28	5.96e-27	RP3-422G23.4
chr2:98793846-98936259	ENSG00000196872.8	-4.4169	0.0468144	3.26e-112	1.62e-109	KIAA1211L
chr14:59595977-59870966	ENSG00000139970.14	-4.44974	0.0457611	1.96e-34	1.07e-32	RTN1
chr9:22446841-22455740	ENSG00000176399.3	-4.50748	0.0439655	3.96e-08	2.92e-07	DMRTA1
chr6:24839373-25042168	ENSG00000111913.13	-4.52279	0.0435015	2.09e-42	1.59e-40	FAM65B
chr18:6729718-6912155	ENSG00000088756.10	-4.63615	0.0402142	1.21e-26	4.33e-25	ARHGAP28
chr12:54950081-54984672	ENSG00000135426.12	-4.64305	0.0400222	7.46e-38	4.72e-36	TESPA1
chr7:142871203-142885762	ENSG00000165125.15	-4.68602	0.038848	4.31e-53	4.96e-51	TRPV6
chr3:155024124-155180849	ENSG00000196549.8	-4.7022	0.0384146	1.11e-23	3.26e-22	MME
chr6:106086320-106109938	ENSG00000057657.12	-4.81778	0.0354571	9.15e-17	1.55e-15	PRDM1
chr17:68267026-68291116	ENSG00000108932.9	-4.8292	0.0351775	7.11e-10	6.54e-09	SLC16A6
chr4:68928463-68951791	ENSG00000135220.8	-5.00404	0.0311626	0.000117575	0.000503077	UGT2A3
chr3:44874611-44914990	ENSG00000163810.9	-5.04347	0.0303225	0.00253734	0.00797515	TGM4
chr1:169514166-169586588	ENSG00000198734.8	-5.0926	0.0293072	1.51e-10	1.49e-09	F5
chr2:38070066-38109902	ENSG00000138061.9	-5.14952	0.0281735	2.37e-57	3.24e-55	CYP1B1
chr18:72538150-72638517	ENSG00000141668.7	-5.18251	0.0275366	4.07e-10	3.83e-09	CBLN2
chr10:46461099-46465881	ENSG00000204174.4	-5.2029	0.0271501	0.000757054	0.00270273	NPY4R
chrX:106168305-106208956	ENSG00000157502.10	-5.22032	0.0268243	1.62e-11	1.77e-10	MUM1L1
chr2:99547256-100142575	ENSG00000144218.16	-5.27295	0.0258633	3.32e-32	1.64e-30	AFF3
chr6:41736711-41747397	ENSG00000096088.14	-5.29383	0.0254917	0.00147844	0.00490352	PGC
chr1:19975438-19980416	ENSG00000188257.8	-5.43189	0.0231654	2.93e-14	4.09e-13	PLA2G2A
chr3:192143978-192767764	ENSG00000114279.11	-5.46682	0.0226111	3.36e-51	3.7e-49	FGF12
chr11:78652831-79440651	ENSG00000149256.12	-5.4979	0.0221293	3.33e-07	2.18e-06	TENM4
chr12:10116777-10130258	ENSG00000172243.15	-5.50731	0.0219855	1.45e-14	2.1e-13	CLEC7A
chr8:29333064-29350668	ENSG00000120875.6	-5.51898	0.0218083	4.3e-20	9.48e-19	DUSP4
chr3:19148454-19535646	ENSG00000183960.6	-5.57842	0.0209281	4.39e-20	9.67e-19	KCNH8
chr7:3301448-4269000	ENSG00000146555.16	-5.62443	0.0202711	2.55e-40	1.77e-38	SDK1
chr7:93188586-93226524	ENSG00000188175.7	-5.76476	0.0183923	0.000266191	0.00105958	HEPACAM2
chr1:218346235-218444619	ENSG00000092969.9	-5.90135	0.0167308	6.61e-45	5.65e-43	TGFB2
chr8:58805418-59119208	ENSG00000198846.5	-5.90937	0.0166381	6.2e-61	9.1e-59	TOX
chr13:26044597-26051031	ENSG00000180730.4	-6.06765	0.0149093	0.00379124	0.0113579	SHISA2
chr20:20368121-20370949	ENSG00000173404.4	-6.1248	0.0143302	2.88e-100	1.11e-97	INSM1
chr10:88664441-88678811	ENSG00000182333.12	-6.16406	0.0139455	1.59e-10	1.57e-09	LIPF
chr10:46375752-46537864	ENSG00000264230.5	-6.2663	0.0129914	1.4e-23	4.03e-22	ANXA8L1
chr17:70169535-70180048	ENSG00000123700.4	-6.27699	0.0128955	2.15e-15	3.31e-14	KCNJ2
chr3:190305701-190322475	ENSG00000163347.5	-6.71431	0.00952338	3.85e-32	1.9e-30	CLDN1
chrX:43766611-43882447	ENSG00000069535.13	-6.8403	0.00872698	1.13e-11	1.26e-10	MAOB
chr11:114059593-114250676	ENSG00000109906.11	-6.93513	0.00817179	4.01e-05	0.000187194	ZBTB16
chrX:115110616-115234072	ENSG00000130224.12	-7.11913	0.0071933	7.18e-39	4.75e-37	LRCH2
chr2:233917398-234019522	ENSG00000144481.14	-7.16311	0.00697733	7.88e-23	2.15e-21	TRPM8
chr8:39743735-39838289	ENSG00000104755.12	-7.31057	0.0062994	1.42e-13	1.86e-12	ADAM2
chr7:85050357-85186855	ENSG00000153993.11	-7.39033	0.00596058	4.68e-289	2.44e-285	SEMA3D
chr19:50906352-50910738	ENSG00000167749.9	-7.41608	0.00585516	4.75e-114	2.48e-111	KLK4
chr15:40351033-40356434	ENSG00000233041.6	-7.78547	0.00453253	1.03e-14	1.5e-13	PHGR1
chrX:51332231-51337525	ENSG00000122824.8	-7.84329	0.00435447	4.62e-21	1.08e-19	NUDT10
chr6:153010722-153131249	ENSG00000091844.5	-7.8845	0.00423184	1.77e-10	1.73e-09	RGS17
chr14:92923080-92935293	ENSG00000100604.10	-8.2319	0.00332622	0.0101375	0.0268164	CHGA
chr2:158795358-158862958	ENSG00000163331.8	-8.47631	0.00280786	1.61e-17	2.88e-16	DAPL1
chr19:50854915-50860764	ENSG00000142515.12	-8.94414	0.00203023	6.13e-107	2.9e-104	KLK3
chr6:10980759-11044314	ENSG00000197977.3	-8.97445	0.00198803	4.9e-17	8.48e-16	ELOVL2
chr4:94757968-95158448	ENSG00000138696.8	-9.96059	0.00100361	1.56e-56	2.1e-54	BMPR1B
chr19:50861568-50876639	ENSG00000167751.10	-12.2425	0.000206372	2.68e-61	4.05e-59	KLK2
